# Supplementary material for: Long noncoding RNA profiling reveals that LncRNA BTN3A2 inhibits the host inflammatory response to Eimeria tenella infection in chickens
Source: Front Immunol. 2022 Aug 25;13:891001. doi: 10.3389/fimmu.2022.891001 (PMC9452752; doi:10.3389/fimmu.2022.891001)
Supplement: Supplementary file 1 [file DataSheet_1.zip]

Archive with 7 entries (7 files):
- Supplementary Figure S1.docx
- Supplementary Table 1.xlsx
- Supplementary Table 2.xlsx
- Supplementary Table 3.xlsx
- Supplementary Table 4.xlsx
- Supplementary Table 5.xlsx
- Text S1.txt
