# Supplementary material for: Long noncoding RNA profiling reveals that LncRNA BTN3A2 inhibits the host inflammatory response to Eimeria tenella infection in chickens
Source: Front Immunol. 2022 Aug 25;13:891001. doi: 10.3389/fimmu.2022.891001 (PMC9452752; doi:10.3389/fimmu.2022.891001)
Supplement: Supplementary file 1 [file DataSheet_1.zip › Supplementary Table 1.xlsx]

## Sheet: JS-vs-JC-diff
lncRNA_id	BaseMean	BaseMean_control_JC	BaseMean_case_JS	FoldChange	log2FoldChange	pValue	qValue	Regulation	Expression_JC1	Expression_JC2	Expression_JC3	Expression_JS1	Expression_JS2	Expression_JS3	Chrom	Start	End	Strand	lncRNA_length	lncRNA_symbol	partnerRNA_transcript	distance	direction	type	location	subtype	partnerRNA_gene	Dbxref	product	GO_id	GO_term	pathway	pathway_description
ENSGALT00000046583	6.77035	12.8559	0.684778	0.0532656	-4.23065	0.0393772	1	Down	5.78585e-43	0.966608	0.540442	3.16291e-43	2.02008e-39	0.0547079	Chr1	134737017	134748160	-	733	ENSGALG00000040680.3	XM_416910.6	525	antisense	intergenic	upstream	divergent	CNOT11	GeneID:418711,Genbank:XM_416910.6,CGNC:12583	CCR4-NOT transcription complex subunit 11	GO:0000289,GO:0005634,GO:0005829,GO:0006417,GO:0006977,GO:0008283,GO:0030014,GO:0031047	nuclear-transcribed mRNA poly(A) tail shortening|nucleus|cytosol|regulation of translation|DNA damage response, signal transduction by p53 class mediator resulting in cell cycle arrest|cell proliferation|CCR4-NOT complex|gene silencing by RNA
ENSGALT00000052818	3.76872	7.53743	0	0	#NAME?	0.042405	1	Down	0.363635	0	0.339487	1.66493e-31	6.30915e-32	7.17835e-31	Chr24	1005794	1014040	+	874	ENSGALG00000038377.3	XM_015297986.2	0	sense	genic	exonic	nested	FLI1	GeneID:419723,Genbank:XM_015297986.2,CGNC:51069	Fli-1 proto-oncogene, ETS transcription factor, transcript variant X1
ENSGALT00000057004	14.3226	0	28.6453	Inf	Inf	0.00501666	0.71868	Up	2.36733e-08	1.21265e-14	0.00125853	1.34962	0.652716	7.07346e-07	Chr18	8855392	8867145	-	966	ENSGALG00000037717.3	XM_025141834.1	36279	sense	intergenic	downstream	same_strand	SLC39A11	GeneID:771533,Genbank:XM_025141834.1,CGNC:3248	solute carrier family 39 member 11	GO:0000329,GO:0005385,GO:0005634,GO:0005737,GO:0005794,GO:0005886,GO:0016021,GO:0071577	fungal-type vacuole membrane|zinc ion transmembrane transporter activity|nucleus|cytoplasm|Golgi apparatus|plasma membrane|integral component of membrane|zinc ion transmembrane transport
ENSGALT00000058098	6.44788	12.8958	0	0	#NAME?	0.00923152	0.945913	Down	0.825252	4.30519e-11	0.799877	4.36575e-19	1.07854e-23	1.68809e-27	Chr12	352992	354063	-	643	ENSGALG00000029985.3	XM_025154628.1	44557	sense	intergenic	downstream	same_strand	LOC112533342	GeneID:112533342,Genbank:XM_025154628.1	uncharacterized LOC112533342
ENSGALT00000068202	25.363	0	50.7259	Inf	Inf	0.00717314	0.789444	Up	3.30811e-08	1.62249e-08	1.18015e-06	6.94106	2.30625	3.49223e-06	Chr23	313700	314146	-	369	ENSGALG00000041611.3	XM_015297560.2	1736	antisense	intergenic	downstream	convergent	AIM1L	GeneID:419544,Genbank:XM_015297560.2,CGNC:312	absent in melanoma 1-like, transcript variant X2	GO:0030246	carbohydrate binding
ENSGALT00000071020	8.76221	16.4621	1.06235	0.0645331	-3.95382	0.0332452	1	Down	0.131284	0.0805743	0.272152	0.0185832	0.00547019	0.000745209	Chr13	14541762	14545143	+	2782	ENSGALG00000034305.3	XM_429413.6	0	sense	genic	exonic	nested	C10orf10	GeneID:416292,Genbank:XM_429413.6,CGNC:50216	chromosome 10 open reading frame 10, transcript variant X1
ENSGALT00000077616	627.642	1037.13	218.15	0.210339	-2.24921	0.0241302	1	Down	12.1197	38.0089	13.8845	4.39649	0.448483	5.41249	Chr2	92987987	92998716	+	1450	ENSGALG00000037124.3
ENSGALT00000083943	392.818	632.119	153.518	0.242862	-2.04179	0.036971	1	Down	12.2537	8.39132	7.42763	0.721295	2.394	2.21854	Chr31	5317962	5327628	-	1970	ENSGALG00000044817.2	XM_025145899.1	0	sense	genic	exonic	overlapping	LOC107049201	GeneID:107049201,Genbank:XM_025145899.1,CGNC:72222	cingulin-like
ENSGALT00000084346	338.217	129.682	546.753	4.21612	2.07592	0.0290849	1	Up	14.3602	2.19762	8.47505	27.9455	22.5948	33.5487	Chr4	74228940	74235959	+	443	ENSGALG00000046053.2
ENSGALT00000088455	691.741	168.771	1214.71	7.19739	2.84747	0.00634061	0.724659	Up	2.61688	3.83842	1.99901	7.49005	14.8488	24.7254	Chr31	5317962	5328471	-	1767	ENSGALG00000044817.2	XM_025145899.1	0	sense	genic	exonic	overlapping	LOC107049201	GeneID:107049201,Genbank:XM_025145899.1,CGNC:72222	cingulin-like
ENSGALT00000090483	86.4238	153.199	19.6491	0.128259	-2.96287	0.00486842	0.715182	Down	14.5268	31.8703	19.0162	0.255446	0.645385	5.75788	Chr33	4451832	4452938	+	205	ENSGALG00000052182.1	XM_025145668.1	18189	sense	intergenic	downstream	same_strand	LOC112530958	GeneID:112530958,Genbank:XM_025145668.1	synaptotagmin-3-like	GO:0000149,GO:0001786,GO:0005509,GO:0005544,GO:0005546,GO:0005768,GO:0005886,GO:0014059,GO:0016079,GO:0016192,GO:0017156,GO:0017158,GO:0019905,GO:0030276,GO:0030658,GO:0031340,GO:0042802,GO:0042803,GO:0046982,GO:0051592,GO:0070382,GO:0071277,GO:0098793,GO:0099699,GO:1903861	SNARE binding|phosphatidylserine binding|calcium ion binding|calcium-dependent phospholipid binding|phosphatidylinositol-4,5-bisphosphate binding|endosome|plasma membrane|regulation of dopamine secretion|synaptic vesicle exocytosis|vesicle-mediated transport|calcium ion regulated exocytosis|regulation of calcium ion-dependent exocytosis|syntaxin binding|clathrin binding|transport vesicle membrane…
ENSGALT00000090632	3.74142	0	7.48285	Inf	Inf	0.0327127	1	Up	0	0	0	0.107298	0.118547	0.0181128	Chr6	6460017	6474329	+	2007	ENSGALG00000049233.1
ENSGALT00000090662	9.04482	0.666751	17.4229	26.131	4.70769	0.0107399	1	Up	0	0	0.0227487	0.144034	0.13712	0.393545	ChrZ	63658918	63664497	+	1740	ENSGALG00000045458.2	XM_025144939.1	211	antisense	intergenic	upstream	divergent	ATG10	GeneID:427322,Genbank:XM_025144939.1,CGNC:14227	autophagy related 10, transcript variant X3	GO:0005622,GO:0005829,GO:0006497,GO:0006914,GO:0006983,GO:0015031,GO:0016236,GO:0019777,GO:0031401,GO:0032446	intracellular|cytosol|protein lipidation|autophagy|ER overload response|protein transport|macroautophagy|Atg12 transferase activity|positive regulation of protein modification process|protein modification by small protein conjugation	ko04140	Regulation of autophagy
ENSGALT00000090691	225.271	450.542	0	0	#NAME?	6.58354e-10	7.11381e-07	Down	5.3435	1.28303	4.78496	0	0	0	ChrZ	27317326	27374126	-	3321	ENSGALG00000051419.1	XM_015280189.2	70415	antisense	intergenic	upstream	divergent	CDC37L1	GeneID:426535,Genbank:XM_015280189.2,CGNC:10746	cell division cycle 37 like 1, transcript variant X1	GO:0005737,GO:0005829,GO:0006457,GO:0031072,GO:0050821,GO:0051082,GO:0051087	cytoplasm|cytosol|protein folding|heat shock protein binding|protein stabilization|unfolded protein binding|chaperone binding
ENSGALT00000091060	28.6238	0	57.2477	Inf	Inf	0.000459585	0.132587	Up	6.7847e-18	2.00729e-11	5.2387e-06	1.0096	0.751049	5.68769e-12	Chr1	135288145	135300746	-	2201	ENSGALG00000053141.1	NM_001285935.1	212	antisense	intergenic	upstream	divergent	SLC9A2	GeneID:418719,Genbank:NM_001285935.1,CGNC:12594	solute carrier family 9 member A2	GO:0006885,GO:0015385,GO:0016021	regulation of pH|sodium:proton antiporter activity|integral component of membrane
ENSGALT00000091524	21.6122	5.30539	37.9191	7.14727	2.83739	0.0282113	1	Up	0.213443	0	0	0.168058	0.38817	0.594174	Chr1	102761458	102772256	-	2271	ENSGALG00000048861.1
ENSGALT00000091552	22.668	6.48437	38.8516	5.99158	2.58294	0.0415152	1	Up	0.181047	4.72123e-11	0.000123279	0.383246	0.291368	0.144846	Chr1	72189879	72193984	+	3214	ENSGALG00000048230.1	XM_015289915.2	84475	sense	intergenic	downstream	same_strand	CDKN1B	GeneID:374106,Genbank:XM_015289915.2,CGNC:49044	cyclin dependent kinase inhibitor 1B, transcript variant X1	GO:0004861,GO:0005634,GO:0005768,GO:0007050,GO:0042127,GO:0045736	cyclin-dependent protein serine/threonine kinase inhibitor activity|nucleus|endosome|cell cycle arrest|regulation of cell proliferation|negative regulation of cyclin-dependent protein serine/threonine kinase activity	ko04066,ko04110,ko04012,ko04068,ko04151	HIF-1 signaling pathway|Cell cycle|ErbB signaling pathway|FoxO signaling pathway|PI3K-Akt signaling pathway
ENSGALT00000091683	3.84861	0	7.69723	Inf	Inf	0.0441474	1	Up	0	0	0	0.483874	0.0964918	0.0448953	ChrZ	76949346	76953805	-	836	ENSGALG00000053316.1	XM_025145049.1	37105	antisense	intergenic	upstream	divergent	LOC112530647	GeneID:112530647,Genbank:XM_025145049.1	atrophin-1-like
ENSGALT00000092040	161.949	10.8569	313.042	28.8335	4.84967	0.000219691	0.0705743	Up	0.241593	4.95489e-05	0.149083	0.754212	4.6973	3.77752	Chr31	4982539	5030386	+	2321	ENSGALG00000052057.1	XM_015300615.2	0	antisense	genic	intronic	containing	LOC107055479	GeneID:107055479,Genbank:XM_015300615.2,CGNC:78435	butyrophilin-like protein 3	GO:0005102,GO:0005886,GO:0005887,GO:0006629,GO:0009897,GO:0050776,GO:0050852	signaling receptor binding|plasma membrane|integral component of plasma membrane|lipid metabolic process|external side of plasma membrane|regulation of immune response|T cell receptor signaling pathway
ENSGALT00000092330	7.40027	0	14.8005	Inf	Inf	0.00370877	0.596271	Up	2.60743e-21	4.76788e-17	3.32055e-12	0.124384	0.199963	0.207526	Chr31	5584671	5588647	-	1918	ENSGALG00000052009.1	XM_025145941.1	0	sense	genic	exonic	nested	LOC107049467	GeneID:107049467,Genbank:XM_025145941.1,CGNC:72485	uncharacterized LOC107049467, transcript variant X5
ENSGALT00000092529	8.35529	15.9769	0.733638	0.0459186	-4.44478	0.0204048	1	Down	0.513527	0.644439	0.421852	3.36972e-27	0.0427146	8.01026e-28	Chr9	5466799	5473034	-	888	ENSGALG00000050793.1	XM_025153422.1	0	antisense	genic	intronic	overlapping	LOC112532977	GeneID:112532977,Genbank:XM_025153422.1	G-protein coupled receptor 35-like, transcript variant X2	GO:0004930,GO:0004950,GO:0005886,GO:0005887,GO:0007010,GO:0007186,GO:0007204,GO:0016494,GO:0035025,GO:0038023,GO:0048246,GO:0051482,GO:0070098,GO:1901386,GO:1904456	G protein-coupled receptor activity|chemokine receptor activity|plasma membrane|integral component of plasma membrane|cytoskeleton organization|G protein-coupled receptor signaling pathway|positive regulation of cytosolic calcium ion concentration|C-X-C chemokine receptor activity|positive regulation of Rho protein signal transduction|signaling receptor activity|macrophage chemotaxis|positive reg…	ko04080	Neuroactive ligand-receptor interaction
ENSGALT00000092856	7.7432	0.884232	14.6022	16.514	4.04561	0.0317465	1	Up	0.0381171	2.58237e-06	0.00423893	0.160442	0.0672107	0.256737	Chr6	11887664	11894177	+	2056	ENSGALG00000053934.1	XM_025151717.1	707	antisense	intergenic	downstream	convergent	NUDT13	GeneID:423703,Genbank:XM_025151717.1,CGNC:3172	nudix hydrolase 13, transcript variant X8	GO:0005739,GO:0016787,GO:0046872	mitochondrion|hydrolase activity|metal ion binding
ENSGALT00000092932	6.05808	0	12.1162	Inf	Inf	0.00788372	0.851871	Up	0	0	0	0.0160234	0.197947	0.132082	Chr2	104980363	104993205	+	2415	ENSGALG00000054016.1	NM_001001615.1	79895	antisense	intergenic	upstream	divergent	CDH2	GeneID:414745,Genbank:NM_001001615.1,CGNC:11259	cadherin 2	GO:0001502,GO:0001841,GO:0005509,GO:0005623,GO:0005737,GO:0005829,GO:0005886,GO:0005911,GO:0005912,GO:0005913,GO:0005916,GO:0007043,GO:0007155,GO:0007156,GO:0007157,GO:0007416,GO:0008013,GO:0008092,GO:0009986,GO:0010001,GO:0014069,GO:0014704,GO:0016323,GO:0016324,GO:0016339,GO:0016342,GO:0016477,GO:0019901,GO:0019903,GO:0021987,GO:0030027,GO:0030336,GO:0030864,GO:0034332,GO:0036032,GO:0042383,GO:…	cartilage condensation|neural tube formation|calcium ion binding|cell|cytoplasm|cytosol|plasma membrane|cell-cell junction|adherens junction|cell-cell adherens junction|fascia adherens|cell-cell junction assembly|cell adhesion|homophilic cell adhesion via plasma membrane adhesion molecules|heterophilic cell-cell adhesion via plasma membrane cell adhesion molecules|synapse assembly|beta-catenin bi…	ko04514	Cell adhesion molecules (CAMs)
ENSGALT00000093041	34.3142	68.6284	0	0	#NAME?	0.000866651	0.20602	Down	2.71027	1.02148	6.52432	0	0	0	ChrZ	27141988	27176133	-	540	ENSGALG00000053562.1	XM_424930.6	16827	antisense	intergenic	downstream	convergent	SLC1A1	GeneID:427352,Genbank:XM_424930.6,CGNC:7747	solute carrier family 1 member 1	GO:0005313,GO:0005314,GO:0005886,GO:0005887,GO:0015108,GO:0015501,GO:0015813,GO:0016324,GO:0033229,GO:0042883,GO:0046872,GO:0070779,GO:0098712,GO:0140009,GO:1902476	L-glutamate transmembrane transporter activity|high-affinity glutamate transmembrane transporter activity|plasma membrane|integral component of plasma membrane|chloride transmembrane transporter activity|glutamate:sodium symporter activity|L-glutamate transmembrane transport|apical plasma membrane|cysteine transmembrane transporter activity|cysteine transport|metal ion binding|D-aspartate import …	ko04974,ko04724	Protein digestion and absorption|Glutamatergic synapse
ENSGALT00000093114	27.9091	5.75466	50.0635	8.69964	3.12095	0.010919	1	Up	0.157495	0	0.0348703	0.503187	0.32423	0.503715	Chr3	43131906	43137000	+	2562	ENSGALG00000054544.1	XM_025149418.1	0	sense	genic	intronic	nested	PDE10A	GeneID:421574,Genbank:XM_025149418.1,CGNC:8768	phosphodiesterase 10A, transcript variant X3	GO:0004112,GO:0004118,GO:0005737,GO:0006198,GO:0007165,GO:0010738,GO:0010754,GO:0016020,GO:0030552,GO:0030553,GO:0043025,GO:0043204,GO:0043951,GO:0046069,GO:0046872,GO:0047555	cyclic-nucleotide phosphodiesterase activity|cGMP-stimulated cyclic-nucleotide phosphodiesterase activity|cytoplasm|cAMP catabolic process|signal transduction|regulation of protein kinase A signaling|negative regulation of cGMP-mediated signaling|membrane|cAMP binding|cGMP binding|neuronal cell body|perikaryon|negative regulation of cAMP-mediated signaling|cGMP catabolic process|metal ion binding…	ko00230	Purine metabolism
ENSGALT00000093247	4.22626	8.45252	0	0	#NAME?	0.0305517	1	Down	0.281402	0.0252105	0.0965316	0	0	0	Chr11	4103131	4112276	+	1861	ENSGALG00000052915.1	XM_025154323.1	59726	antisense	intergenic	downstream	convergent	IRX5	GeneID:770775,Genbank:XM_025154323.1,CGNC:56270	iroquois homeobox 5, transcript variant X2	GO:0000981,GO:0002027,GO:0005499,GO:0005634,GO:0007601,GO:0008406,GO:0042551,GO:0043565,GO:0048701,GO:0050896,GO:0060040	DNA-binding transcription factor activity, RNA polymerase II-specific|regulation of heart rate|vitamin D binding|nucleus|visual perception|gonad development|neuron maturation|sequence-specific DNA binding|embryonic cranial skeleton morphogenesis|response to stimulus|retinal bipolar neuron differentiation
ENSGALT00000093252	21.3309	37.0019	5.65999	0.152965	-2.70873	0.0355676	1	Down	1.6727	1.51076	0.821427	0.0464996	0.213241	0.18978	Chr31	5716963	5718362	-	825	ENSGALG00000049463.1	XM_025146035.1	13045	antisense	intergenic	downstream	convergent	LOC112531114	GeneID:112531114,Genbank:XM_025146035.1	leukocyte immunoglobulin-like receptor subfamily A member 2	GO:0002250,GO:0016021	adaptive immune response|integral component of membrane
ENSGALT00000093272	5.62423	11.2485	0	0	#NAME?	0.0141187	1	Down	0.092991	0.0670742	0.251081	8.7419e-05	2.08149e-11	0.00271342	Chr10	16848745	16900084	-	2225	ENSGALG00000050885.1	XM_025154040.1	0	sense	genic	exonic	nested	LOC101748692	GeneID:101748692,Genbank:XM_025154040.1,CGNC:68174	uncharacterized LOC101748692, transcript variant X1
ENSGALT00000093415	22.9616	2.33439	43.5889	18.6725	4.22284	0.0385951	1	Up	0	0.246947	1.64122e-14	2.18869	0.728616	0.21722	Chr3	6303741	6330197	-	943	ENSGALG00000050208.1
ENSGALT00000093471	7.09979	0.333375	13.8662	41.5934	5.37828	0.013428	1	Up	2.88209e-16	0	0.0190945	2.8542e-25	0.618132	0.485013	Chr1	61860031	61863138	+	863	ENSGALG00000053936.1	XM_015286311.2	0	antisense	genic	exonic	overlapping	MICAL3	GeneID:418164,Genbank:XM_015286311.2,CGNC:50686	microtubule associated monooxygenase, calponin and LIM domain containing 3, transcript variant X1	GO:0003779,GO:0005634,GO:0005654,GO:0005819,GO:0005829,GO:0005886,GO:0005938,GO:0006887,GO:0007010,GO:0007049,GO:0016709,GO:0030042,GO:0030496,GO:0042995,GO:0046872,GO:0051301,GO:0055114,GO:0071949	actin binding|nucleus|nucleoplasm|spindle|cytosol|plasma membrane|cell cortex|exocytosis|cytoskeleton organization|cell cycle|oxidoreductase activity, acting on paired donors, with incorporation or reduction of molecular oxygen, NAD(P)H as one donor, and incorporation of one atom of oxygen|actin filament depolymerization|midbody|cell projection|metal ion binding|cell division|oxidation-reduction …
ENSGALT00000093646	64.3741	128.748	0	0	#NAME?	1.53995e-08	1.22026e-05	Down	5.72109	7.65969	8.52946	9.76497e-20	1.13918e-09	3.76931e-10	Chr6	12892980	12899451	-	503	ENSGALG00000054850.1	XM_025151907.1	29898	sense	intergenic	upstream	same_strand	LOC107050073	GeneID:107050073,Genbank:XM_025151907.1,CGNC:73088	uncharacterized LOC107050073
ENSGALT00000093710	115.202	41.9376	188.467	4.49398	2.16799	0.0284224	1	Up	0.873994	0.799911	0.910624	1.10476	4.37069	3.76076	Chr31	5027696	5030386	+	1397	ENSGALG00000052057.1	XM_025145936.1	0	sense	genic	intronic	nested	LOC101752152	GeneID:101752152,Genbank:XM_025145936.1,CGNC:71561	uncharacterized LOC101752152	GO:0005102,GO:0005615,GO:0005886,GO:0005887,GO:0009897,GO:0038023,GO:0050776,GO:0050852	signaling receptor binding|extracellular space|plasma membrane|integral component of plasma membrane|external side of plasma membrane|signaling receptor activity|regulation of immune response|T cell receptor signaling pathway
ENSGALT00000094761	4.4328	0	8.8656	Inf	Inf	0.0207286	1	Up	2.0043e-53	0.00241417	1.58398e-41	0.0783324	0.0484069	0.000534951	Chr1	887789	895576	-	4652	ENSGALG00000048724.1	XM_025153466.1	6352	antisense	intergenic	downstream	convergent	LOC112529922	GeneID:112529922,Genbank:XM_025153466.1	filamin-C-like	GO:0003779,GO:0005737,GO:0005829,GO:0005886,GO:0008092,GO:0015629,GO:0016528,GO:0030018,GO:0030029,GO:0030506,GO:0042383,GO:0042802,GO:0048747,GO:0051015	actin binding|cytoplasm|cytosol|plasma membrane|cytoskeletal protein binding|actin cytoskeleton|sarcoplasm|Z disc|actin filament-based process|ankyrin binding|sarcolemma|identical protein binding|muscle fiber development|actin filament binding	ko04010,ko04510	MAPK signaling pathway|Focal adhesion
ENSGALT00000094946	19.4179	38.1212	0.714583	0.018745	-5.73735	0.000462476	0.132587	Down	0.395621	1.1435	0.513655	0.0139617	0.0223256	0.00590833	ChrZ	27246524	27257679	-	1651	ENSGALG00000048068.1
ENSGALT00000096131	857.646	1715.29	0	0	#NAME?	8.79275e-14	5.22553e-10	Down	29.3342	55.5236	48.8251	0	5.96006e-30	5.00334e-25	ChrZ	27177112	27229185	-	1105	ENSGALG00000050012.1	XM_424930.6	51951	antisense	intergenic	downstream	convergent	SLC1A1	GeneID:427352,Genbank:XM_424930.6,CGNC:7747	solute carrier family 1 member 1	GO:0005313,GO:0005314,GO:0005886,GO:0005887,GO:0015108,GO:0015501,GO:0015813,GO:0016324,GO:0033229,GO:0042883,GO:0046872,GO:0070779,GO:0098712,GO:0140009,GO:1902476	L-glutamate transmembrane transporter activity|high-affinity glutamate transmembrane transporter activity|plasma membrane|integral component of plasma membrane|chloride transmembrane transporter activity|glutamate:sodium symporter activity|L-glutamate transmembrane transport|apical plasma membrane|cysteine transmembrane transporter activity|cysteine transport|metal ion binding|D-aspartate import …	ko04974,ko04724	Protein digestion and absorption|Glutamatergic synapse
ENSGALT00000096203	10.5289	1.92299	19.1348	9.95056	3.31478	0.0349852	1	Up	0.0316602	2.06023e-28	0.0586656	0.175323	0.1664	0.539144	Chr3	10594559	10597100	-	1493	ENSGALG00000055124.1	NM_001270662.1	6506	sense	intergenic	upstream	same_strand	RAB1B	GeneID:421273,Genbank:NM_001270662.1,CGNC:6666	RAB1B, member RAS oncogene family	GO:0000045,GO:0000139,GO:0003924,GO:0005525,GO:0005769,GO:0005789,GO:0005794,GO:0005829,GO:0006886,GO:0006888,GO:0006897,GO:0006914,GO:0007030,GO:0016477,GO:0019068,GO:0030252,GO:0032402,GO:0032482,GO:0034446,GO:0042470,GO:0042742,GO:0043025,GO:0047496,GO:0072606,GO:0090110,GO:0098793,GO:1903020	autophagosome assembly|Golgi membrane|GTPase activity|GTP binding|early endosome|endoplasmic reticulum membrane|Golgi apparatus|cytosol|intracellular protein transport|ER to Golgi vesicle-mediated transport|endocytosis|autophagy|Golgi organization|cell migration|virion assembly|growth hormone secretion|melanosome transport|Rab protein signal transduction|substrate adhesion-dependent cell spreadin…
ENSGALT00000096258	6.96242	0	13.9248	Inf	Inf	0.00484287	0.715182	Up	2.54132e-11	0.00651283	2.21305e-30	0.372713	0.393838	9.34333e-06	ChrZ	47093873	47099824	-	1221	ENSGALG00000050322.1
ENSGALT00000096898	26.3759	4.65496	48.0969	10.3324	3.3691	0.0330518	1	Up	0.0954163	0.0577799	0.0313672	0.176209	0.995248	0.323008	Chr2	108030509	108033587	+	2186	ENSGALG00000052967.1	NM_001031018.1	1747	sense	intergenic	upstream	same_strand	UBE2V2	GeneID:421109,Genbank:NM_001031018.1,CGNC:66391	ubiquitin conjugating enzyme E2 V2	GO:0005634,GO:0006301,GO:0061631,GO:0070534	nucleus|postreplication repair|ubiquitin conjugating enzyme activity|protein K63-linked ubiquitination
ENSGALT00000097414	8.41358	0	16.8272	Inf	Inf	0.0022542	0.382763	Up	6.69925e-25	3.2036e-24	2.40939e-10	0.350769	0.73473	0.143704	Chr2	44322489	44334234	-	913	ENSGALG00000053738.1	XM_418820.6	0	antisense	genic	intronic	overlapping	CX3CR1	GeneID:420719,Genbank:XM_418820.6,CGNC:9064	C-X3-C motif chemokine receptor 1	GO:0005654,GO:0006935,GO:0006955,GO:0007200,GO:0007204,GO:0009897,GO:0016021,GO:0016493,GO:0016495,GO:0016525,GO:0019722,GO:0019956,GO:0019957,GO:0019960,GO:0042534,GO:0045428,GO:0050769,GO:0050901,GO:0060326,GO:0071222	nucleoplasm|chemotaxis|immune response|phospholipase C-activating G protein-coupled receptor signaling pathway|positive regulation of cytosolic calcium ion concentration|external side of plasma membrane|integral component of membrane|C-C chemokine receptor activity|C-X3-C chemokine receptor activity|negative regulation of angiogenesis|calcium-mediated signaling|chemokine binding|C-C chemokine bin…	ko04060,ko04062	Cytokine-cytokine receptor interaction|Chemokine signaling pathway
ENSGALT00000097704	13.5885	1.3335	25.8435	19.3802	4.27651	0.0061607	0.724659	Up	0	0.00172305	0.0400389	0.168773	0.189587	0.415075	Chr15	190672	207122	-	2289	ENSGALG00000051744.1	XM_025155670.1	0	antisense	genic	intronic	nested	LOC112533509	GeneID:112533509,Genbank:XM_025155670.1	SH3 and multiple ankyrin repeat domains protein 1-like	GO:0005622,GO:0005829,GO:0005886,GO:0007016,GO:0007416,GO:0007616,GO:0008022,GO:0008306,GO:0008328,GO:0014069,GO:0017124,GO:0030054,GO:0030159,GO:0030160,GO:0030425,GO:0030534,GO:0031877,GO:0032232,GO:0035176,GO:0035255,GO:0035418,GO:0042048,GO:0042802,GO:0043005,GO:0043197,GO:0044309,GO:0044877,GO:0045202,GO:0045211,GO:0046959,GO:0048854,GO:0050885,GO:0050894,GO:0051124,GO:0051968,GO:0060013,GO:…	intracellular|cytosol|plasma membrane|cytoskeletal anchoring at plasma membrane|synapse assembly|long-term memory|protein C-terminus binding|associative learning|ionotropic glutamate receptor complex|postsynaptic density|SH3 domain binding|cell junction|receptor signaling complex scaffold activity|GKAP/Homer scaffold activity|dendrite|adult behavior|somatostatin receptor binding|negative regulati…	ko04724	Glutamatergic synapse
ENSGALT00000097841	23.2588	39.2437	7.27384	0.18535	-2.43167	0.0488211	1	Down	0.516255	0.645358	0.511853	0.0212887	0.21154	0.012737	Chr15	5798475	5842307	-	2038	ENSGALG00000054222.1	XM_004945563.3	0	sense	genic	exonic	nested	KDM2B	GeneID:416844,Genbank:XM_004945563.3,CGNC:3104	lysine demethylase 2B, transcript variant X11	GO:0000122,GO:0000978,GO:0003677,GO:0005634,GO:0005654,GO:0005730,GO:0007283,GO:0008270,GO:0019843,GO:0021555,GO:0021592,GO:0021670,GO:0021678,GO:0021993,GO:0030307,GO:0030900,GO:0030901,GO:0030902,GO:0032452,GO:0035518,GO:0043524,GO:0048596,GO:0051864,GO:1902459,GO:2000178	negative regulation of transcription by RNA polymerase II|RNA polymerase II proximal promoter sequence-specific DNA binding|DNA binding|nucleus|nucleoplasm|nucleolus|spermatogenesis|zinc ion binding|rRNA binding|midbrain-hindbrain boundary morphogenesis|fourth ventricle development|lateral ventricle development|third ventricle development|initiation of neural tube closure|positive regulation of c…
ENSGALT00000098473	225.114	7.95809	442.27	55.5748	5.79636	0.00672257	0.760994	Up	0.319483	2.31388e-16	8.79751e-05	0.0395792	8.80241	4.57753	Chr31	5584677	5589111	-	2258	ENSGALG00000052009.1	XM_025145944.1	0	sense	genic	exonic	nested	LOC107049467	GeneID:107049467,Genbank:XM_025145944.1,CGNC:72485	uncharacterized LOC107049467, transcript variant X9
ENSGALT00000098549	18.8391	37.6783	0	0	#NAME?	0.00102339	0.22526	Down	1.22672e-12	1.26077	0.793752	4.18067e-30	0	0	ChrZ	27317326	27381757	-	1588	ENSGALG00000051419.1	XM_424174.6	62784	antisense	intergenic	upstream	divergent	CDC37L1	GeneID:426535,Genbank:XM_424174.6,CGNC:10746	cell division cycle 37 like 1, transcript variant X2	GO:0005737,GO:0005829,GO:0006457,GO:0031072,GO:0050821,GO:0051082,GO:0051087	cytoplasm|cytosol|protein folding|heat shock protein binding|protein stabilization|unfolded protein binding|chaperone binding
ENSGALT00000098692	5.83423	0.294744	11.3737	38.5885	5.2701	0.0250719	1	Up	0.0451366	4.86128e-47	2.45409e-29	0.380808	0.416285	0.114536	Chr12	14277928	14295380	-	850	ENSGALG00000049235.1	XM_414417.5	80922	sense	intergenic	upstream	same_strand	ADAMTS9	GeneID:416080,Genbank:XM_414417.5,CGNC:5584	ADAM metallopeptidase with thrombospondin type 1 motif 9, transcript variant X2	GO:0003179,GO:0003229,GO:0004222,GO:0005615,GO:0005783,GO:0006508,GO:0006516,GO:0007275,GO:0008237,GO:0008270,GO:0009617,GO:0009986,GO:0010596,GO:0015031,GO:0016192,GO:0030198,GO:0031012,GO:0035909,GO:0043231,GO:0045636,GO:0090673,GO:1903671	heart valve morphogenesis|ventricular cardiac muscle tissue development|metalloendopeptidase activity|extracellular space|endoplasmic reticulum|proteolysis|glycoprotein catabolic process|multicellular organism development|metallopeptidase activity|zinc ion binding|response to bacterium|cell surface|negative regulation of endothelial cell migration|protein transport|vesicle-mediated transport|extr…
ENSGALT00000099698	4.34517	8.69034	0	0	#NAME?	0.025915	1	Down	0.240763	0.36311	0.0880833	0	7.10796e-13	0	Chr10	15144933	15156959	+	1171	ENSGALG00000052950.1	NM_204537.1	13920	antisense	intergenic	upstream	divergent	RGMA	GeneID:395214,Genbank:NM_204537.1,CGNC:66197	repulsive guidance molecule family member a	GO:0005886,GO:0015026,GO:0030509,GO:0031225,GO:0048681	plasma membrane|coreceptor activity|BMP signaling pathway|anchored component of membrane|negative regulation of axon regeneration
ENSGALT00000100153	51.1593	101.237	1.0814	0.0106819	-6.54869	3.43188e-06	0.00169964	Down	2.57567	1.12627	2.12374	0.0167725	0.029742	0.00648425	ChrZ	27246524	27253960	-	1480	ENSGALG00000048068.1
ENSGALT00000100225	39.415	78.8301	0	0	#NAME?	4.8116e-07	0.000272336	Down	3.02453	1.70703	1.85819	5.60758e-30	0	0	ChrZ	27317307	27383989	-	1040	ENSGALG00000051419.1	XM_015280189.2	60552	antisense	intergenic	upstream	divergent	CDC37L1	GeneID:426535,Genbank:XM_015280189.2,CGNC:10746	cell division cycle 37 like 1, transcript variant X1	GO:0005737,GO:0005829,GO:0006457,GO:0031072,GO:0050821,GO:0051082,GO:0051087	cytoplasm|cytosol|protein folding|heat shock protein binding|protein stabilization|unfolded protein binding|chaperone binding
ENSGALT00000100291	17.1193	4.80747	29.4312	6.12196	2.61399	0.0466038	1	Up	0.111363	0	0.1885	0.786258	0.620672	0.150568	Chr9	21443566	21452674	+	1279	ENSGALG00000052806.1	XM_015291762.2	84167	sense	intergenic	downstream	same_strand	SI	GeneID:425007,Genbank:XM_015291762.2,CGNC:7238	sucrase-isomaltase	GO:0003824,GO:0004339,GO:0004558,GO:0005886,GO:0005983,GO:0016021,GO:0016160,GO:0016324,GO:0030246,GO:0032450,GO:0043312,GO:0044245,GO:0070062,GO:0070821,GO:0101003	catalytic activity|glucan 1,4-alpha-glucosidase activity|alpha-1,4-glucosidase activity|plasma membrane|starch catabolic process|integral component of membrane|amylase activity|apical plasma membrane|carbohydrate binding|maltose alpha-glucosidase activity|neutrophil degranulation|polysaccharide digestion|extracellular exosome|tertiary granule membrane|ficolin-1-rich granule membrane	ko00500,ko00052,ko04973	Starch and sucrose metabolism|Galactose metabolism|Carbohydrate digestion and absorption
ENSGALT00000100347	6.80124	0	13.6025	Inf	Inf	0.00694112	0.771048	Up	0	0	0	0.0145452	0.294111	0.151897	Chr2	104980353	105013401	+	2006	ENSGALG00000054016.1	NM_001001615.1	79885	antisense	intergenic	upstream	divergent	CDH2	GeneID:414745,Genbank:NM_001001615.1,CGNC:11259	cadherin 2	GO:0001502,GO:0001841,GO:0005509,GO:0005623,GO:0005737,GO:0005829,GO:0005886,GO:0005911,GO:0005912,GO:0005913,GO:0005916,GO:0007043,GO:0007155,GO:0007156,GO:0007157,GO:0007416,GO:0008013,GO:0008092,GO:0009986,GO:0010001,GO:0014069,GO:0014704,GO:0016323,GO:0016324,GO:0016339,GO:0016342,GO:0016477,GO:0019901,GO:0019903,GO:0021987,GO:0030027,GO:0030336,GO:0030864,GO:0034332,GO:0036032,GO:0042383,GO:…	cartilage condensation|neural tube formation|calcium ion binding|cell|cytoplasm|cytosol|plasma membrane|cell-cell junction|adherens junction|cell-cell adherens junction|fascia adherens|cell-cell junction assembly|cell adhesion|homophilic cell adhesion via plasma membrane adhesion molecules|heterophilic cell-cell adhesion via plasma membrane cell adhesion molecules|synapse assembly|beta-catenin bi…	ko04514	Cell adhesion molecules (CAMs)
ENSGALT00000101473	4.07263	8.14525	0	0	#NAME?	0.0335274	1	Down	0.069442	0.213546	0.294509	0	9.96966e-29	0	Chr10	13134776	13143457	-	1160	ENSGALG00000053458.1	XM_025153842.1	26529	antisense	intergenic	downstream	convergent	MTHFS	GeneID:415484,Genbank:XM_025153842.1,CGNC:4914	5,10-methenyltetrahydrofolate synthetase (5-formyltetrahydrofolate cyclo-ligase), transcript variant X1	GO:0005524,GO:0005542,GO:0005737,GO:0030272,GO:0046653,GO:0046872	ATP binding|folic acid binding|cytoplasm|5-formyltetrahydrofolate cyclo-ligase activity|tetrahydrofolate metabolic process|metal ion binding	ko00670	One carbon pool by folate
ENSGALT00000101776	75.6946	151.389	0	0	#NAME?	4.30079e-09	3.93225e-06	Down	7.08622	10.3779	5.53862	0.00106822	1.41828e-14	1.03778e-19	Chr6	12894564	12901107	-	583	ENSGALG00000054850.1	XM_025151907.1	31482	sense	intergenic	upstream	same_strand	LOC107050073	GeneID:107050073,Genbank:XM_025151907.1,CGNC:73088	uncharacterized LOC107050073
ENSGALT00000101805	18.9878	3.00038	34.9753	11.6569	3.54312	0.00808485	0.865734	Up	4.34781e-25	0	0.0832937	0.330497	0.215918	0.373844	Chr3	56109412	56119890	-	2583	ENSGALG00000054465.1	XM_015284007.2	85770	antisense	intergenic	upstream	divergent	SGK1	GeneID:395133,Genbank:XM_015284007.2,CGNC:49184	serum/glucocorticoid regulated kinase 1, transcript variant X1	GO:0004674,GO:0004712,GO:0005524,GO:0005634,GO:0005737,GO:0005783,GO:0005829,GO:0006915,GO:0006974,GO:0015459,GO:0016607,GO:0018105,GO:0035556,GO:0048812	protein serine/threonine kinase activity|protein serine/threonine/tyrosine kinase activity|ATP binding|nucleus|cytoplasm|endoplasmic reticulum|cytosol|apoptotic process|cellular response to DNA damage stimulus|potassium channel regulator activity|nuclear speck|peptidyl-serine phosphorylation|intracellular signal transduction|neuron projection morphogenesis	ko04068,ko04151,ko04960,ko04150	FoxO signaling pathway|PI3K-Akt signaling pathway|Aldosterone-regulated sodium reabsorption|mTOR signaling pathway
ENSGALT00000101890	9.17018	0	18.3404	Inf	Inf	0.0044851	0.692336	Up	0	1.422e-12	0	0.468947	0.883717	0.022871	Chr23	2115021	2146659	+	905	ENSGALG00000047887.1	XM_025143040.1	5492	antisense	intergenic	upstream	divergent	LOC107055013	GeneID:107055013,Genbank:XM_025143040.1,CGNC:77977	uncharacterized LOC107055013	GO:0003677	DNA binding
ENSGALT00000102331	4.85434	0	9.70868	Inf	Inf	0.0289248	1	Up	7.70043e-17	2.57149e-19	3.21787e-13	7.88396e-15	0.303189	0.118253	Chr11	589348	592108	+	1585	ENSGALG00000053092.1	XM_004944044.3	0	sense	genic	exonic	nested	LOC426456	GeneID:426456,Genbank:XM_004944044.3,CGNC:52794	uncharacterized LOC426456, transcript variant X2	GO:0003677,GO:0003964,GO:0004523,GO:0006310,GO:0008270,GO:0015074	DNA binding|RNA-directed DNA polymerase activity|RNA-DNA hybrid ribonuclease activity|DNA recombination|zinc ion binding|DNA integration
ENSGALT00000102449	3.78222	0	7.56444	Inf	Inf	0.0324203	1	Up	0.00289306	1.66212e-18	2.89255e-10	0.0753675	0.19686	0.00969034	Chr6	8798421	8820244	+	1805	ENSGALG00000050680.1	XM_025151524.1	0	sense	genic	exonic	nested	RTKN2	GeneID:423660,Genbank:XM_025151524.1,CGNC:2154	rhotekin 2, transcript variant X11	GO:0007165,GO:0008284,GO:0030097	signal transduction|positive regulation of cell proliferation|hemopoiesis
ENSGALT00000103194	18.948	34.4613	3.43464	0.0996665	-3.32675	0.0221696	1	Down	0.425822	0.695604	1.54212	0.0384813	7.70128e-25	0.189313	Chr1	44913345	44920452	-	1060	ENSGALG00000054172.1	NM_204540.1	3223	antisense	intergenic	upstream	divergent	SOCS2	GeneID:395219,Genbank:NM_204540.1,CGNC:8586	suppressor of cytokine signaling 2			ko04910,ko04630,ko04917	Insulin signaling pathway|Jak-STAT signaling pathway|Prolactin signaling pathway
ENSGALT00000104193	30.543	0	61.086	Inf	Inf	0.00208733	0.364853	Up	2.68814e-36	5.2285e-35	1.67104e-30	0.0501516	1.60621	0.642972	Chr31	5482832	5584771	-	1820	ENSGALG00000052009.1	XM_015273069.2	0	sense	genic	exonic	overlapping	LOC107049467	GeneID:107049467,Genbank:XM_015273069.2,CGNC:72485	uncharacterized LOC107049467, transcript variant X1
ENSGALT00000104314	100.726	24.2328	177.219	7.31319	2.8705	0.0393289	1	Up	0.351582	0.422701	0.54384	4.96807	0.976689	1.70017	Chr31	5062520	5085615	+	1568	ENSGALG00000047584.1	XM_025145898.1	0	sense	genic	exonic	nested	LOC107049375	GeneID:107049375,Genbank:XM_025145898.1,CGNC:72395	paramyosin-like	GO:0005102,GO:0005615,GO:0005886,GO:0005887,GO:0009897,GO:0038023,GO:0050776,GO:0050852	signaling receptor binding|extracellular space|plasma membrane|integral component of plasma membrane|external side of plasma membrane|signaling receptor activity|regulation of immune response|T cell receptor signaling pathway
ENSGALT00000104340	39.5835	77.792	1.37493	0.0176745	-5.82219	3.37818e-05	0.0143404	Down	2.27669	0.843764	1.00083	0.0182757	9.05021e-31	0.0365723	ChrZ	27177112	27307449	-	1655	ENSGALG00000050012.1	XM_424930.6	51951	antisense	intergenic	downstream	convergent	SLC1A1	GeneID:427352,Genbank:XM_424930.6,CGNC:7747	solute carrier family 1 member 1	GO:0005313,GO:0005314,GO:0005886,GO:0005887,GO:0015108,GO:0015501,GO:0015813,GO:0016324,GO:0033229,GO:0042883,GO:0046872,GO:0070779,GO:0098712,GO:0140009,GO:1902476	L-glutamate transmembrane transporter activity|high-affinity glutamate transmembrane transporter activity|plasma membrane|integral component of plasma membrane|chloride transmembrane transporter activity|glutamate:sodium symporter activity|L-glutamate transmembrane transport|apical plasma membrane|cysteine transmembrane transporter activity|cysteine transport|metal ion binding|D-aspartate import …	ko04974,ko04724	Protein digestion and absorption|Glutamatergic synapse
ENSGALT00000104906	20.8177	0	41.6354	Inf	Inf	0.000480625	0.132854	Up	7.51768e-18	5.9845e-11	5.77336e-06	0.164557	0.811957	0.256697	Chr1	135288145	135295879	-	2309	ENSGALG00000053141.1	NM_001285935.1	5079	antisense	intergenic	upstream	divergent	SLC9A2	GeneID:418719,Genbank:NM_001285935.1,CGNC:12594	solute carrier family 9 member A2	GO:0006885,GO:0015385,GO:0016021	regulation of pH|sodium:proton antiporter activity|integral component of membrane
ENSGALT00000105686	475.333	93.7927	856.872	9.13581	3.19153	0.00160601	0.312936	Up	0.0549745	1.658	4.9987	13.2836	27.9891	11.2429	Chr5	15122121	15128001	-	1111	ENSGALG00000049199.1	NM_001318434.1	0	sense	genic	exonic	nested	MUC2	GeneID:423101,Genbank:NM_001318434.1,CGNC:51889	mucin 2, oligomeric mucus/gel-forming
ENSGALT00000106350	20.8777	0	41.7555	Inf	Inf	0.000534127	0.144287	Up	7.55206e-40	7.3812e-08	7.27683e-09	0.761842	0.75656	3.46147e-17	Chr1	84191353	84229427	-	1853	ENSGALG00000046702.1	XM_015295983.2	71173	sense	intergenic	downstream	same_strand	CLDND1	GeneID:418357,Genbank:XM_015295983.2,CGNC:66314	claudin domain containing 1, transcript variant X3	GO:0009986,GO:0016021	cell surface|integral component of membrane
ENSGALT00000106429	10.11	20.22	0	0	#NAME?	0.0106405	1	Down	0.1458	1.36612	0.271172	1.38212e-15	3.39843e-23	0.000743358	Chr20	4829046	4832587	+	1036	ENSGALG00000054932.1	NM_205448.1	0	sense	genic	intronic	nested	TGM2	GeneID:396432,Genbank:NM_205448.1,CGNC:49801	transglutaminase 2	GO:0003810,GO:0018149,GO:0046872	protein-glutamine gamma-glutamyltransferase activity|peptide cross-linking|metal ion binding
ENSGALT00000106806	8.8976	0	17.7952	Inf	Inf	0.00174027	0.328332	Up	8.05908e-23	0.000143398	2.24662e-23	0.0752946	0.828883	0.577367	Chr31	5551521	5582959	-	805	ENSGALG00000053887.1	XM_025145946.1	0	sense	genic	exonic	overlapping	LOC107055450	GeneID:107055450,Genbank:XM_025145946.1,CGNC:78406	uncharacterized LOC107055450
ENSGALT00000107231	45.6525	16.7503	74.5547	4.45095	2.15411	0.0423753	1	Up	0.22711	0.0764937	0.30892	0.918807	0.837872	0.493093	Chr5	49217435	49263395	-	2253	ENSGALG00000050843.1	XM_025150792.1	72689	antisense	intergenic	downstream	convergent	DLK1	GeneID:423459,Genbank:XM_025150792.1,CGNC:8543	delta like non-canonical Notch ligand 1, transcript variant X1	GO:0005509,GO:0005615,GO:0005737,GO:0016021,GO:0030154,GO:0045746	calcium ion binding|extracellular space|cytoplasm|integral component of membrane|cell differentiation|negative regulation of Notch signaling pathway
ENSGALT00000107465	8.11728	16.2346	0	0	#NAME?	0.00907394	0.937851	Down	0.275811	0.551888	1.94018e-06	2.39356e-22	5.75857e-19	4.2322e-22	Chr4	14240583	14246622	+	1825	ENSGALG00000050162.1	XM_015278324.2	0	antisense	genic	exonic	overlapping	LOC772071	GeneID:772071,Genbank:XM_015278324.2,CGNC:57258	LOC772071, transcript variant X8
ENSGALT00000107846	16.0615	0	32.1229	Inf	Inf	0.00691935	0.771048	Up	0	5.64037e-16	7.80295e-15	1.04005	0.428041	4.6119e-17	Chr11	20161035	20165216	-	1477	ENSGALG00000052642.1
ENSGALT00000108156	3.49718	0	6.99436	Inf	Inf	0.0373576	1	Up	0.000966022	3.74052e-22	2.34016e-10	0.000162342	0.0672825	0.158634	Chr3	35842379	35845974	+	2121	ENSGALG00000030930.2	XM_015283959.2	0	sense	genic	exonic	nested	LOC421506	GeneID:421506,Genbank:XM_015283959.2,CGNC:51495	uncharacterized LOC421506, transcript variant X3
TCONS_00000036	108.59	217.18	0	0	#NAME?	0.0133212	1	Down	2.84954	23.5697	1.10649e-31	1.86676e-07	9.73353e-26	4.29585e-09	Chr1	212286	214144	+	782	XLOC_000005	XM_025152739.1	0	sense	genic	exonic	nested	LOC770705	GeneID:770705,Genbank:XM_025152739.1,CGNC:56222	envelope glycoprotein gp95-like	GO:0000768,GO:0005886,GO:0016021,GO:0060711	syncytium formation by plasma membrane fusion|plasma membrane|integral component of membrane|labyrinthine layer development
TCONS_00000090	15.8195	27.8322	3.80684	0.136778	-2.87009	0.0401481	1	Down	0.845887	2.84417	0.73714	0.140609	0.0648972	0.290826	Chr1	1157273	1158343	+	565	XLOC_000024	XM_025152909.1	0	sense	genic	intronic	nested	PPP6R2	GeneID:430580,Genbank:XM_025152909.1,CGNC:10141	protein phosphatase 6, regulatory subunit 2, transcript variant X3	GO:0005829,GO:0043231	cytosol|intracellular membrane-bounded organelle
TCONS_00000109	79.0153	158.031	0	0	#NAME?	0.000197203	0.06511	Down	23.9981	42.3185	0.000255629	1.55552e-12	1.73299e-12	2.47113e-10	Chr1	1468015	1475244	+	224	XLOC_000032	XM_015282769.2	0	sense	genic	exonic	nested	NRF1	GeneID:416677,Genbank:XM_015282769.2,CGNC:6034	nuclear respiratory factor 1, transcript variant X8	GO:0000978,GO:0001046,GO:0001077,GO:0003700,GO:0005634,GO:0005654,GO:0005667,GO:0005737,GO:0005829,GO:0006357,GO:0007005,GO:0042803,GO:0045944,GO:0051602	RNA polymerase II proximal promoter sequence-specific DNA binding|core promoter sequence-specific DNA binding|proximal promoter DNA-binding transcription activator activity, RNA polymerase II-specific|DNA-binding transcription factor activity|nucleus|nucleoplasm|transcription factor complex|cytoplasm|cytosol|regulation of transcription by RNA polymerase II|mitochondrion organization|protein homod…
TCONS_00000210	7268.78	14188.2	349.379	0.0246247	-5.34375	0.000468506	0.132587	Down	2381.41	2181.93	1525.4	49.3847	66.0688	5.51755e-25	Chr1	8422785	8544462	+	205
TCONS_00000221	118.749	217.323	20.1751	0.0928345	-3.42919	0.00181136	0.331568	Down	25.3494	51.8869	10.8901	0.00783286	6.0812	1.4387e-20	Chr1	9268168	9338122	+	225	XLOC_000093	XM_015295177.2	0	sense	genic	intronic	nested	SEMA3A	GeneID:395825,Genbank:XM_015295177.2,CGNC:4946	semaphorin 3A, transcript variant X1	GO:0001755,GO:0005576,GO:0005615,GO:0005887,GO:0008045,GO:0030215,GO:0030335,GO:0030424,GO:0038191,GO:0044297,GO:0045499,GO:0048843,GO:0050807,GO:0050919,GO:0071526,GO:0097156,GO:0098978,GO:1990535,GO:2000009,GO:2001224	neural crest cell migration|extracellular region|extracellular space|integral component of plasma membrane|motor neuron axon guidance|semaphorin receptor binding|positive regulation of cell migration|axon|neuropilin binding|cell body|chemorepellent activity|negative regulation of axon extension involved in axon guidance|regulation of synapse organization|negative chemotaxis|semaphorin-plexin sign…	ko04360	Axon guidance
TCONS_00001439	92.9236	149.133	36.7142	0.246184	-2.02219	0.0463624	1	Down	13.2713	7.925	11.7305	1.98576	2.43454	1.98687	Chr1	88498712	88500596	+	388	XLOC_000663	XM_025144185.1	31031	antisense	intergenic	upstream	divergent	LOC101752020	GeneID:101752020,Genbank:XM_025144185.1,CGNC:71434	inositol 1,4,5-trisphosphate receptor-interacting protein-like 1-like	GO:0016021	integral component of membrane
TCONS_00002861	1815.15	3094.97	535.341	0.172972	-2.53139	0.0214675	1	Down	217.113	766.58	352.917	29.9842	17.7699	131.431	Chr1	8099537	8142997	-	205	XLOC_001272	XM_416843.6	0	antisense	genic	intronic	nested	KIAA1324L	GeneID:418645,Genbank:XM_416843.6,CGNC:4983	KIAA1324 like	GO:0016021	integral component of membrane
TCONS_00004072	21.2256	38.196	4.25525	0.111406	-3.16611	0.0156429	1	Down	1.5392	4.99709	1.69156	0	0.3648	0.366512	Chr1	87837855	87841093	-	416	XLOC_001744	XM_004938278.3	0	sense	genic	intronic	nested	CBLB	GeneID:418406,Genbank:XM_004938278.3,CGNC:11434	Cbl proto-oncogene B, transcript variant X2	GO:0001784,GO:0005509,GO:0005737,GO:0005886,GO:0007165,GO:0007166,GO:0007175,GO:0009629,GO:0009725,GO:0017124,GO:0019901,GO:0030971,GO:0045121,GO:0061630,GO:2000583	phosphotyrosine residue binding|calcium ion binding|cytoplasm|plasma membrane|signal transduction|cell surface receptor signaling pathway|negative regulation of epidermal growth factor-activated receptor activity|response to gravity|response to hormone|SH3 domain binding|protein kinase binding|receptor tyrosine kinase binding|membrane raft|ubiquitin protein ligase activity|regulation of platelet-…	ko04144,ko04910,ko04012,ko04120,ko04660	Endocytosis|Insulin signaling pathway|ErbB signaling pathway|Ubiquitin mediated proteolysis|T cell receptor signaling pathway
TCONS_00004442	81.8333	163.667	0	0	#NAME?	0.0499685	1	Down	0	41.8416	1.20464e-18	0	0	0	Chr1	124878773	124879849	-	374	XLOC_001911	NM_001277738.1	0	antisense	genic	intronic	nested	EGFL6	GeneID:418637,Genbank:NM_001277738.1,CGNC:12425	EGF like domain multiple 6	GO:0005509,GO:0005604,GO:0007155,GO:0007275,GO:0010811,GO:0016020,GO:0030154,GO:0030198,GO:0031012	calcium ion binding|basement membrane|cell adhesion|multicellular organism development|positive regulation of cell-substrate adhesion|membrane|cell differentiation|extracellular matrix organization|extracellular matrix
TCONS_00005942	12.7126	24.0557	1.36956	0.0569327	-4.1346	0.0114221	1	Down	4.31741	4.30861	0.479246	0	0	0.401125	Chr10	8708951	8728221	-	243	XLOC_002563	XM_413798.6	51	sense	intergenic	upstream	same_strand	UNC13C	GeneID:415413,Genbank:XM_413798.6,CGNC:3345	unc-13 homolog C	GO:0005509,GO:0005516,GO:0005543,GO:0005886,GO:0007268,GO:0007528,GO:0016081,GO:0016082,GO:0016188,GO:0017075,GO:0019992,GO:0030054,GO:0030672,GO:0031594,GO:0031914,GO:0035249,GO:0035556,GO:0042734,GO:0043195,GO:0044305,GO:0048786,GO:0061789,GO:0098688,GO:0098831,GO:0099525	calcium ion binding|calmodulin binding|phospholipid binding|plasma membrane|chemical synaptic transmission|neuromuscular junction development|synaptic vesicle docking|synaptic vesicle priming|synaptic vesicle maturation|syntaxin-1 binding|diacylglycerol binding|cell junction|synaptic vesicle membrane|neuromuscular junction|negative regulation of synaptic plasticity|synaptic transmission, glutamat…	ko04721	Synaptic vesicle cycle
TCONS_00006175	61.6665	99.9038	23.4293	0.234519	-2.09223	0.0462244	1	Down	1.08955	1.19866	1.2601	0.313528	0.279355	0.0724128	Chr10	21076256	21081324	-	2414	XLOC_002675	XM_025153986.1	2311	sense	intergenic	upstream	same_strand	LOC112533171	GeneID:112533171,Genbank:XM_025153986.1	platelet glycoprotein VI-like	GO:0005576,GO:0006355,GO:0015026,GO:0016021,GO:0034711,GO:0038102	extracellular region|regulation of transcription, DNA-templated|coreceptor activity|integral component of membrane|inhibin binding|activin receptor antagonist activity
TCONS_00006768	112.398	0	224.796	Inf	Inf	0.0186956	1	Up	1.05774e-28	6.89096e-29	2.07349e-29	39.9951	3.25137	0.282647	Chr11	1062231	1080132	-	347	XLOC_002889	XM_025154383.1	0	sense	genic	exonic	overlapping	LOC112533303	GeneID:112533303,Genbank:XM_025154383.1	C-factor-like
TCONS_00006770	624.367	0	1248.73	Inf	Inf	8.62602e-06	0.00410115	Up	1.77899e-28	3.57555e-28	3.35862e-29	6.70522e-09	107.156	194.026	Chr11	1066820	1080132	-	285	XLOC_002889	XM_025154383.1	0	sense	genic	exonic	overlapping	LOC112533303	GeneID:112533303,Genbank:XM_025154383.1	C-factor-like
TCONS_00008002	14.1065	28.2131	0	0	#NAME?	0.0452732	1	Down	1.3746	9.05961	0	0	0	0	Chr12	20129735	20130202	-	257	XLOC_003375	XM_004944730.3	0	antisense	genic	exonic	nested	RBSN	GeneID:416128,Genbank:XM_004944730.3,CGNC:6447	rabenosyn, RAB effector, transcript variant X1	GO:0003676,GO:0005768,GO:0005829,GO:0005886,GO:0007596,GO:0008270,GO:0010008,GO:0015031,GO:0016197,GO:0017137,GO:0031901,GO:0034498,GO:0043231,GO:0070062,GO:0090160,GO:1903358	nucleic acid binding|endosome|cytosol|plasma membrane|blood coagulation|zinc ion binding|endosome membrane|protein transport|endosomal transport|Rab GTPase binding|early endosome membrane|early endosome to Golgi transport|intracellular membrane-bounded organelle|extracellular exosome|Golgi to lysosome transport|regulation of Golgi organization	ko04144	Endocytosis
TCONS_00009826	29.1589	56.2313	2.08659	0.0371072	-4.75216	0.000564723	0.14607	Down	6.30541	5.11511	4.56035	0.425681	3.81628e-08	0.00302958	Chr15	8221209	8235411	+	306	XLOC_004198	XM_025155477.1	0	antisense	genic	intronic	overlapping	IGLL1	GeneID:416928,Genbank:XM_025155477.1,CGNC:14448	immunoglobulin lambda-like polypeptide 1, transcript variant X4	GO:0002250,GO:0003823,GO:0005576,GO:0005886	adaptive immune response|antigen binding|extracellular region|plasma membrane
TCONS_00009847	78.654	136.469	20.839	0.152701	-2.71122	0.00977203	0.987223	Down	11.1226	17.4229	11.608	4.3016	2.26754e-15	0.412014	Chr15	8221214	8256895	+	298	XLOC_004198	NM_001277505.1	0	antisense	genic	intronic	containing	VPS29L	GeneID:416931,Genbank:NM_001277505.1,CGNC:50383	VPS29 retromer complex component-like	GO:0005768,GO:0005769,GO:0005770,GO:0005829,GO:0006886,GO:0010008,GO:0030904,GO:0042147,GO:0046872,GO:1990126	endosome|early endosome|late endosome|cytosol|intracellular protein transport|endosome membrane|retromer complex|retrograde transport, endosome to Golgi|metal ion binding|retrograde transport, endosome to plasma membrane	ko04144	Endocytosis
TCONS_00010539	939.991	1834.1	45.8801	0.025015	-5.32106	6.55721e-05	0.0236179	Down	9.81124	36.3515	12.4668	9.35436e-12	1.37312e-11	1.13106	Chr16	1797890	1870089	+	2805	XLOC_004442	XM_015295104.2	0	sense	genic	exonic	overlapping	MHCBL2	GeneID:101748499,Genbank:XM_015295104.2,CGNC:67982	major histocompatibility complex class II B-L beta chain-like 2, transcript variant X1	GO:0002504,GO:0006955,GO:0016021,GO:0042613	antigen processing and presentation of peptide or polysaccharide antigen via MHC class II|immune response|integral component of membrane|MHC class II protein complex
TCONS_00010546	185.785	371.569	0	0	#NAME?	0.000170048	0.0577484	Down	0.353371	7.00965	12.7822	9.38912e-09	1.81949e-08	2.72203e-08	Chr16	1799098	1817435	+	1501	XLOC_004442	XM_025155905.1	0	antisense	genic	intronic	nested	LOC112533555	GeneID:112533555,Genbank:XM_025155905.1	olfactory receptor 14C36-like, transcript variant X1			ko04740	Olfactory transduction
TCONS_00010550	7.4464	14.8928	0	0	#NAME?	0.00608622	0.724659	Down	0.00906569	0.960418	1.0331	4.89091e-16	1.30629e-17	2.20319e-13	Chr16	1801434	1818904	+	630	XLOC_004442	XM_025155790.1	0	antisense	genic	exonic	overlapping	LOC107055568	GeneID:107055568,Genbank:XM_025155790.1,CGNC:78524	collagen alpha-1(I) chain-like
TCONS_00010553	152.858	303.881	1.8341	0.00603557	-7.37229	0.00599444	0.724659	Down	2.00588	31.1045	6.10194	0.0108953	0.169951	0.00441535	Chr16	1801461	1818903	+	709	XLOC_004442	XM_025155790.1	0	antisense	genic	exonic	overlapping	LOC107055568	GeneID:107055568,Genbank:XM_025155790.1,CGNC:78524	collagen alpha-1(I) chain-like
TCONS_00010554	45.1495	80.0223	10.2767	0.128423	-2.96103	0.0133812	1	Down	1.11268	7.1371	3.31512	0.0207982	0.557327	0.529769	Chr16	1801461	1818903	+	610	XLOC_004442	XM_025155790.1	0	antisense	genic	exonic	overlapping	LOC107055568	GeneID:107055568,Genbank:XM_025155790.1,CGNC:78524	collagen alpha-1(I) chain-like
TCONS_00010576	6.22213	0	12.4443	Inf	Inf	0.0073116	0.7973	Up	3.09471e-29	1.86092e-30	1.18385e-29	0.727596	1.82056e-30	0.472413	Chr16	1838808	1843333	+	701	XLOC_004442	XM_025155908.1	0	antisense	genic	intronic	nested	LOC112533555	GeneID:112533555,Genbank:XM_025155908.1	olfactory receptor 14C36-like, transcript variant X4			ko04740	Olfactory transduction
TCONS_00010796	151.326	298.813	3.83957	0.0128494	-6.28215	2.37102e-07	0.000145824	Down	23.5354	24.8605	39.5143	7.40328e-14	0.273192	0.673961	Chr16	1799425	1833656	-	286	XLOC_004492	XM_025155908.1	0	sense	genic	intronic	nested	LOC112533555	GeneID:112533555,Genbank:XM_025155908.1	olfactory receptor 14C36-like, transcript variant X4			ko04740	Olfactory transduction
TCONS_00010799	3.55651	7.11302	0	0	#NAME?	0.0453199	1	Down	5.90159e-29	0.64524	0.617146	1.07979e-22	1.21715e-22	2.89387e-25	Chr16	1815511	1833099	-	479	XLOC_004492	XM_025155908.1	0	sense	genic	intronic	nested	LOC112533555	GeneID:112533555,Genbank:XM_025155908.1	olfactory receptor 14C36-like, transcript variant X4			ko04740	Olfactory transduction
TCONS_00010899	336.187	551.045	121.329	0.22018	-2.18325	0.030428	1	Down	21.722	7.79741	17.691	0.119309	1.52122	6.79508	Chr16	2082888	2131531	-	993	XLOC_004499	XM_015302084.2	0	sense	genic	exonic	overlapping	MHCIA2	GeneID:100859374,Genbank:XM_015302084.2,CGNC:63764	major histocompatibility complex, class I, A2, transcript variant X1	GO:0002474,GO:0005886,GO:0006955,GO:0016021,GO:0042612	antigen processing and presentation of peptide antigen via MHC class I|plasma membrane|immune response|integral component of membrane|MHC class I protein complex
TCONS_00012368	289.064	575.61	2.51887	0.00437601	-7.83617	0.0403858	1	Down	6.91708e-15	16.1935	116.622	1.09606e-21	0.33735	0.143076	Chr19	243523	271418	+	334	XLOC_005080	XM_015295890.2	0	sense	genic	exonic	overlapping	TNXB	GeneID:427816,Genbank:XM_015295890.2,CGNC:53199	tenascin XB	GO:0004126,GO:0047844	cytidine deaminase activity|deoxycytidine deaminase activity
TCONS_00013617	7.51074	15.0215	0	0	#NAME?	0.00426104	0.67529	Down	0.963063	2.59831	0.280577	0	0	0	Chr2	30507337	30509423	+	365	XLOC_005548	XM_025147437.1	0	sense	genic	exonic	nested	DNAH11	GeneID:112531708,Genbank:XM_025147437.1	dynein axonemal heavy chain 11	GO:0003356,GO:0005524,GO:0005874,GO:0007018,GO:0007368,GO:0007611,GO:0008569,GO:0030286,GO:0030317,GO:0035545,GO:0045503,GO:0045505,GO:0051959,GO:0060287,GO:0060411,GO:0061371,GO:0097728,GO:0097729,GO:0120134,GO:1905419	regulation of cilium beat frequency|ATP binding|microtubule|microtubule-based movement|determination of left/right symmetry|learning or memory|ATP-dependent microtubule motor activity, minus-end-directed|dynein complex|flagellated sperm motility|determination of left/right asymmetry in nervous system|dynein light chain binding|dynein intermediate chain binding|dynein light intermediate chain bind…
TCONS_00014707	129.312	258.624	0	0	#NAME?	0.000906373	0.207176	Down	1.16874	18.9777	44.5699	1.82079e-12	1.82851e-10	0.000749144	Chr2	138858861	138859585	+	321	XLOC_006064	XM_015283145.2	0	sense	genic	exonic	nested	TRIB1	GeneID:428386,Genbank:XM_015283145.2,CGNC:53353	tribbles pseudokinase 1	GO:0004860,GO:0005634,GO:0005737,GO:0006469,GO:0007254,GO:0008134,GO:0014912,GO:0031434,GO:0031625,GO:0031665,GO:0032436,GO:0032496,GO:0043405,GO:0043433,GO:0045645,GO:0045651,GO:0045659,GO:0048662,GO:0055106	protein kinase inhibitor activity|nucleus|cytoplasm|negative regulation of protein kinase activity|JNK cascade|transcription factor binding|negative regulation of smooth muscle cell migration|mitogen-activated protein kinase kinase binding|ubiquitin protein ligase binding|negative regulation of lipopolysaccharide-mediated signaling pathway|positive regulation of proteasomal ubiquitin-dependent pr…
TCONS_00016092	25.6436	47.3664	3.92068	0.0827734	-3.59469	0.00516785	0.721833	Down	1.58923	4.32132	1.28716	0.249263	0.196653	1.96198e-05	Chr2	108501062	108535665	-	593	XLOC_006617	NM_001302199.1	3726	antisense	intergenic	downstream	convergent	C2H8ORF22	GeneID:425711,Genbank:NM_001302199.1,CGNC:17418	chromosome 2 open reading frame, human C8orf22	GO:0007275,GO:0030154	multicellular organism development|cell differentiation
TCONS_00016095	1435.86	2644.12	227.596	0.0860762	-3.53824	0.0240085	1	Down	260.821	824.672	106.357	14.6654	14.9187	46.503	Chr2	108664696	108740671	-	205	XLOC_006615	XM_419197.5	24484	antisense	intergenic	upstream	divergent	SNTG1	GeneID:421113,Genbank:XM_419197.5,CGNC:11347	syntrophin gamma 1, transcript variant X1	GO:0003779,GO:0005198,GO:0005622,GO:0005634,GO:0005737,GO:0005856,GO:0007154,GO:0008022,GO:0016010,GO:0016013,GO:0032587	actin binding|structural molecule activity|intracellular|nucleus|cytoplasm|cytoskeleton|cell communication|protein C-terminus binding|dystrophin-associated glycoprotein complex|syntrophin complex|ruffle membrane
TCONS_00016687	151.699	303.398	0	0	#NAME?	0.00152141	0.301392	Down	11.3992	3.60842	0	0.00301769	4.60394e-05	0	Chr20	1446867	1456825	+	1867	XLOC_006843	XM_025142418.1	0	antisense	genic	exonic	overlapping	MANBAL1	GeneID:107057295,Genbank:XM_025142418.1,CGNC:80245	mannosidase, beta A, lysosomal-like 1, transcript variant X1	GO:0016021	integral component of membrane
TCONS_00016692	210.826	420.919	0.733638	0.00174294	-9.16426	4.82906e-05	0.0190734	Down	12.5969	11.7878	0	0.00412497	0.0243696	0	Chr20	1455121	1456825	+	1612	XLOC_006843	XM_025142419.1	0	antisense	genic	exonic	overlapping	MANBAL1	GeneID:107057295,Genbank:XM_025142419.1,CGNC:80245	mannosidase, beta A, lysosomal-like 1, transcript variant X2	GO:0016021	integral component of membrane
TCONS_00019565	107.691	206.34	9.04187	0.0438203	-4.51226	4.97455e-05	0.0190734	Down	10.7275	13.9552	5.9538	1.01713	4.28925e-08	6.77855e-19	Chr25	1422374	1423529	-	602	XLOC_008020	XM_025143607.1	333	sense	intergenic	downstream	same_strand	RNF115	GeneID:107050395,Genbank:XM_025143607.1,CGNC:73409	ring finger protein 115, transcript variant X1	GO:0004842,GO:0005737,GO:0005829,GO:0016567,GO:0042059,GO:0043162,GO:0046872,GO:0051865,GO:0061630,GO:0070534,GO:0070936	ubiquitin-protein transferase activity|cytoplasm|cytosol|protein ubiquitination|negative regulation of epidermal growth factor receptor signaling pathway|ubiquitin-dependent protein catabolic process via the multivesicular body sorting pathway|metal ion binding|protein autoubiquitination|ubiquitin protein ligase activity|protein K63-linked ubiquitination|protein K48-linked ubiquitination
TCONS_00019770	52.4403	91.9312	12.9494	0.140859	-2.82767	0.0110743	1	Down	2.09638	10.2915	4.36656	1.1875	0.306525	0.295855	Chr26	427090	496577	+	486	XLOC_008115	XM_015298713.2	0	sense	genic	exonic	containing	ZC3H11A	GeneID:421172,Genbank:XM_015298713.2,CGNC:51431	zinc finger CCCH-type containing 11A, transcript variant X1	GO:0003729,GO:0005622,GO:0016973,GO:0046872	mRNA binding|intracellular|poly(A)+ mRNA export from nucleus|metal ion binding
TCONS_00020044	439.669	105.208	774.129	7.35806	2.87933	0.00475349	0.715182	Up	1.4614	9.25885	7.34809	38.1532	40.1686	27.1917	Chr26	5468505	5469209	+	499	XLOC_008234	NM_205515.1	0	sense	genic	intronic	nested	CAPZA1	GeneID:396521,Genbank:NM_205515.1,CGNC:1070	capping actin protein of muscle Z-line alpha subunit 1	GO:0005829,GO:0005886,GO:0008290,GO:0030018,GO:0030036,GO:0030479,GO:0034329,GO:0051015,GO:0051016,GO:0071203	cytosol|plasma membrane|F-actin capping protein complex|Z disc|actin cytoskeleton organization|actin cortical patch|cell junction assembly|actin filament binding|barbed-end actin filament capping|WASH complex	ko04144	Endocytosis
TCONS_00021421	5.06962	10.1392	0	0	#NAME?	0.0458614	1	Down	0.869109	3.22673	0	0	0	0	Chr28	1783156	1783414	-	233	XLOC_008799	XM_015299847.2	0	sense	genic	intronic	nested	MLLT1	GeneID:420089,Genbank:XM_015299847.2,CGNC:1107	MLLT1, super elongation complex subunit, transcript variant X2
TCONS_00022515	61.1595	122.319	0	0	#NAME?	0.000322852	0.0983953	Down	14.1132	8.72814	0	0	0	0	Chr3	57177257	57235199	+	498	XLOC_009255	NM_204274.1	10756	sense	intergenic	upstream	same_strand	CTGF	GeneID:374135,Genbank:NM_204274.1,CGNC:2102	connective tissue growth factor	GO:0001558,GO:0005178,GO:0005520,GO:0007155,GO:0008201,GO:0031012,GO:0060548,GO:0071897	regulation of cell growth|integrin binding|insulin-like growth factor binding|cell adhesion|heparin binding|extracellular matrix|negative regulation of cell death|DNA biosynthetic process	ko04390	Hippo signaling pathway
TCONS_00024350	141.007	282.015	0	0	#NAME?	0.0324397	1	Down	0	46.7751	0.659964	0	0.000314559	0	Chr3	105161151	105164290	-	566	XLOC_010092	XM_025149129.1	12175	sense	intergenic	upstream	same_strand	SCARA3	GeneID:771117,Genbank:XM_025149129.1,CGNC:56523	scavenger receptor class A member 3
TCONS_00024352	205.922	411.844	0	0	#NAME?	0.0237136	1	Down	0.10168	53.2581	1.15479	0	0	0	Chr3	105173201	105175673	-	718	XLOC_010094	XM_025149129.1	24225	sense	intergenic	upstream	same_strand	SCARA3	GeneID:771117,Genbank:XM_025149129.1,CGNC:56523	scavenger receptor class A member 3
TCONS_00024542	16.899	3.87357	29.9244	7.72529	2.94959	0.0326641	1	Up	0.282065	0.0184001	0.0415511	0.523741	0.761864	0.882035	Chr30	899533	900710	+	942	XLOC_010176	XM_025145820.1	0	sense	genic	exonic	overlapping	LOC107050163	GeneID:107050163,Genbank:XM_025145820.1,CGNC:73178	probable very-long-chain enoyl-CoA reductase art-1	GO:0006694,GO:0016491,GO:0030176,GO:0030497,GO:0042761,GO:0102758	steroid biosynthetic process|oxidoreductase activity|integral component of endoplasmic reticulum membrane|fatty acid elongation|very long-chain fatty acid biosynthetic process|very-long-chain enoyl-CoA reductase activity	ko01040,ko00062,ko01212	Biosynthesis of unsaturated fatty acids|Fatty acid elongation|Fatty acid metabolism
TCONS_00024543	33.8348	59.2816	8.38798	0.141494	-2.82119	0.0246047	1	Down	6.81728	8.06679	0.532144	3.43607e-29	1.49784	0.102492	Chr30	899683	900310	+	357	XLOC_010176	XM_025145820.1	0	sense	genic	exonic	nested	LOC107050163	GeneID:107050163,Genbank:XM_025145820.1,CGNC:73178	probable very-long-chain enoyl-CoA reductase art-1	GO:0006694,GO:0016491,GO:0030176,GO:0030497,GO:0042761,GO:0102758	steroid biosynthetic process|oxidoreductase activity|integral component of endoplasmic reticulum membrane|fatty acid elongation|very long-chain fatty acid biosynthetic process|very-long-chain enoyl-CoA reductase activity	ko01040,ko00062,ko01212	Biosynthesis of unsaturated fatty acids|Fatty acid elongation|Fatty acid metabolism
TCONS_00024660	44.6249	11.9428	77.3069	6.47309	2.69446	0.0142453	1	Up	1.27548	0.617916	1.56241	8.34041	4.94887	4.57174	Chr30	915221	916519	-	293	XLOC_010233	XM_025145709.1	3140	antisense	intergenic	upstream	divergent	CLPP	GeneID:107051000,Genbank:XM_025145709.1,CGNC:74011	caseinolytic mitochondrial matrix peptidase proteolytic subunit	GO:0004252,GO:0005739,GO:0005759,GO:0008233,GO:0009368,GO:0042802,GO:0051260,GO:0051603	serine-type endopeptidase activity|mitochondrion|mitochondrial matrix|peptidase activity|endopeptidase Clp complex|identical protein binding|protein homooligomerization|proteolysis involved in cellular protein catabolic process	ko04212,ko04112	Longevity regulating pathway - worm|Cell cycle - Caulobacter
TCONS_00024956	87.5784	23.7534	151.403	6.37397	2.67219	0.00891154	0.929145	Up	2.83899	0.558873	1.81354	5.96721	13.1436	7.3353	Chr31	5163416	5198659	+	390	XLOC_010322	XM_025145898.1	0	sense	genic	intronic	nested	LOC107049375	GeneID:107049375,Genbank:XM_025145898.1,CGNC:72395	paramyosin-like	GO:0005102,GO:0005615,GO:0005886,GO:0005887,GO:0009897,GO:0038023,GO:0050776,GO:0050852	signaling receptor binding|extracellular space|plasma membrane|integral component of plasma membrane|external side of plasma membrane|signaling receptor activity|regulation of immune response|T cell receptor signaling pathway
TCONS_00025075	484.881	884.434	85.3287	0.0964783	-3.37365	0.00127764	0.272609	Down	31.5084	20.6876	21.625	1.43401	1.08752	3.09573	Chr31	2331768	2423919	-	1041	XLOC_010359	XM_025145992.1	0	sense	genic	intronic	containing	LOC101750160	GeneID:101750160,Genbank:XM_025145992.1,CGNC:69615	Ig heavy chain V-III region VH26-like	GO:0003823,GO:0004252,GO:0005576,GO:0005615,GO:0005886,GO:0006898,GO:0006910,GO:0006911,GO:0006955,GO:0006956,GO:0006958,GO:0009897,GO:0030449,GO:0034987,GO:0038095,GO:0038096,GO:0042571,GO:0042742,GO:0045087,GO:0050776,GO:0050853,GO:0050871,GO:0050900,GO:0070062,GO:0072562	antigen binding|serine-type endopeptidase activity|extracellular region|extracellular space|plasma membrane|receptor-mediated endocytosis|phagocytosis, recognition|phagocytosis, engulfment|immune response|complement activation|complement activation, classical pathway|external side of plasma membrane|regulation of complement activation|immunoglobulin receptor binding|Fc-epsilon receptor signaling …	ko04145,ko04666,ko04640,ko04664,ko04650,ko04151,ko04072,ko04064,ko04672,ko04662,ko04020	Phagosome|Fc gamma R-mediated phagocytosis|Hematopoietic cell lineage|Fc epsilon RI signaling pathway|Natural killer cell mediated cytotoxicity|PI3K-Akt signaling pathway|Phospholipase D signaling pathway|NF-kappa B signaling pathway|Intestinal immune network for IgA production|B cell receptor signaling pathway|Calcium signaling pathway
TCONS_00025083	124.053	227.371	20.7349	0.0911941	-3.45491	0.000894411	0.207176	Down	10.4178	11.7312	3.01356	0.624753	0.0948758	1.01426	Chr31	2331781	2396093	-	821	XLOC_010359	XM_025145991.1	0	sense	genic	intronic	containing	VH26L10	GeneID:430017,Genbank:XM_025145991.1,CGNC:53839	Immunoglobulin heavy chain V-III region VH26-like 10	GO:0003823,GO:0004252,GO:0005576,GO:0005615,GO:0005886,GO:0006898,GO:0006910,GO:0006911,GO:0006955,GO:0006956,GO:0006958,GO:0009897,GO:0030449,GO:0034987,GO:0038095,GO:0038096,GO:0042571,GO:0042742,GO:0045087,GO:0050776,GO:0050853,GO:0050871,GO:0050900,GO:0070062,GO:0072562	antigen binding|serine-type endopeptidase activity|extracellular region|extracellular space|plasma membrane|receptor-mediated endocytosis|phagocytosis, recognition|phagocytosis, engulfment|immune response|complement activation|complement activation, classical pathway|external side of plasma membrane|regulation of complement activation|immunoglobulin receptor binding|Fc-epsilon receptor signaling …	ko04145,ko04666,ko04640,ko04664,ko04650,ko04151,ko04072,ko04064,ko04672,ko04662,ko04020	Phagosome|Fc gamma R-mediated phagocytosis|Hematopoietic cell lineage|Fc epsilon RI signaling pathway|Natural killer cell mediated cytotoxicity|PI3K-Akt signaling pathway|Phospholipase D signaling pathway|NF-kappa B signaling pathway|Intestinal immune network for IgA production|B cell receptor signaling pathway|Calcium signaling pathway
TCONS_00025084	94.957	180.371	9.54256	0.0529051	-4.24045	0.00616198	0.724659	Down	13.6104	4.48732	2.68162	0.307311	0.333012	0.218277	Chr31	2331781	2403141	-	779	XLOC_010359	XM_025145992.1	0	sense	genic	intronic	containing	LOC101750160	GeneID:101750160,Genbank:XM_025145992.1,CGNC:69615	Ig heavy chain V-III region VH26-like	GO:0003823,GO:0004252,GO:0005576,GO:0005615,GO:0005886,GO:0006898,GO:0006910,GO:0006911,GO:0006955,GO:0006956,GO:0006958,GO:0009897,GO:0030449,GO:0034987,GO:0038095,GO:0038096,GO:0042571,GO:0042742,GO:0045087,GO:0050776,GO:0050853,GO:0050871,GO:0050900,GO:0070062,GO:0072562	antigen binding|serine-type endopeptidase activity|extracellular region|extracellular space|plasma membrane|receptor-mediated endocytosis|phagocytosis, recognition|phagocytosis, engulfment|immune response|complement activation|complement activation, classical pathway|external side of plasma membrane|regulation of complement activation|immunoglobulin receptor binding|Fc-epsilon receptor signaling …	ko04145,ko04666,ko04640,ko04664,ko04650,ko04151,ko04072,ko04064,ko04672,ko04662,ko04020	Phagosome|Fc gamma R-mediated phagocytosis|Hematopoietic cell lineage|Fc epsilon RI signaling pathway|Natural killer cell mediated cytotoxicity|PI3K-Akt signaling pathway|Phospholipase D signaling pathway|NF-kappa B signaling pathway|Intestinal immune network for IgA production|B cell receptor signaling pathway|Calcium signaling pathway
TCONS_00025085	71.7203	139.615	3.82541	0.0273996	-5.1897	1.87379e-05	0.00856611	Down	2.5423	6.8422	5.11213	0.313532	6.33842e-06	3.03049e-17	Chr31	2331781	2408545	-	834	XLOC_010359	XM_025145992.1	0	sense	genic	intronic	containing	LOC101750160	GeneID:101750160,Genbank:XM_025145992.1,CGNC:69615	Ig heavy chain V-III region VH26-like	GO:0003823,GO:0004252,GO:0005576,GO:0005615,GO:0005886,GO:0006898,GO:0006910,GO:0006911,GO:0006955,GO:0006956,GO:0006958,GO:0009897,GO:0030449,GO:0034987,GO:0038095,GO:0038096,GO:0042571,GO:0042742,GO:0045087,GO:0050776,GO:0050853,GO:0050871,GO:0050900,GO:0070062,GO:0072562	antigen binding|serine-type endopeptidase activity|extracellular region|extracellular space|plasma membrane|receptor-mediated endocytosis|phagocytosis, recognition|phagocytosis, engulfment|immune response|complement activation|complement activation, classical pathway|external side of plasma membrane|regulation of complement activation|immunoglobulin receptor binding|Fc-epsilon receptor signaling …	ko04145,ko04666,ko04640,ko04664,ko04650,ko04151,ko04072,ko04064,ko04672,ko04662,ko04020	Phagosome|Fc gamma R-mediated phagocytosis|Hematopoietic cell lineage|Fc epsilon RI signaling pathway|Natural killer cell mediated cytotoxicity|PI3K-Akt signaling pathway|Phospholipase D signaling pathway|NF-kappa B signaling pathway|Intestinal immune network for IgA production|B cell receptor signaling pathway|Calcium signaling pathway
TCONS_00025088	16.7761	30.6557	2.89644	0.0944829	-3.4038	0.0164771	1	Down	1.12609	1.30914	0.769948	0.0423472	0.181165	1.71015e-07	Chr31	2331781	2417414	-	849	XLOC_010359	XM_025145991.1	0	sense	genic	intronic	containing	VH26L10	GeneID:430017,Genbank:XM_025145991.1,CGNC:53839	Immunoglobulin heavy chain V-III region VH26-like 10	GO:0003823,GO:0004252,GO:0005576,GO:0005615,GO:0005886,GO:0006898,GO:0006910,GO:0006911,GO:0006955,GO:0006956,GO:0006958,GO:0009897,GO:0030449,GO:0034987,GO:0038095,GO:0038096,GO:0042571,GO:0042742,GO:0045087,GO:0050776,GO:0050853,GO:0050871,GO:0050900,GO:0070062,GO:0072562	antigen binding|serine-type endopeptidase activity|extracellular region|extracellular space|plasma membrane|receptor-mediated endocytosis|phagocytosis, recognition|phagocytosis, engulfment|immune response|complement activation|complement activation, classical pathway|external side of plasma membrane|regulation of complement activation|immunoglobulin receptor binding|Fc-epsilon receptor signaling …	ko04145,ko04666,ko04640,ko04664,ko04650,ko04151,ko04072,ko04064,ko04672,ko04662,ko04020	Phagosome|Fc gamma R-mediated phagocytosis|Hematopoietic cell lineage|Fc epsilon RI signaling pathway|Natural killer cell mediated cytotoxicity|PI3K-Akt signaling pathway|Phospholipase D signaling pathway|NF-kappa B signaling pathway|Intestinal immune network for IgA production|B cell receptor signaling pathway|Calcium signaling pathway
TCONS_00025102	31.492	58.4631	4.52093	0.0773297	-3.69283	0.00371227	0.596271	Down	1.43035	2.02804	2.6546	0.386777	4.27212e-19	3.32253e-05	Chr31	2331783	2417386	-	807	XLOC_010359	XM_025145992.1	0	sense	genic	intronic	containing	LOC101750160	GeneID:101750160,Genbank:XM_025145992.1,CGNC:69615	Ig heavy chain V-III region VH26-like	GO:0003823,GO:0004252,GO:0005576,GO:0005615,GO:0005886,GO:0006898,GO:0006910,GO:0006911,GO:0006955,GO:0006956,GO:0006958,GO:0009897,GO:0030449,GO:0034987,GO:0038095,GO:0038096,GO:0042571,GO:0042742,GO:0045087,GO:0050776,GO:0050853,GO:0050871,GO:0050900,GO:0070062,GO:0072562	antigen binding|serine-type endopeptidase activity|extracellular region|extracellular space|plasma membrane|receptor-mediated endocytosis|phagocytosis, recognition|phagocytosis, engulfment|immune response|complement activation|complement activation, classical pathway|external side of plasma membrane|regulation of complement activation|immunoglobulin receptor binding|Fc-epsilon receptor signaling …	ko04145,ko04666,ko04640,ko04664,ko04650,ko04151,ko04072,ko04064,ko04672,ko04662,ko04020	Phagosome|Fc gamma R-mediated phagocytosis|Hematopoietic cell lineage|Fc epsilon RI signaling pathway|Natural killer cell mediated cytotoxicity|PI3K-Akt signaling pathway|Phospholipase D signaling pathway|NF-kappa B signaling pathway|Intestinal immune network for IgA production|B cell receptor signaling pathway|Calcium signaling pathway
TCONS_00025106	970.603	1718.64	222.564	0.1295	-2.94898	0.042913	1	Down	125.294	52.932	13.0262	8.61941	4.39584	5.42951	Chr31	2331783	2446515	-	819	XLOC_010359	XM_025145991.1	0	sense	genic	intronic	containing	VH26L10	GeneID:430017,Genbank:XM_025145991.1,CGNC:53839	Immunoglobulin heavy chain V-III region VH26-like 10	GO:0003823,GO:0004252,GO:0005576,GO:0005615,GO:0005886,GO:0006898,GO:0006910,GO:0006911,GO:0006955,GO:0006956,GO:0006958,GO:0009897,GO:0030449,GO:0034987,GO:0038095,GO:0038096,GO:0042571,GO:0042742,GO:0045087,GO:0050776,GO:0050853,GO:0050871,GO:0050900,GO:0070062,GO:0072562	antigen binding|serine-type endopeptidase activity|extracellular region|extracellular space|plasma membrane|receptor-mediated endocytosis|phagocytosis, recognition|phagocytosis, engulfment|immune response|complement activation|complement activation, classical pathway|external side of plasma membrane|regulation of complement activation|immunoglobulin receptor binding|Fc-epsilon receptor signaling …	ko04145,ko04666,ko04640,ko04664,ko04650,ko04151,ko04072,ko04064,ko04672,ko04662,ko04020	Phagosome|Fc gamma R-mediated phagocytosis|Hematopoietic cell lineage|Fc epsilon RI signaling pathway|Natural killer cell mediated cytotoxicity|PI3K-Akt signaling pathway|Phospholipase D signaling pathway|NF-kappa B signaling pathway|Intestinal immune network for IgA production|B cell receptor signaling pathway|Calcium signaling pathway
TCONS_00025345	14.9052	0	29.8104	Inf	Inf	0.0464021	1	Up	0	0	0	0	3.98489	0.584671	Chr31	5542133	5583668	-	445	XLOC_010405	XM_015300469.2	0	antisense	genic	intronic	containing	LOC107055451	GeneID:107055451,Genbank:XM_015300469.2,CGNC:78407	uncharacterized LOC107055451, transcript variant X1
TCONS_00025599	34.2365	68.4731	0	0	#NAME?	0.033371	1	Down	0	25.3006	2.25148	3.28602e-29	2.45519e-29	9.03603e-24	Chr33	4968826	4969260	+	232	XLOC_010510	XM_025145634.1	0	sense	genic	exonic	nested	LOC107049895	GeneID:107049895,Genbank:XM_025145634.1,CGNC:72911	LETM1 domain-containing protein 1-like	GO:0005741,GO:0005743,GO:0016021,GO:0043022	mitochondrial outer membrane|mitochondrial inner membrane|integral component of membrane|ribosome binding
TCONS_00025927	28.5739	53.0337	4.11404	0.0775741	-3.68828	0.00446087	0.692336	Down	6.20737	3.86861	3.51624	0.0694402	8.36122e-31	0.771288	Chr33	4997643	4998032	-	341	XLOC_010629	XM_015273097.2	0	sense	genic	exonic	nested	TFCP2	GeneID:378900,Genbank:XM_015273097.2,CGNC:49133	transcription factor CP2, transcript variant X1	GO:0001077,GO:0003700,GO:0005634,GO:0006357,GO:0043565	proximal promoter DNA-binding transcription activator activity, RNA polymerase II-specific|DNA-binding transcription factor activity|nucleus|regulation of transcription by RNA polymerase II|sequence-specific DNA binding
TCONS_00026106	107.685	0	215.37	Inf	Inf	1.82483e-10	3.09856e-07	Up	1.99038e-20	6.16942e-27	4.37667e-21	13.1666	19.0528	34.1358	Chr33	6988884	6991101	-	222	XLOC_010695	XM_025145573.1	0	sense	genic	exonic	nested	SLC39A5	GeneID:100858866,Genbank:XM_025145573.1,CGNC:64243	solute carrier family 39 member 5	GO:0001654,GO:0005385,GO:0005887,GO:0006882,GO:0016323,GO:0030509,GO:0034224,GO:0048026,GO:0061351,GO:0070062,GO:0070315,GO:0071578	eye development|zinc ion transmembrane transporter activity|integral component of plasma membrane|cellular zinc ion homeostasis|basolateral plasma membrane|BMP signaling pathway|cellular response to zinc ion starvation|positive regulation of mRNA splicing, via spliceosome|neural precursor cell proliferation|extracellular exosome|G1 to G0 transition involved in cell differentiation|zinc ion import…
TCONS_00026162	4.94774	0.333375	9.5621	28.6827	4.84211	0.0401625	1	Up	3.08336e-07	1.48881e-19	0.0241726	0.00155635	0.445499	0.456908	Chr33	7714012	7714762	-	730	XLOC_010717	XM_025145547.1	0	sense	genic	exonic	overlapping	SMUG1	GeneID:431025,Genbank:XM_025145547.1,CGNC:10773	single-strand-selective monofunctional uracil-DNA glycosylase 1, transcript variant X2	GO:0000702,GO:0000703,GO:0003697,GO:0004844,GO:0005730,GO:0006281,GO:0006284,GO:0017065,GO:0019104	oxidized base lesion DNA N-glycosylase activity|oxidized pyrimidine nucleobase lesion DNA N-glycosylase activity|single-stranded DNA binding|uracil DNA N-glycosylase activity|nucleolus|DNA repair|base-excision repair|single-strand selective uracil DNA N-glycosylase activity|DNA N-glycosylase activity	ko03410	Base excision repair
TCONS_00026435	94.8975	151.449	38.3457	0.253192	-1.9817	0.0406426	1	Down	3.76751	4.81558	0.65301	0.000142315	1.1579	0.581941	Chr4	13014566	13016191	+	1512	XLOC_010822	XM_025150357.1	0	sense	genic	exonic	nested	AMOT	GeneID:422336,Genbank:XM_025150357.1,CGNC:6014	angiomotin, transcript variant X1			ko04390	Hippo signaling pathway
TCONS_00026582	4.26845	0	8.53689	Inf	Inf	0.0231856	1	Up	0	0.00503668	2.99159e-05	0.431058	0.325387	0.000194269	Chr4	24918101	24922468	+	732	XLOC_010890	XM_025150486.1	0	sense	genic	exonic	overlapping	LOC101748439	GeneID:101748439,Genbank:XM_025150486.1,CGNC:67923	uncharacterized LOC101748439, transcript variant X1
TCONS_00028440	120.783	32.1013	209.464	6.52509	2.706	0.00552195	0.722095	Up	1.25402	1.79666e-16	2.51131	6.76073	9.16902	5.1198	Chr4	57214314	57236251	-	678	XLOC_011664	XM_025150502.1	0	sense	genic	exonic	containing	C4H4ORF32	GeneID:107051794,Genbank:XM_025150502.1,CGNC:51806	chromosome 4 open reading frame, human C4orf32	GO:0005794,GO:0016021,GO:0043231	Golgi apparatus|integral component of membrane|intracellular membrane-bounded organelle
TCONS_00030640	5.18087	10.3617	0	0	#NAME?	0.0167581	1	Down	0.780608	1.44106	1.43793	0	0	0	Chr5	34113576	34113840	-	240	XLOC_012615	XM_015287359.2	0	sense	genic	intronic	nested	PRKD1	GeneID:423302,Genbank:XM_015287359.2,CGNC:51946	protein kinase D1, transcript variant X3			ko04015,ko04925	Rap1 signaling pathway|Aldosterone synthesis and secretion
TCONS_00032217	8645.71	16351.5	939.865	0.0574786	-4.12083	0.00629624	0.724659	Down	294.904	3884.59	2753.06	26.471	31.7897	260.307	Chr6	20684803	20914028	-	203	XLOC_013183	XM_423102.5	0	sense	genic	intronic	containing	PPP1R3C	GeneID:425328,Genbank:XM_423102.5,CGNC:52422	protein phosphatase 1 regulatory subunit 3C	GO:0005977,GO:0005978,GO:0006605,GO:0019888,GO:0019899,GO:0019903,GO:0042587,GO:0043231,GO:0050196	glycogen metabolic process|glycogen biosynthetic process|protein targeting|protein phosphatase regulator activity|enzyme binding|protein phosphatase binding|glycogen granule|intracellular membrane-bounded organelle|[phosphorylase] phosphatase activity	ko04910	Insulin signaling pathway
TCONS_00032470	141.86	283.72	0	0	#NAME?	0.0368629	1	Down	0	58.8993	0.150343	0	0	0	Chr7	5990	17609	+	459	XLOC_013288	XM_015289084.2	73891	antisense	intergenic	downstream	convergent	NAB1	GeneID:374126,Genbank:XM_015289084.2,CGNC:49051	NGFI-A binding protein 1, transcript variant X1	GO:0001958,GO:0005634,GO:0006355,GO:0008134,GO:0014037,GO:0042552,GO:0045682,GO:0045892	endochondral ossification|nucleus|regulation of transcription, DNA-templated|transcription factor binding|Schwann cell differentiation|myelination|regulation of epidermis development|negative regulation of transcription, DNA-templated
TCONS_00033327	24.3428	41.5666	7.11896	0.171266	-2.54569	0.0357524	1	Down	2.59613	9.52831	2.30054	0.449667	0.982532	0.453582	Chr7	9801959	9802488	-	264	XLOC_013572	XM_025152162.1	1327	sense	intergenic	upstream	same_strand	STK17B	GeneID:424049,Genbank:XM_025152162.1,CGNC:5992	serine/threonine kinase 17b, transcript variant X2	GO:0004672,GO:0004674,GO:0005524,GO:0005634,GO:0005793,GO:0005886,GO:0006468,GO:0006915,GO:0012501,GO:0015629,GO:0035556,GO:0046777,GO:2000271	protein kinase activity|protein serine/threonine kinase activity|ATP binding|nucleus|endoplasmic reticulum-Golgi intermediate compartment|plasma membrane|protein phosphorylation|apoptotic process|programmed cell death|actin cytoskeleton|intracellular signal transduction|protein autophosphorylation|positive regulation of fibroblast apoptotic process
TCONS_00033853	4.95172	9.90343	0	0	#NAME?	0.0173401	1	Down	1.81176	2.09524	0	0	0	0	Chr8	4078898	4083210	+	237	XLOC_013775	XM_001233313.5	0	antisense	genic	intronic	overlapping	RGS5	GeneID:769998,Genbank:XM_001233313.5,CGNC:14447	regulator of G-protein signaling 5	GO:0005096,GO:0005829,GO:0007165,GO:0007186,GO:0009968,GO:0016020,GO:1904706	GTPase activator activity|cytosol|signal transduction|G protein-coupled receptor signaling pathway|negative regulation of signal transduction|membrane|negative regulation of vascular smooth muscle cell proliferation
TCONS_00036375	46.7297	81.0668	12.3926	0.152869	-2.70963	0.0140719	1	Down	14.8023	8.56969	2.58555	1.4321	1.1193	0.452225	ChrW	3382166	3427425	+	284	XLOC_014706	XM_025144554.1	0	antisense	genic	intronic	overlapping	LOC107055431	GeneID:107055431,Genbank:XM_025144554.1,CGNC:78387	E3 ubiquitin-protein ligase NEDD4-like, transcript variant X4	GO:0000122,GO:0000209,GO:0003254,GO:0004842,GO:0005622,GO:0005654,GO:0005737,GO:0005771,GO:0005794,GO:0005829,GO:0006511,GO:0006513,GO:0006814,GO:0006883,GO:0007588,GO:0010038,GO:0015459,GO:0016567,GO:0017080,GO:0019058,GO:0019870,GO:0019871,GO:0030104,GO:0031647,GO:0034220,GO:0034765,GO:0042176,GO:0042391,GO:0043161,GO:0044325,GO:0045732,GO:0045807,GO:0048814,GO:0060306,GO:0061630,GO:0070062,GO:…	negative regulation of transcription by RNA polymerase II|protein polyubiquitination|regulation of membrane depolarization|ubiquitin-protein transferase activity|intracellular|nucleoplasm|cytoplasm|multivesicular body|Golgi apparatus|cytosol|ubiquitin-dependent protein catabolic process|protein monoubiquitination|sodium ion transport|cellular sodium ion homeostasis|excretion|response to metal ion…	ko04120,ko04960,ko04144	Ubiquitin mediated proteolysis|Aldosterone-regulated sodium reabsorption|Endocytosis
TCONS_00036422	322.664	612.223	33.1059	0.0540749	-4.2089	9.51171e-05	0.0332518	Down	28.7098	22.4428	25.4891	1.48163	0.000518648	1.79848	ChrW	5860403	5876429	+	689	XLOC_014732	XM_015300449.2	62887	sense	intergenic	upstream	same_strand	SPIN1W	GeneID:374014,Genbank:XM_015300449.2,CGNC:49005	spindlin 1-W, transcript variant X1	GO:0005634,GO:0007049,GO:0007276	nucleus|cell cycle|gamete generation
TCONS_00036436	59.0767	114.534	3.61933	0.0316005	-4.98391	0.00145041	0.297234	Down	10.1041	30.8672	5.97686	0.0521799	0.924424	0.170332	ChrW	330629	331359	-	223	XLOC_014745	XM_025144591.1	2380	antisense	intergenic	downstream	convergent	LOC101752211	GeneID:101752211,Genbank:XM_025144591.1,CGNC:71619	ras GTPase-activating protein 1-like, transcript variant X1	GO:0000281,GO:0001570,GO:0001934,GO:0001953,GO:0005096,GO:0005161,GO:0005829,GO:0005886,GO:0007155,GO:0007162,GO:0007165,GO:0008134,GO:0016020,GO:0019900,GO:0030036,GO:0030539,GO:0030833,GO:0030971,GO:0031965,GO:0032868,GO:0036120,GO:0042493,GO:0043066,GO:0043422,GO:0043524,GO:0043547,GO:0044325,GO:0044344,GO:0044877,GO:0046326,GO:0046580,GO:0048146,GO:0050731,GO:0071364,GO:0090630,GO:1990782	mitotic cytokinesis|vasculogenesis|positive regulation of protein phosphorylation|negative regulation of cell-matrix adhesion|GTPase activator activity|platelet-derived growth factor receptor binding|cytosol|plasma membrane|cell adhesion|negative regulation of cell adhesion|signal transduction|transcription factor binding|membrane|kinase binding|actin cytoskeleton organization|male genitalia deve…
TCONS_00036494	34.9101	69.8202	0	0	#NAME?	1.006e-06	0.000543513	Down	1.79443	3.52751	2.06857	0	0	0	ChrW	5900956	5901940	-	830	XLOC_014789	XM_015300449.2	37376	antisense	intergenic	upstream	divergent	SPIN1W	GeneID:374014,Genbank:XM_015300449.2,CGNC:49005	spindlin 1-W, transcript variant X1	GO:0005634,GO:0007049,GO:0007276	nucleus|cell cycle|gamete generation
XR_001461985.2	31.0989	51.7776	10.4202	0.20125	-2.31294	0.0493965	1	Down	0.361484	0.471462	0.282419	0.0794576	0.015805	0.0749017	ChrZ	56269389	56275861	+	4081	LOC107049637	XM_015272659.2	29467	antisense	intergenic	upstream	divergent	LOC107049283	GeneID:107049283,Genbank:XM_015272659.2,CGNC:72303	maestro heat-like repeat-containing protein family member 7	GO:0016021	integral component of membrane
XR_001462737.2	143.895	259.348	28.4425	0.109669	-3.18877	0.00181322	0.331568	Down	3.20844	3.74831	2.50544	0.397829	0.207714	0.196111	ChrW	3833714	3836255	+	2406	LOC101750470
XR_001463594.1	4.78045	0.333375	9.22753	27.6791	4.79072	0.0442712	1	Up	0	0	0.0119224	0.0542528	0.114746	0.0685554	Chr4	45435027	45446416	-	2612	LOC107051741	XM_015276247.2	3651	antisense	intergenic	upstream	divergent	BMP3	GeneID:422581,Genbank:XM_015276247.2,CGNC:8280	bone morphogenetic protein 3, transcript variant X1
XR_001463661.2	24.0209	47.675	0.366819	0.00769417	-7.02202	4.95474e-05	0.0190734	Down	0.45557	0.764	0.235119	2.7396e-05	0.00965425	0.000452362	Chr4	32456421	32470231	-	2952	LOC107051779	NM_204881.1	0	sense	genic	intronic	nested	ITPKA	GeneID:395694,Genbank:NM_204881.1,CGNC:6529	inositol-trisphosphate 3-kinase A	GO:0004683,GO:0005516,GO:0005524,GO:0005829,GO:0006020,GO:0007165,GO:0008440,GO:0030036,GO:0032958,GO:0043197,GO:0043647,GO:0048167,GO:0048365,GO:0061003,GO:0097062	calmodulin-dependent protein kinase activity|calmodulin binding|ATP binding|cytosol|inositol metabolic process|signal transduction|inositol-1,4,5-trisphosphate 3-kinase activity|actin cytoskeleton organization|inositol phosphate biosynthetic process|dendritic spine|inositol phosphate metabolic process|regulation of synaptic plasticity|Rac GTPase binding|positive regulation of dendritic spine morp…	ko00562,ko04020,ko04070	Inositol phosphate metabolism|Calcium signaling pathway|Phosphatidylinositol signaling system
XR_001463688.2	7.30244	14.2571	0.347764	0.0243923	-5.35743	0.0150087	1	Down	0.112948	0.0882841	0.0052921	0.00467685	0.000244795	3.75259e-62	Chr4	52281728	52329911	+	6388	LOC107051798
XR_001463887.2	19.0284	3.70527	34.3515	9.271	3.21272	0.0232241	1	Up	4.23586e-08	0.123365	0.0104193	0.104874	0.281918	0.504066	ChrZ	1812579	1821922	-	2629	LOC107051906	XM_015277280.2	0	antisense	genic	exonic	overlapping	PIAS2	GeneID:416383,Genbank:XM_015277280.2,CGNC:50239	protein inhibitor of activated STAT 2, transcript variant X1	GO:0003677,GO:0003713,GO:0005634,GO:0005654,GO:0008134,GO:0008270,GO:0016605,GO:0016607,GO:0016925,GO:0019789,GO:0030521,GO:0031625,GO:0043433,GO:0045893,GO:0050681,GO:0060766,GO:0061665	DNA binding|transcription coactivator activity|nucleus|nucleoplasm|transcription factor binding|zinc ion binding|PML body|nuclear speck|protein sumoylation|SUMO transferase activity|androgen receptor signaling pathway|ubiquitin protein ligase binding|negative regulation of DNA-binding transcription factor activity|positive regulation of transcription, DNA-templated|androgen receptor binding|negat…	ko04120,ko04630	Ubiquitin mediated proteolysis|Jak-STAT signaling pathway
XR_001464039.2	5.89757	0	11.7951	Inf	Inf	0.00815956	0.865933	Up	0.00148316	2.52263e-14	7.92602e-16	0.313171	0.0731886	0.347458	Chr2	103232358	103243205	-	1109	LOC107052001	XM_426078.6	125	antisense	intergenic	downstream	convergent	LAMA3	GeneID:428524,Genbank:XM_426078.6,CGNC:11197	laminin subunit alpha 3, transcript variant X1	GO:0005102,GO:0005198,GO:0005201,GO:0005576,GO:0005604,GO:0005610,GO:0005783,GO:0007155,GO:0008544,GO:0030155,GO:0030198,GO:0030334,GO:0031581,GO:0035987,GO:0045995,GO:0062023,GO:0070062	signaling receptor binding|structural molecule activity|extracellular matrix structural constituent|extracellular region|basement membrane|laminin-5 complex|endoplasmic reticulum|cell adhesion|epidermis development|regulation of cell adhesion|extracellular matrix organization|regulation of cell migration|hemidesmosome assembly|endodermal cell differentiation|regulation of embryonic development|co…	ko04151,ko04512,ko04510	PI3K-Akt signaling pathway|ECM-receptor interaction|Focal adhesion
XR_001464046.2	8.59805	16.1636	1.03254	0.0638808	-3.96847	0.0322387	1	Down	0.124399	0.156583	0.133604	0.00577695	0	0.0137885	Chr2	103841623	103845455	+	3384	LOC107052003	XM_015277992.2	118	antisense	intergenic	upstream	divergent	ZNF521	GeneID:421083,Genbank:XM_015277992.2,CGNC:11244	zinc finger protein 521, transcript variant X10	GO:0000981,GO:0003677,GO:0005634,GO:0019904,GO:0046872,GO:0048663	DNA-binding transcription factor activity, RNA polymerase II-specific|DNA binding|nucleus|protein domain specific binding|metal ion binding|neuron fate commitment
XR_001464640.2	1038.23	2071.2	5.2492	0.00253437	-8.62416	5.99804e-10	7.11381e-07	Down	7.58525	4.39431	4.55092	0.025019	0.00418512	0.00115565	ChrZ	27313415	27329639	-	10923	LOC100859072
XR_001464641.2	1249.65	2498.58	0.709208	0.000283844	-11.7826	1.18238e-12	3.51345e-09	Down	8.44757	6.64882	5.58374	7.99777e-05	0.0022948	0.00112815	ChrZ	27313208	27329639	-	10569	LOC100859072
XR_001464642.2	24.2117	48.4233	0	0	#NAME?	0.00128438	0.272609	Down	3.18768e-07	4.80952	2.29079	0	0	0	ChrZ	27308866	27310443	-	597	LOC107052259
XR_001464643.1	14477.9	28936.8	19.0446	0.000658142	-10.5693	1.60347e-06	0.000828647	Down	84.5417	91.3924	129.4	0.0502627	0.0579633	0.0539464	ChrZ	27270853	27287562	-	8026	LOC107052260
XR_001464644.1	255.748	503.967	7.52926	0.01494	-6.06468	2.45372e-07	0.000145824	Down	9.83536	4.24674	6.32561	0.0419617	0.153965	0.0391335	ChrZ	27310454	27313200	-	2133	LOC107052261
XR_001464670.2	10320.3	20640.3	0.366819	1.7772e-05	-15.78	2.90356e-10	4.31397e-07	Down	182.791	213.995	270.86	0	0.00480643	1.94186e-16	ChrZ	27178701	27182028	-	2630	LOC107052275	XM_424930.6	53540	antisense	intergenic	downstream	convergent	SLC1A1	GeneID:427352,Genbank:XM_424930.6,CGNC:7747	solute carrier family 1 member 1	GO:0005313,GO:0005314,GO:0005886,GO:0005887,GO:0015108,GO:0015501,GO:0015813,GO:0016324,GO:0033229,GO:0042883,GO:0046872,GO:0070779,GO:0098712,GO:0140009,GO:1902476	L-glutamate transmembrane transporter activity|high-affinity glutamate transmembrane transporter activity|plasma membrane|integral component of plasma membrane|chloride transmembrane transporter activity|glutamate:sodium symporter activity|L-glutamate transmembrane transport|apical plasma membrane|cysteine transmembrane transporter activity|cysteine transport|metal ion binding|D-aspartate import …	ko04974,ko04724	Protein digestion and absorption|Glutamatergic synapse
XR_001464675.2	61.3002	122.6	0	0	#NAME?	2.39476e-08	1.77901e-05	Down	5.44249	1.37664	4.05365	0	0	0	ChrZ	27268107	27270046	+	959	LOC101750037
XR_001464681.2	105.325	208.84	1.80967	0.0086653	-6.85053	1.03822e-07	7.25898e-05	Down	2.61708	2.29731	1.21619	0.000454961	0.0305995	0.00711491	ChrZ	27243764	27247011	+	3033	LOC107052285
XR_001464683.2	35.4109	70.4794	0.342389	0.004858	-7.68542	0.000799498	0.193935	Down	1.22943	1.55413	3.05059e-10	1.54007e-24	0.000144762	0.0124011	ChrZ	27248710	27251198	+	2375	LOC107052287
XR_001464687.2	14.3015	28.603	0	0	#NAME?	0.0293518	1	Down	0.120104	1.00573e-07	0.395469	2.26471e-08	5.41094e-11	0	ChrZ	27151351	27155927	-	4356	LOC107052291	XM_424930.6	26190	antisense	intergenic	downstream	convergent	SLC1A1	GeneID:427352,Genbank:XM_424930.6,CGNC:7747	solute carrier family 1 member 1	GO:0005313,GO:0005314,GO:0005886,GO:0005887,GO:0015108,GO:0015501,GO:0015813,GO:0016324,GO:0033229,GO:0042883,GO:0046872,GO:0070779,GO:0098712,GO:0140009,GO:1902476	L-glutamate transmembrane transporter activity|high-affinity glutamate transmembrane transporter activity|plasma membrane|integral component of plasma membrane|chloride transmembrane transporter activity|glutamate:sodium symporter activity|L-glutamate transmembrane transport|apical plasma membrane|cysteine transmembrane transporter activity|cysteine transport|metal ion binding|D-aspartate import …	ko04974,ko04724	Protein digestion and absorption|Glutamatergic synapse
XR_001464692.1	73.0714	146.143	0	0	#NAME?	5.20537e-09	4.41936e-06	Down	1.52302	1.55493	0.422668	1.61637e-26	4.66115e-05	1.5287e-05	ChrZ	27157605	27161510	-	3792	LOC107052295	XM_424930.6	32444	antisense	intergenic	downstream	convergent	SLC1A1	GeneID:427352,Genbank:XM_424930.6,CGNC:7747	solute carrier family 1 member 1	GO:0005313,GO:0005314,GO:0005886,GO:0005887,GO:0015108,GO:0015501,GO:0015813,GO:0016324,GO:0033229,GO:0042883,GO:0046872,GO:0070779,GO:0098712,GO:0140009,GO:1902476	L-glutamate transmembrane transporter activity|high-affinity glutamate transmembrane transporter activity|plasma membrane|integral component of plasma membrane|chloride transmembrane transporter activity|glutamate:sodium symporter activity|L-glutamate transmembrane transport|apical plasma membrane|cysteine transmembrane transporter activity|cysteine transport|metal ion binding|D-aspartate import …	ko04974,ko04724	Protein digestion and absorption|Glutamatergic synapse
XR_001464825.2	5.62456	0	11.2491	Inf	Inf	0.0098008	0.987223	Up	2.41861e-10	0	0	0.127435	0.148239	0.190074	ChrZ	55242173	55261595	+	1633	LOC101750827	XM_015280518.2	41739	sense	intergenic	downstream	same_strand	TMEM38B	GeneID:427305,Genbank:XM_015280518.2,CGNC:66526	transmembrane protein 38B, transcript variant X4	GO:0005267,GO:0005789,GO:0016021	potassium channel activity|endoplasmic reticulum membrane|integral component of membrane
XR_001465084.2	10.5304	18.9171	2.14375	0.113323	-3.14148	0.0499242	1	Down	0.0206627	0.0738685	0.0397098	0.00532795	0.00639375	0	Chr2	38573428	38735628	-	12309	LOC101749416	XM_418758.6	0	antisense	genic	intronic	overlapping	CMC1	GeneID:420659,Genbank:XM_418758.6,CGNC:51311	C-X9-C motif containing 1	GO:0005739,GO:0046872	mitochondrion|metal ion binding
XR_001465299.2	31.0382	4.88098	57.1954	11.718	3.55066	0.00569183	0.724659	Up	0.00726995	0.0130866	9.71291e-09	0.0603704	0.0811381	0.0325653	Chr2	89400518	89425952	-	22342	LOC107052672	XM_015282407.2	10841	sense	intergenic	upstream	same_strand	NR4A3	GeneID:420996,Genbank:XM_015282407.2,CGNC:10177	nuclear receptor subfamily 4 group A member 3, transcript variant X4	GO:0000122,GO:0000977,GO:0000978,GO:0001077,GO:0001223,GO:0001707,GO:0003677,GO:0003707,GO:0004879,GO:0005634,GO:0005667,GO:0007369,GO:0007411,GO:0008270,GO:0009444,GO:0010613,GO:0010828,GO:0019901,GO:0021766,GO:0030534,GO:0031100,GO:0032765,GO:0035035,GO:0035259,GO:0035497,GO:0035726,GO:0038097,GO:0042542,GO:0042629,GO:0042803,GO:0043303,GO:0043434,GO:0043524,GO:0043565,GO:0044320,GO:0045333,GO:…	negative regulation of transcription by RNA polymerase II|RNA polymerase II regulatory region sequence-specific DNA binding|RNA polymerase II proximal promoter sequence-specific DNA binding|proximal promoter DNA-binding transcription activator activity, RNA polymerase II-specific|transcription coactivator binding|mesoderm formation|DNA binding|steroid hormone receptor activity|nuclear receptor ac…
XR_001465433.2	26.4656	3.31945	49.6118	14.9458	3.90167	0.0113423	1	Up	0.138807	1.8339e-08	0.0209849	0.0350561	0.919284	0.887931	Chr2	115275185	115279870	-	1842	LOC107052740	XM_015282752.2	0	antisense	genic	exonic	overlapping	MCMDC2	GeneID:428360,Genbank:XM_015282752.2,CGNC:11578	minichromosome maintenance domain containing 2, transcript variant X2	GO:0003677,GO:0005524,GO:0006270,GO:0007130,GO:0007283,GO:0042140,GO:0048477,GO:1990918	DNA binding|ATP binding|DNA replication initiation|synaptonemal complex assembly|spermatogenesis|late meiotic recombination nodule assembly|oogenesis|double-strand break repair involved in meiotic recombination
XR_001465522.2	82.0306	30.3343	133.727	4.40844	2.14027	0.0336703	1	Up	1.08378	0.00425478	0.0758602	1.43519	1.07904	1.32465	Chr2	139755135	139836284	+	2368	LOC100858809	XM_015283089.2	16386	sense	intergenic	downstream	same_strand	MYC	GeneID:420332,Genbank:XM_015283089.2,CGNC:12197	MYC proto-oncogene, bHLH transcription factor, transcript variant X1	GO:0000981,GO:0003677,GO:0005654,GO:0046983,GO:0048730	DNA-binding transcription factor activity, RNA polymerase II-specific|DNA binding|nucleoplasm|protein dimerization activity|epidermis morphogenesis	ko04110,ko04390,ko04550,ko04391,ko04151,ko04310,ko04010,ko04630,ko04350,ko04919,ko04012	Cell cycle|Hippo signaling pathway|Signaling pathways regulating pluripotency of stem cells|Hippo signaling pathway - fly|PI3K-Akt signaling pathway|Wnt signaling pathway|MAPK signaling pathway|Jak-STAT signaling pathway|TGF-beta signaling pathway|Thyroid hormone signaling pathway|ErbB signaling pathway
XR_001465787.2	7.18154	14.0153	0.347764	0.0248132	-5.33275	0.016474	1	Down	0.0910245	0.118893	0.0547132	0.00500934	0.000595845	0.000794985	Chr3	22242347	22289986	-	4738	LOC107052945	XM_015283666.2	0	antisense	genic	exonic	overlapping	LPGAT1	GeneID:421375,Genbank:XM_015283666.2,CGNC:7483	lysophosphatidylglycerol acyltransferase 1, transcript variant X1	GO:0003841,GO:0005737,GO:0005789,GO:0008654,GO:0016021,GO:0016746,GO:0045723	1-acylglycerol-3-phosphate O-acyltransferase activity|cytoplasm|endoplasmic reticulum membrane|phospholipid biosynthetic process|integral component of membrane|transferase activity, transferring acyl groups|positive regulation of fatty acid biosynthetic process	ko00564	Glycerophospholipid metabolism
XR_001465870.2	6.55939	0	13.1188	Inf	Inf	0.00558916	0.722095	Up	0.000225378	0	0.00040433	0.034898	0.00577402	0.0842505	Chr3	56105278	56120400	-	7110	LOC101750389	XM_015284007.2	85260	antisense	intergenic	upstream	divergent	SGK1	GeneID:395133,Genbank:XM_015284007.2,CGNC:49184	serum/glucocorticoid regulated kinase 1, transcript variant X1	GO:0004674,GO:0004712,GO:0005524,GO:0005634,GO:0005737,GO:0005783,GO:0005829,GO:0006915,GO:0006974,GO:0015459,GO:0016607,GO:0018105,GO:0035556,GO:0048812	protein serine/threonine kinase activity|protein serine/threonine/tyrosine kinase activity|ATP binding|nucleus|cytoplasm|endoplasmic reticulum|cytosol|apoptotic process|cellular response to DNA damage stimulus|potassium channel regulator activity|nuclear speck|peptidyl-serine phosphorylation|intracellular signal transduction|neuron projection morphogenesis	ko04068,ko04151,ko04960,ko04150	FoxO signaling pathway|PI3K-Akt signaling pathway|Aldosterone-regulated sodium reabsorption|mTOR signaling pathway
XR_001466218.2	53.8035	89.9677	17.6393	0.196063	-2.35061	0.0305743	1	Down	0.401202	0.315271	0.411678	0.0828771	0.0602692	0.0347019	Chr3	106419352	106426960	-	6827	LOC107053182	XM_004935891.3	0	antisense	genic	exonic	overlapping	MSRA	GeneID:422027,Genbank:XM_004935891.3,CGNC:12469	methionine sulfoxide reductase A, transcript variant X1	GO:0005654,GO:0005739,GO:0005829,GO:0008113,GO:0015629	nucleoplasm|mitochondrion|cytosol|peptide-methionine (S)-S-oxide reductase activity|actin cytoskeleton
XR_001466260.2	9.7166	19.0854	0.347764	0.0182214	-5.77822	0.00553635	0.722095	Down	0.0481865	0.058314	0.050461	0.00260685	5.72596e-07	1.83594e-06	Chr4	20927626	20967086	-	10609	LOC107053208	XM_015285286.2	12918	sense	intergenic	upstream	same_strand	CTSO	GeneID:422410,Genbank:XM_015285286.2,CGNC:7127	cathepsin O, transcript variant X1	GO:0004197,GO:0005615,GO:0005764,GO:0006508,GO:0051603	cysteine-type endopeptidase activity|extracellular space|lysosome|proteolysis|proteolysis involved in cellular protein catabolic process	ko04142,ko04210	Lysosome|Apoptosis
XR_001466621.2	19.7164	4.45979	34.9729	7.84183	2.97119	0.0256512	1	Up	0.106828	0	0.00923485	0.155698	0.281191	0.251862	Chr5	16679611	16683412	-	3503	LOC107053423	NM_204621.1	0	antisense	genic	intronic	nested	PTPRJ	GeneID:395330,Genbank:NM_204621.1,CGNC:49270	protein tyrosine phosphatase, receptor type J	GO:0004725,GO:0005886,GO:0005911,GO:0016021,GO:0016791,GO:0032587,GO:0042059,GO:0043407,GO:0045785,GO:0048008,GO:0050860,GO:0051894,GO:0051898	protein tyrosine phosphatase activity|plasma membrane|cell-cell junction|integral component of membrane|phosphatase activity|ruffle membrane|negative regulation of epidermal growth factor receptor signaling pathway|negative regulation of MAP kinase activity|positive regulation of cell adhesion|platelet-derived growth factor receptor signaling pathway|negative regulation of T cell receptor signali…	ko04520	Adherens junction
XR_001466688.2	66.9469	12.6186	121.275	9.61083	3.26466	0.00192939	0.342279	Up	0.028943	0.00252221	0.097963	0.207778	0.329987	0.553734	Chr5	24659006	24667101	-	7605	LOC107053444	NM_001199656.1	220	antisense	intergenic	upstream	divergent	CHAC1	GeneID:423209,Genbank:NM_001199656.1,CGNC:6465	ChaC glutathione specific gamma-glutamylcyclotransferase 1	GO:0003839,GO:0005112,GO:0005737,GO:0005802,GO:0005829,GO:0006750,GO:0006751,GO:0006986,GO:0007219,GO:0010955,GO:0022008,GO:0045746,GO:0061928,GO:0070059	gamma-glutamylcyclotransferase activity|Notch binding|cytoplasm|trans-Golgi network|cytosol|glutathione biosynthetic process|glutathione catabolic process|response to unfolded protein|Notch signaling pathway|negative regulation of protein processing|neurogenesis|negative regulation of Notch signaling pathway|glutathione specific gamma-glutamylcyclotransferase activity|intrinsic apoptotic signalin…
XR_001466694.2	7.89901	0	15.798	Inf	Inf	0.0133285	1	Up	3.44568e-08	2.37695e-16	5.52125e-05	6.49993e-05	0.097317	0.0422764	Chr5	22918340	22927790	+	7829	LOC107053448	XM_025150892.1	17357	antisense	intergenic	downstream	convergent	LOC101748593	GeneID:101748593,Genbank:XM_025150892.1,CGNC:68076	uncharacterized LOC101748593
XR_001467110.2	3.15724	0	6.31448	Inf	Inf	0.0474064	1	Up	0	0	0	0.0128895	0.00531029	0.00502719	Chr6	14903068	14922136	+	18514	LOC107053653
XR_001467153.2	7.15427	14.3085	0	0	#NAME?	0.00632547	0.724659	Down	0.0769163	0.0202627	0.103689	2.22867e-29	0.000440997	1.58697e-16	Chr6	18422800	18436023	+	5833	LOC107053667	NM_001001616.1	0	antisense	genic	exonic	overlapping	CYP2C23a	GeneID:414746,Genbank:NM_001001616.1,CGNC:49920	cytochrome P450, family 2, subfamily C, polypeptide 23a	GO:0005506,GO:0005623,GO:0005737,GO:0005789,GO:0006082,GO:0006805,GO:0008392,GO:0008395,GO:0016712,GO:0019373,GO:0020037,GO:0031090,GO:0042493,GO:0042738,GO:0043231,GO:0055114,GO:0070330	iron ion binding|cell|cytoplasm|endoplasmic reticulum membrane|organic acid metabolic process|xenobiotic metabolic process|arachidonic acid epoxygenase activity|steroid hydroxylase activity|oxidoreductase activity, acting on paired donors, with incorporation or reduction of molecular oxygen, reduced flavin or flavoprotein as one donor, and incorporation of one atom of oxygen|epoxygenase P450 path…
XR_001467461.2	56.8178	22.5837	91.0518	4.03175	2.01141	0.049774	1	Up	0.436111	2.23822e-06	0.152142	0.672235	0.467622	0.72809	Chr7	12174261	12180632	-	3315	LOC107053805	NM_001277850.1	0	antisense	genic	exonic	overlapping	METTL21A	GeneID:424094,Genbank:NM_001277850.1,CGNC:6441	methyltransferase like 21A, transcript variant 6	GO:0005654,GO:0005737,GO:0006479,GO:0008276,GO:0016279,GO:0018022,GO:0030544,GO:0031072,GO:0032991,GO:0051117	nucleoplasm|cytoplasm|protein methylation|protein methyltransferase activity|protein-lysine N-methyltransferase activity|peptidyl-lysine methylation|Hsp70 protein binding|heat shock protein binding|protein-containing complex|ATPase binding
XR_001468989.2	7.36386	14.7277	0	0	#NAME?	0.00555688	0.722095	Down	0.049633	0.0535935	0.121738	0.00028331	3.24907e-08	3.62034e-12	Chr14	443835	451165	-	5442	LOC107054589	XM_025155261.1	0	antisense	genic	exonic	overlapping	PDXDC1	GeneID:416413,Genbank:XM_025155261.1,CGNC:50246	pyridoxal dependent decarboxylase domain containing 1, transcript variant X4	GO:0016831,GO:0019752,GO:0030170	carboxy-lyase activity|carboxylic acid metabolic process|pyridoxal phosphate binding
XR_001469047.2	27.7502	6.08352	49.4168	8.12306	3.02202	0.0150014	1	Up	0.32374	0.0411653	8.21635e-10	0.802339	0.56175	0.809218	Chr14	4730679	4748518	-	1537	LOC107054608	XM_015294249.2	195	antisense	intergenic	upstream	divergent	ARPC1A	GeneID:770269,Genbank:XM_015294249.2,CGNC:3478	actin related protein 2/3 complex subunit 1A, transcript variant X2	GO:0003779,GO:0005634,GO:0005829,GO:0005885,GO:0015629,GO:0030036,GO:0034314,GO:0035861,GO:0038096,GO:0048013,GO:0051015,GO:0061024,GO:0070062	actin binding|nucleus|cytosol|Arp2/3 protein complex|actin cytoskeleton|actin cytoskeleton organization|Arp2/3 complex-mediated actin nucleation|site of double-strand break|Fc-gamma receptor signaling pathway involved in phagocytosis|ephrin receptor signaling pathway|actin filament binding|membrane organization|extracellular exosome	ko04144,ko04810,ko04666	Endocytosis|Regulation of actin cytoskeleton|Fc gamma R-mediated phagocytosis
XR_001469048.1	8.78866	17.5773	0	0	#NAME?	0.0497137	1	Down	0.09097	0.000394567	0.338714	6.96842e-20	8.07752e-16	2.06075e-10	Chr14	4730679	4751752	-	3197	LOC107054608	XM_025155126.1	0	antisense	genic	intronic	overlapping	ARPC1A	GeneID:770269,Genbank:XM_025155126.1,CGNC:3478	actin related protein 2/3 complex subunit 1A, transcript variant X3	GO:0003779,GO:0005634,GO:0005829,GO:0005885,GO:0015629,GO:0030036,GO:0034314,GO:0035861,GO:0038096,GO:0048013,GO:0051015,GO:0061024,GO:0070062	actin binding|nucleus|cytosol|Arp2/3 protein complex|actin cytoskeleton|actin cytoskeleton organization|Arp2/3 complex-mediated actin nucleation|site of double-strand break|Fc-gamma receptor signaling pathway involved in phagocytosis|ephrin receptor signaling pathway|actin filament binding|membrane organization|extracellular exosome	ko04144,ko04810,ko04666	Endocytosis|Regulation of actin cytoskeleton|Fc gamma R-mediated phagocytosis
XR_001469050.2	19.6833	36.0653	3.30137	0.0915389	-3.44947	0.0108171	1	Down	0.78138	1.27648	0.592049	5.44675e-06	0.185552	2.62939e-14	Chr14	4730679	4748509	-	1213	LOC107054608	XM_015294249.2	204	antisense	intergenic	upstream	divergent	ARPC1A	GeneID:770269,Genbank:XM_015294249.2,CGNC:3478	actin related protein 2/3 complex subunit 1A, transcript variant X2	GO:0003779,GO:0005634,GO:0005829,GO:0005885,GO:0015629,GO:0030036,GO:0034314,GO:0035861,GO:0038096,GO:0048013,GO:0051015,GO:0061024,GO:0070062	actin binding|nucleus|cytosol|Arp2/3 protein complex|actin cytoskeleton|actin cytoskeleton organization|Arp2/3 complex-mediated actin nucleation|site of double-strand break|Fc-gamma receptor signaling pathway involved in phagocytosis|ephrin receptor signaling pathway|actin filament binding|membrane organization|extracellular exosome	ko04144,ko04810,ko04666	Endocytosis|Regulation of actin cytoskeleton|Fc gamma R-mediated phagocytosis
XR_001469131.2	25.8047	0.589488	51.0199	86.5495	6.43545	5.57088e-05	0.0206923	Up	0.0471579	0	0	0.935853	0.886975	0.914102	Chr14	12832527	12835561	+	1264	LOC107054646	XM_015294639.2	284	antisense	intergenic	upstream	divergent	ZKSCAN7L	GeneID:416664,Genbank:XM_015294639.2,CGNC:50314	zinc finger with KRAB and SCAN domains 7-like, transcript variant X4
XR_001469813.2	21.5051	3.92525	39.0849	9.95729	3.31575	0.011658	1	Up	0.00665481	0.0295491	0.0434517	0.102419	0.149812	0.372018	Chr21	5849009	5854045	-	4274	LOC107054940	NM_001197038.1	7958	antisense	intergenic	downstream	convergent	GUCA2A	GeneID:419498,Genbank:NM_001197038.1,CGNC:51015	guanylate cyclase activator 2A	GO:0005576,GO:0030250	extracellular region|guanylate cyclase activator activity
XR_001469895.2	3.47272	6.94544	0	0	#NAME?	0.0465611	1	Down	0.076154	0.0494868	0.0214961	0	0	0	Chr23	372766	378712	+	4212	LOC107055004	NM_001030375.2	0	antisense	genic	exonic	overlapping	MATN1	GeneID:396505,Genbank:NM_001030375.2,CGNC:49841	matrilin 1, cartilage matrix protein	GO:0003429,GO:0005201,GO:0005509,GO:0005615,GO:0031012,GO:0062023	growth plate cartilage chondrocyte morphogenesis|extracellular matrix structural constituent|calcium ion binding|extracellular space|extracellular matrix|collagen-containing extracellular matrix
XR_001469982.2	11.4014	0.884232	21.9187	24.7883	4.63159	0.0219	1	Up	0.0836934	0	3.40847e-29	0.574154	0.975212	0	Chr24	485070	488494	+	961	LOC107055044	XM_025143325.1	0	antisense	genic	exonic	nested	KIRREL3	GeneID:419719,Genbank:XM_025143325.1,CGNC:764	kin of IRRE like 3 (Drosophila), transcript variant X6	GO:0001764,GO:0002121,GO:0005576,GO:0005886,GO:0007156,GO:0007416,GO:0016021,GO:0021740,GO:0021766,GO:0030097,GO:0030424,GO:0030425,GO:0043198,GO:0048812,GO:0072102	neuron migration|inter-male aggressive behavior|extracellular region|plasma membrane|homophilic cell adhesion via plasma membrane adhesion molecules|synapse assembly|integral component of membrane|principal sensory nucleus of trigeminal nerve development|hippocampus development|hemopoiesis|axon|dendrite|dendritic shaft|neuron projection morphogenesis|glomerulus morphogenesis
XR_001470013.2	10.9482	1.76846	20.1279	11.3816	3.50863	0.0311271	1	Up	0.0190292	0.000682929	2.31685e-05	0.0935489	0.0549594	0.0195422	Chr24	3257387	3388658	+	8041	LOC107055055	XM_015298175.2	35561	antisense	intergenic	upstream	divergent	UBASH3B	GeneID:419748,Genbank:XM_015298175.2,CGNC:51080	ubiquitin associated and SH3 domain containing B	GO:0004725,GO:0005634,GO:0005737,GO:0006469,GO:0009968,GO:0016791,GO:0031625,GO:0035335,GO:0038063,GO:0038065,GO:0042802,GO:0043393,GO:0045670,GO:0045671,GO:0045779,GO:0051219,GO:0051279,GO:0070527,GO:0090331	protein tyrosine phosphatase activity|nucleus|cytoplasm|negative regulation of protein kinase activity|negative regulation of signal transduction|phosphatase activity|ubiquitin protein ligase binding|peptidyl-tyrosine dephosphorylation|collagen-activated tyrosine kinase receptor signaling pathway|collagen-activated signaling pathway|identical protein binding|regulation of protein binding|regulati…
XR_001470121.2	12.3172	24.6344	0	0	#NAME?	0.000565306	0.14607	Down	0.158678	0.199681	0.162474	0	0	1.77563e-33	Chr1	99139472	99153130	+	4101	LOC107055141	XM_015298594.2	0	antisense	genic	intronic	nested	ROBO2	GeneID:395291,Genbank:XM_015298594.2,CGNC:49245	roundabout guidance receptor 2, transcript variant X11	GO:0001656,GO:0001657,GO:0003148,GO:0003180,GO:0003184,GO:0003272,GO:0005886,GO:0007156,GO:0007411,GO:0007420,GO:0008046,GO:0009986,GO:0016021,GO:0016199,GO:0021891,GO:0030673,GO:0031290,GO:0035385,GO:0035481,GO:0035904,GO:0042802,GO:0050772,GO:0050925,GO:0060412	metanephros development|ureteric bud development|outflow tract septum morphogenesis|aortic valve morphogenesis|pulmonary valve morphogenesis|endocardial cushion formation|plasma membrane|homophilic cell adhesion via plasma membrane adhesion molecules|axon guidance|brain development|axon guidance receptor activity|cell surface|integral component of membrane|axon midline choice point recognition|ol…	ko04360	Axon guidance
XR_001470238.2	3.62134	7.24269	0	0	#NAME?	0.0466198	1	Down	0.0635512	3.32781e-25	0.0631687	1.54579e-07	3.07547e-14	7.59456e-18	Chr26	2562691	2574604	+	4807	LOC107055197	XM_025143715.1	0	antisense	genic	exonic	containing	IL10	GeneID:428264,Genbank:XM_025143715.1,CGNC:588	interleukin 10, transcript variant X1	GO:0001938,GO:0002740,GO:0002826,GO:0002875,GO:0002904,GO:0005125,GO:0005576,GO:0005615,GO:0006954,GO:0006955,GO:0030886,GO:0030889,GO:0032695,GO:0032715,GO:0032720,GO:0032800,GO:0034115,GO:0035729,GO:0042742,GO:0042832,GO:0044130,GO:0045019,GO:0045077,GO:0045348,GO:0045787,GO:0050715,GO:0051045,GO:0051091,GO:0051384,GO:0060302,GO:0071222,GO:1902895,GO:1903034,GO:1903208,GO:1903672,GO:1904706,GO:…	positive regulation of endothelial cell proliferation|negative regulation of cytokine secretion involved in immune response|negative regulation of T-helper 1 type immune response|negative regulation of chronic inflammatory response to antigenic stimulus|positive regulation of B cell apoptotic process|cytokine activity|extracellular region|extracellular space|inflammatory response|immune response|…	ko04060,ko04630,ko04672,ko04068,ko04660	Cytokine-cytokine receptor interaction|Jak-STAT signaling pathway|Intestinal immune network for IgA production|FoxO signaling pathway|T cell receptor signaling pathway
XR_001470403.2	5.19363	0.333375	10.0539	30.1578	4.91446	0.0337635	1	Up	0.00158354	5.46534e-12	0.00454287	0.0297264	0.0253409	0.112654	Chr28	1572946	1581685	+	4194	LOC107055337	XM_004948741.3	0	antisense	genic	exonic	overlapping	ATCAY	GeneID:420094,Genbank:XM_004948741.3,CGNC:1276	ATCAY, caytaxin, transcript variant X2	GO:0004309,GO:0005737,GO:0006798,GO:0006915,GO:0019894,GO:0030054,GO:0030424,GO:0030425,GO:0031175,GO:0031966,GO:0032880,GO:0043005,GO:0045202,GO:0048311,GO:0050699,GO:2000212	exopolyphosphatase activity|cytoplasm|polyphosphate catabolic process|apoptotic process|kinesin binding|cell junction|axon|dendrite|neuron projection development|mitochondrial membrane|regulation of protein localization|neuron projection|synapse|mitochondrion distribution|WW domain binding|negative regulation of glutamate metabolic process
XR_001470511.2	90.9796	172.808	9.15131	0.0529566	-4.23905	0.000587992	0.148699	Down	0.235419	0.978655	0.377061	0.0233373	0.0195294	0.0185829	ChrW	5182413	5198587	+	9675	LOC107055446	XM_004938654.3	0	antisense	genic	exonic	overlapping	ZFRL1	GeneID:427010,Genbank:XM_004938654.3,CGNC:52963	zinc finger RNA-binding protein-like 1, transcript variant X1	GO:0003677,GO:0003723,GO:0003725,GO:0003727,GO:0005634,GO:0005694,GO:0005737,GO:0007275,GO:0008270	DNA binding|RNA binding|double-stranded RNA binding|single-stranded RNA binding|nucleus|chromosome|cytoplasm|multicellular organism development|zinc ion binding
XR_001470517.2	11.7595	1.29487	22.2241	17.1632	4.10125	0.0110919	1	Up	0.0107918	3.50637e-17	0.0432477	0.214511	0.119911	0.487822	Chr31	5547561	5551340	+	1829	LOC107055449	XM_025145946.1	171	antisense	intergenic	downstream	convergent	LOC107055450	GeneID:107055450,Genbank:XM_025145946.1,CGNC:78406	uncharacterized LOC107055450
XR_001470554.2	140.151	0.778129	279.524	359.226	8.48875	0.00024546	0.0767772	Up	0.000779059	0.0519352	5.95962e-21	6.86609	1.64478e-16	4.99934	Chr1	180107	184292	+	1600	LOC107055491	XM_025152753.1	0	antisense	genic	intronic	nested	LOC107049475	GeneID:107049475,Genbank:XM_025152753.1,CGNC:72493	uncharacterized LOC107049475, transcript variant X7
XR_001470885.2	15.3672	2.6527	28.0817	10.5861	3.4041	0.0204144	1	Up	0.431024	0	0.00835402	0.98119	1.60258	0.723848	Chr3	101807002	101811361	+	580	LOC107056180	XM_015285057.2	48981	antisense	intergenic	downstream	convergent	HS1BP3	GeneID:421966,Genbank:XM_015285057.2,CGNC:12345	HCLS1 binding protein 3, transcript variant X1	GO:0005739,GO:0005783,GO:0035091,GO:0042981	mitochondrion|endoplasmic reticulum|phosphatidylinositol binding|regulation of apoptotic process
XR_001471019.2	35.8464	0.589488	71.1032	120.619	6.91431	2.7337e-05	0.0120344	Up	0.0403689	0	0	0.708304	2.5526	1.07184	Chr1	110975592	110977143	-	1118	LOC418543	XM_015300896.1	2217	sense	intergenic	downstream	same_strand	LOC418544	GeneID:418544,Genbank:XM_015300896.1,CGNC:50786	cystathionine beta-synthase-like	GO:0004122,GO:0005634,GO:0005737,GO:0006535,GO:0006563,GO:0019343,GO:0030170,GO:0042803,GO:0043418,GO:0046872,GO:0050667,GO:0070814	cystathionine beta-synthase activity|nucleus|cytoplasm|cysteine biosynthetic process from serine|L-serine metabolic process|cysteine biosynthetic process via cystathionine|pyridoxal phosphate binding|protein homodimerization activity|homocysteine catabolic process|metal ion binding|homocysteine metabolic process|hydrogen sulfide biosynthetic process	ko00260,ko01230,ko00270	Glycine, serine and threonine metabolism|Biosynthesis of amino acids|Cysteine and methionine metabolism
XR_001471296.2	12.5125	22.4764	2.54868	0.113394	-3.14059	0.03809	1	Down	0.0377888	0.0366057	0.0184987	0.00148232	0.00661879	1.10022e-05	Chr1	113782044	113808707	-	21386	LOC107057081	XM_025146070.1	51913	antisense	intergenic	downstream	convergent	BCOR	GeneID:418574,Genbank:XM_025146070.1,CGNC:12146	BCL6 corepressor, transcript variant X4	GO:0000122,GO:0000415,GO:0000977,GO:0001835,GO:0003714,GO:0005634,GO:0007507,GO:0008134,GO:0030502,GO:0031072,GO:0035518,GO:0042476,GO:0042826,GO:0044212,GO:0045892,GO:0051572,GO:0060021,GO:0065001,GO:0070171	negative regulation of transcription by RNA polymerase II|negative regulation of histone H3-K36 methylation|RNA polymerase II regulatory region sequence-specific DNA binding|blastocyst hatching|transcription corepressor activity|nucleus|heart development|transcription factor binding|negative regulation of bone mineralization|heat shock protein binding|histone H2A monoubiquitination|odontogenesis|…
XR_003071207.1	10.9194	0	21.8389	Inf	Inf	0.00235086	0.393554	Up	4.6498e-06	0.000111732	5.03026e-05	3.14985e-05	0.161888	0.231887	Chr19	5279434	5292475	-	3803	LOC417551	XM_015296029.2	0	antisense	genic	exonic	overlapping	LRRC75A	GeneID:417550,Genbank:XM_015296029.2,CGNC:50547	leucine rich repeat containing 75A, transcript variant X2	GO:0005737	cytoplasm
XR_003071296.1	3.97241	0	7.94483	Inf	Inf	0.0266913	1	Up	1.42699e-06	3.32476e-09	0.00128072	0.0559301	0.000956456	0.0429289	Chr19	2983671	2997542	-	5330	LOC101747302	XM_015295698.2	671	antisense	intergenic	upstream	divergent	RFC2	GeneID:396542,Genbank:XM_015295698.2,CGNC:884	replication factor C subunit 2, transcript variant X1	GO:0000724,GO:0003677,GO:0005524,GO:0005634,GO:0005654,GO:0005663,GO:0006261	double-strand break repair via homologous recombination|DNA binding|ATP binding|nucleus|nucleoplasm|DNA replication factor C complex|DNA-dependent DNA replication	ko03430,ko03030,ko03420	Mismatch repair|DNA replication|Nucleotide excision repair
XR_003071417.1	20.1117	37.7289	2.49444	0.0661149	-3.91888	0.00501855	0.71868	Down	0.0182868	0.0975674	0.0380635	0.000445698	0.00478244	0.00308458	Chr1	70998287	71212773	+	21796	LOC101749388	XM_015289937.2	24541	sense	intergenic	upstream	same_strand	PPARA	GeneID:374120,Genbank:XM_015289937.2,CGNC:10611	peroxisome proliferator activated receptor alpha, transcript variant X2			ko04024,ko04922,ko04920,ko03320	cAMP signaling pathway|Glucagon signaling pathway|Adipocytokine signaling pathway|PPAR signaling pathway
XR_003071529.1	10.4005	20.8009	0	0	#NAME?	0.0378756	1	Down	0.29145	4.22156e-19	0.0558014	0.00158227	1.04698e-08	1.48666e-05	Chr21	5354801	5365130	+	5235	LOC107054934	XM_025142588.1	0	antisense	genic	exonic	overlapping	VPS13D	GeneID:419481,Genbank:XM_025142588.1,CGNC:3155	vacuolar protein sorting 13 homolog D	GO:0005622,GO:0006623,GO:0019898,GO:0045053,GO:0070062	intracellular|protein targeting to vacuole|extrinsic component of membrane|protein retention in Golgi apparatus|extracellular exosome
XR_003071975.1	7.14053	0.333375	13.9477	41.8378	5.38673	0.0126061	1	Up	0.00343197	0.00333974	0.01515	0.065983	0.109748	0.304296	Chr27	4034941	4039354	+	1967	LOC107055278	NM_204359.2	0	antisense	genic	exonic	overlapping	GH	GeneID:378781,Genbank:NM_204359.2,CGNC:49117	growth hormone	GO:0005131,GO:0005179,GO:0005615,GO:0005634,GO:0005802,GO:0005886,GO:0008083,GO:0010628,GO:0010629,GO:0030141,GO:0031667,GO:0032094,GO:0032869,GO:0035846,GO:0040018,GO:0042531,GO:0043066,GO:0045927,GO:0046427,GO:0046872,GO:0048513,GO:0050691,GO:0050731,GO:0060396,GO:0097153	growth hormone receptor binding|hormone activity|extracellular space|nucleus|trans-Golgi network|plasma membrane|growth factor activity|positive regulation of gene expression|negative regulation of gene expression|secretory granule|response to nutrient levels|response to food|cellular response to insulin stimulus|oviduct epithelium development|positive regulation of multicellular organism growth|…	ko04060,ko04080,ko04151,ko04630	Cytokine-cytokine receptor interaction|Neuroactive ligand-receptor interaction|PI3K-Akt signaling pathway|Jak-STAT signaling pathway
XR_003071978.1	6.82213	0.294744	13.3495	45.2919	5.50118	0.0376933	1	Up	0.0217556	6.21631e-15	7.42939e-07	0.0592838	0.474598	0.103362	Chr27	4034999	4039354	+	1403	LOC107055278	NM_204359.2	0	antisense	genic	exonic	overlapping	GH	GeneID:378781,Genbank:NM_204359.2,CGNC:49117	growth hormone	GO:0005131,GO:0005179,GO:0005615,GO:0005634,GO:0005802,GO:0005886,GO:0008083,GO:0010628,GO:0010629,GO:0030141,GO:0031667,GO:0032094,GO:0032869,GO:0035846,GO:0040018,GO:0042531,GO:0043066,GO:0045927,GO:0046427,GO:0046872,GO:0048513,GO:0050691,GO:0050731,GO:0060396,GO:0097153	growth hormone receptor binding|hormone activity|extracellular space|nucleus|trans-Golgi network|plasma membrane|growth factor activity|positive regulation of gene expression|negative regulation of gene expression|secretory granule|response to nutrient levels|response to food|cellular response to insulin stimulus|oviduct epithelium development|positive regulation of multicellular organism growth|…	ko04060,ko04080,ko04151,ko04630	Cytokine-cytokine receptor interaction|Neuroactive ligand-receptor interaction|PI3K-Akt signaling pathway|Jak-STAT signaling pathway
XR_003072004.1	16.9955	33.3062	0.684778	0.0205601	-5.60401	0.00549567	0.722095	Down	0.0028979	1.11376	0.768148	0.00503796	0.00113444	0.0243096	Chr27	2358036	2375618	-	1517	LOC101748259	NM_001319011.1	0	sense	genic	intronic	nested	IGHVL	GeneID:769232,Genbank:NM_001319011.1,CGNC:66620	Ig heavy chain Mem5-like	GO:0002250,GO:0005886	adaptive immune response|plasma membrane
XR_003072011.1	41.5737	7.92652	75.2208	9.48977	3.24637	0.00528348	0.721833	Up	0.0120031	0.254226	0.222999	1.50283	1.06465	1.07255	Chr27	2358036	2372062	-	1402	LOC101748259	NM_001319011.1	0	sense	genic	intronic	nested	IGHVL	GeneID:769232,Genbank:NM_001319011.1,CGNC:66620	Ig heavy chain Mem5-like	GO:0002250,GO:0005886	adaptive immune response|plasma membrane
XR_003072022.1	5.36622	0	10.7324	Inf	Inf	0.0117998	1	Up	3.47232e-15	8.06472e-07	1.42154e-06	0.108701	0.140472	0.00671091	Chr27	1005986	1010366	+	2848	LOC112530392
XR_003072113.1	28.9131	50.441	7.38513	0.146411	-2.7719	0.0246536	1	Down	0.777931	0.543428	0.92757	0.113163	0.0810724	0.0777151	ChrW	3265321	3267997	-	1900	LOC112530476	XM_025144554.1	0	sense	genic	intronic	nested	LOC107055431	GeneID:107055431,Genbank:XM_025144554.1,CGNC:78387	E3 ubiquitin-protein ligase NEDD4-like, transcript variant X4	GO:0000122,GO:0000209,GO:0003254,GO:0004842,GO:0005622,GO:0005654,GO:0005737,GO:0005771,GO:0005794,GO:0005829,GO:0006511,GO:0006513,GO:0006814,GO:0006883,GO:0007588,GO:0010038,GO:0015459,GO:0016567,GO:0017080,GO:0019058,GO:0019870,GO:0019871,GO:0030104,GO:0031647,GO:0034220,GO:0034765,GO:0042176,GO:0042391,GO:0043161,GO:0044325,GO:0045732,GO:0045807,GO:0048814,GO:0060306,GO:0061630,GO:0070062,GO:…	negative regulation of transcription by RNA polymerase II|protein polyubiquitination|regulation of membrane depolarization|ubiquitin-protein transferase activity|intracellular|nucleoplasm|cytoplasm|multivesicular body|Golgi apparatus|cytosol|ubiquitin-dependent protein catabolic process|protein monoubiquitination|sodium ion transport|cellular sodium ion homeostasis|excretion|response to metal ion…	ko04120,ko04960,ko04144	Ubiquitin mediated proteolysis|Aldosterone-regulated sodium reabsorption|Endocytosis
XR_003072117.1	201.639	403.278	0	0	#NAME?	9.56063e-12	2.27275e-08	Down	4.35628	3.08672	3.21773	0	0	0	ChrW	4707885	4711330	-	3284	LOC112530486	XM_015300428.2	0	sense	genic	intronic	nested	HNRNPKL	GeneID:426516,Genbank:XM_015300428.2,CGNC:9556	heterogeneous nuclear ribonucleoprotein K-like, transcript variant X10	GO:0003677,GO:0003723,GO:0005654,GO:0005681,GO:0005737,GO:0006357,GO:0006397,GO:0008380	DNA binding|RNA binding|nucleoplasm|spliceosomal complex|cytoplasm|regulation of transcription by RNA polymerase II|mRNA processing|RNA splicing	ko03040	Spliceosome
XR_003072122.1	2500.08	4997.03	3.12988	0.000626348	-10.6407	8.76323e-11	1.736e-07	Down	235.482	278.584	226.774	0.356044	0	8.11437e-15	ChrW	1871634	1873052	-	587	LOC112530494	XM_025144530.1	0	antisense	genic	intronic	nested	HINTW	GeneID:395423,Genbank:XM_025144530.1,CGNC:49311	histidine triad nucleotide binding protein W, transcript variant X3	GO:0000118,GO:0000166,GO:0005737,GO:0006355,GO:0009154,GO:0016787,GO:0072332	histone deacetylase complex|nucleotide binding|cytoplasm|regulation of transcription, DNA-templated|purine ribonucleotide catabolic process|hydrolase activity|intrinsic apoptotic signaling pathway by p53 class mediator
XR_003072205.1	7.67135	0.666751	14.6759	22.0111	4.46016	0.0199019	1	Up	1.93665e-29	1.26021e-11	0.0476475	0.0911547	0.221121	0.473859	ChrZ	74029412	74031644	-	1285	LOC112530536
XR_003072210.1	15.1587	1.00013	29.3172	29.3135	4.87349	0.00218019	0.375561	Up	4.72141e-40	2.9418e-36	0.145983	2.31464	0.594086	1.09234	ChrZ	74313950	74316646	+	491	LOC112530540
XR_003072298.1	23.6219	4.59326	42.6506	9.28548	3.21498	0.0377615	1	Up	0.00117582	0.00372996	0.032469	7.3574e-05	0.126414	0.169675	ChrZ	963282	985590	-	9908	LOC101748371	NM_001006571.2	145	antisense	intergenic	upstream	divergent	ACAA2	GeneID:426847,Genbank:NM_001006571.2,CGNC:2003	acetyl-CoA acyltransferase 2	GO:0003988,GO:0005739,GO:0006635,GO:0071456,GO:1901029,GO:1902109	acetyl-CoA C-acyltransferase activity|mitochondrion|fatty acid beta-oxidation|cellular response to hypoxia|negative regulation of mitochondrial outer membrane permeabilization involved in apoptotic signaling pathway|negative regulation of mitochondrial membrane permeability involved in apoptotic process	ko01212,ko00062,ko00280,ko00071	Fatty acid metabolism|Fatty acid elongation|Valine, leucine and isoleucine degradation|Fatty acid degradation
XR_003072304.1	13.1802	1.47372	24.8867	16.887	4.07784	0.0106512	1	Up	0.0769648	0	2.44859e-09	0.27029	0.26794	0.405195	ChrZ	64109675	64111950	+	1795	LOC107052408	XM_015280711.2	97	antisense	intergenic	upstream	divergent	RASGRF2	GeneID:100859132,Genbank:XM_015280711.2,CGNC:66088	Ras protein specific guanine nucleotide releasing factor 2, transcript variant X5	GO:0000165,GO:0005085,GO:0005088,GO:0005089,GO:0005516,GO:0005783,GO:0005789,GO:0005829,GO:0005886,GO:0007186,GO:0007264,GO:0034976,GO:0035023,GO:0043065,GO:0051056	MAPK cascade|guanyl-nucleotide exchange factor activity|Ras guanyl-nucleotide exchange factor activity|Rho guanyl-nucleotide exchange factor activity|calmodulin binding|endoplasmic reticulum|endoplasmic reticulum membrane|cytosol|plasma membrane|G protein-coupled receptor signaling pathway|small GTPase mediated signal transduction|response to endoplasmic reticulum stress|regulation of Rho protein…	ko04014,ko04010	Ras signaling pathway|MAPK signaling pathway
XR_003072307.1	52.461	92.6134	12.3085	0.132902	-2.91156	0.00867089	0.912054	Down	1.28215	1.54217	1.24823	0.172783	0.128483	0.116575	ChrZ	27173736	27178505	+	1981	LOC112530581	XM_424930.6	48575	sense	intergenic	downstream	same_strand	SLC1A1	GeneID:427352,Genbank:XM_424930.6,CGNC:7747	solute carrier family 1 member 1	GO:0005313,GO:0005314,GO:0005886,GO:0005887,GO:0015108,GO:0015501,GO:0015813,GO:0016324,GO:0033229,GO:0042883,GO:0046872,GO:0070779,GO:0098712,GO:0140009,GO:1902476	L-glutamate transmembrane transporter activity|high-affinity glutamate transmembrane transporter activity|plasma membrane|integral component of plasma membrane|chloride transmembrane transporter activity|glutamate:sodium symporter activity|L-glutamate transmembrane transport|apical plasma membrane|cysteine transmembrane transporter activity|cysteine transport|metal ion binding|D-aspartate import …	ko04974,ko04724	Protein digestion and absorption|Glutamatergic synapse
XR_003072365.1	73.6047	144.761	2.44803	0.0169108	-5.88591	0.0104527	1	Down	0.894606	0.0723525	1.80799	0.0260474	0.00763849	0.00296189	ChrZ	27263256	27267649	+	4179	LOC107052280
XR_003072382.1	121.876	240.875	2.87739	0.0119456	-6.38738	2.12189e-07	0.000140116	Down	7.21654	7.28216	4.3998	0.0563261	0.118135	0	ChrZ	27307936	27309303	+	1128	LOC112530611
XR_003072383.1	2324.39	4640.31	8.46116	0.0018234	-9.09915	2.07756e-09	2.05782e-06	Down	19.2483	14.3284	10.187	0.0220528	0.0227299	0.0188212	ChrZ	27346529	27358087	-	9350	LOC112530612	XM_424174.6	86454	antisense	intergenic	upstream	divergent	CDC37L1	GeneID:426535,Genbank:XM_424174.6,CGNC:10746	cell division cycle 37 like 1, transcript variant X2	GO:0005737,GO:0005829,GO:0006457,GO:0031072,GO:0050821,GO:0051082,GO:0051087	cytoplasm|cytosol|protein folding|heat shock protein binding|protein stabilization|unfolded protein binding|chaperone binding
XR_003072384.1	476.437	950.093	2.78211	0.00292826	-8.41574	3.70588e-10	4.89423e-07	Down	14.5062	10.3096	8.86679	0.0742359	2.17154e-21	2.38967e-15	ChrZ	27394089	27398262	-	2469	LOC112530613	XM_015280189.2	46279	antisense	intergenic	upstream	divergent	CDC37L1	GeneID:426535,Genbank:XM_015280189.2,CGNC:10746	cell division cycle 37 like 1, transcript variant X1	GO:0005737,GO:0005829,GO:0006457,GO:0031072,GO:0050821,GO:0051082,GO:0051087	cytoplasm|cytosol|protein folding|heat shock protein binding|protein stabilization|unfolded protein binding|chaperone binding
XR_003072385.1	1088.37	2176.75	0	0	#NAME?	6.83734e-14	5.22553e-10	Down	7.60692	8.01672	5.12122	0.000175862	3.13336e-13	1.29928e-15	ChrZ	27358799	27369443	-	9249	LOC112530614	XM_424174.6	75098	antisense	intergenic	upstream	divergent	CDC37L1	GeneID:426535,Genbank:XM_424174.6,CGNC:10746	cell division cycle 37 like 1, transcript variant X2	GO:0005737,GO:0005829,GO:0006457,GO:0031072,GO:0050821,GO:0051082,GO:0051087	cytoplasm|cytosol|protein folding|heat shock protein binding|protein stabilization|unfolded protein binding|chaperone binding
XR_003072386.1	424.771	849.543	0	0	#NAME?	4.4873e-13	1.77787e-09	Down	10.3983	5.9485	5.625	2.61765e-12	1.42214e-27	2.72928e-15	ChrZ	27369917	27374713	-	3386	LOC112530615	XM_015280189.2	69828	antisense	intergenic	upstream	divergent	CDC37L1	GeneID:426535,Genbank:XM_015280189.2,CGNC:10746	cell division cycle 37 like 1, transcript variant X1	GO:0005737,GO:0005829,GO:0006457,GO:0031072,GO:0050821,GO:0051082,GO:0051087	cytoplasm|cytosol|protein folding|heat shock protein binding|protein stabilization|unfolded protein binding|chaperone binding
XR_003072433.1	3.93189	7.86379	0	0	#NAME?	0.0335867	1	Down	1.32101	0.811393	2.12879e-55	3.09534e-64	2.56546e-33	1.5993e-46	ChrZ	78638711	78640125	-	343	LOC112530648	XM_025145203.1	65532	sense	intergenic	upstream	same_strand	LOC112530752	GeneID:112530752,Genbank:XM_025145203.1	uncharacterized protein KIAA1211-like, transcript variant X1
XR_003072498.1	16.3547	1.925	30.7844	15.9919	3.99927	0.0416962	1	Up	0.0569688	0.256484	0.0647005	2.85308	0.0201983	1.55886	ChrZ	75733267	75760394	+	477	LOC112530715	XM_025145185.1	54665	sense	intergenic	downstream	same_strand	LOC112530714	GeneID:112530714,Genbank:XM_025145185.1	uncharacterized LOC112530714
XR_003072568.1	6.29781	0.333375	12.2622	36.7821	5.20093	0.0349332	1	Up	1.54999e-07	2.27857e-06	0.00985134	0.0949666	0.216653	7.4604e-16	ChrZ	1812579	1821875	-	2663	LOC107051906	XM_015277280.2	0	antisense	genic	exonic	overlapping	PIAS2	GeneID:416383,Genbank:XM_015277280.2,CGNC:50239	protein inhibitor of activated STAT 2, transcript variant X1	GO:0003677,GO:0003713,GO:0005634,GO:0005654,GO:0008134,GO:0008270,GO:0016605,GO:0016607,GO:0016925,GO:0019789,GO:0030521,GO:0031625,GO:0043433,GO:0045893,GO:0050681,GO:0060766,GO:0061665	DNA binding|transcription coactivator activity|nucleus|nucleoplasm|transcription factor binding|zinc ion binding|PML body|nuclear speck|protein sumoylation|SUMO transferase activity|androgen receptor signaling pathway|ubiquitin protein ligase binding|negative regulation of DNA-binding transcription factor activity|positive regulation of transcription, DNA-templated|androgen receptor binding|negat…	ko04120,ko04630	Ubiquitin mediated proteolysis|Jak-STAT signaling pathway
XR_003072630.1	20.663	36.5574	4.76865	0.130443	-2.93851	0.0258712	1	Down	0.534877	0.292415	0.0643626	0.000645982	0.0896329	0.00131215	Chr33	7228773	7235367	-	3742	IGBP1L	XM_015273047.2	0	antisense	genic	exonic	overlapping	ESPL1	GeneID:425536,Genbank:XM_015273047.2,CGNC:7565	extra spindle pole bodies like 1, separase, transcript variant X1	GO:0000070,GO:0000212,GO:0000281,GO:0003824,GO:0004197,GO:0005634,GO:0005737,GO:0005813,GO:0005829,GO:0006915,GO:0008234,GO:0040001,GO:0045143,GO:0045842,GO:0045875,GO:0051307,GO:0072686	mitotic sister chromatid segregation|meiotic spindle organization|mitotic cytokinesis|catalytic activity|cysteine-type endopeptidase activity|nucleus|cytoplasm|centrosome|cytosol|apoptotic process|cysteine-type peptidase activity|establishment of mitotic spindle localization|homologous chromosome segregation|positive regulation of mitotic metaphase/anaphase transition|negative regulation of siste…	ko04113,ko04111,ko04114,ko04110	Meiosis - yeast|Cell cycle - yeast|Oocyte meiosis|Cell cycle
XR_003072639.1	32.1779	10.0978	54.2579	5.37322	2.42579	0.0408732	1	Up	0.164508	0.251533	0.134952	0.907131	0.999033	0.419613	Chr33	3044759	3046828	-	1587	LOC112530919	XM_004951077.3	94988	antisense	intergenic	downstream	convergent	FFAR2L3	GeneID:430746,Genbank:XM_004951077.3,CGNC:54042	free fatty acid receptor 2-like 3	GO:0004930,GO:0005887,GO:0007186	G protein-coupled receptor activity|integral component of plasma membrane|G protein-coupled receptor signaling pathway	ko04024	cAMP signaling pathway
XR_003072652.1	6.04941	12.0988	0	0	#NAME?	0.0480985	1	Down	0.487627	2.64771e-27	0.118535	5.07049e-29	0	7.1367e-41	Chr33	4059177	4071507	-	1756	LOC112530932	XM_025145564.1	0	antisense	genic	exonic	overlapping	LOC107049478	GeneID:107049478,Genbank:XM_025145564.1,CGNC:72496	uncharacterized LOC107049478, transcript variant X3
XR_003072753.1	1438.39	2396.16	480.61	0.200575	-2.31779	0.0288735	1	Down	23.7786	86.1516	36.0055	22.0801	5.22956e-27	2.67598e-22	Chr31	5430092	5432308	-	1460	LOC101751098	XM_025145929.1	0	sense	genic	intronic	nested	LOC101751153	GeneID:101751153,Genbank:XM_025145929.1,CGNC:70582	zinc-binding protein A33-like, transcript variant X3	GO:0003723,GO:0005634,GO:0005694,GO:0007275,GO:0008270	RNA binding|nucleus|chromosome|multicellular organism development|zinc ion binding
XR_003072758.1	6.9331	0	13.8662	Inf	Inf	0.00487378	0.715182	Up	8.01086e-12	0	8.94579e-24	2.61835e-26	1.15317	0.94927	Chr31	5565190	5567636	-	445	LOC107055452	XM_015300470.2	319	antisense	intergenic	downstream	convergent	LOC107055451	GeneID:107055451,Genbank:XM_015300470.2,CGNC:78407	uncharacterized LOC107055451, transcript variant X2
XR_003072769.1	19.2513	1.03751	37.4652	36.1108	5.17436	0.0465962	1	Up	1.2781e-45	0.0615059	2.15601e-09	7.02539e-20	1.31047	0.463559	Chr31	5567649	5571758	-	1451	LOC107055454	XM_015300470.2	2778	antisense	intergenic	downstream	convergent	LOC107055451	GeneID:107055451,Genbank:XM_015300470.2,CGNC:78407	uncharacterized LOC107055451, transcript variant X2
XR_003072770.1	12.2923	0.333375	24.2512	72.7445	6.18477	0.00136606	0.28486	Up	1.20321e-35	2.46285e-05	0.0258847	0.258087	0.528213	0.724819	Chr31	5567649	5571754	-	1108	LOC107055454	XM_015300470.2	2778	antisense	intergenic	downstream	convergent	LOC107055451	GeneID:107055451,Genbank:XM_015300470.2,CGNC:78407	uncharacterized LOC107055451, transcript variant X2
XR_003072778.1	12.6135	0.666751	24.5603	36.8358	5.20304	0.00266763	0.440381	Up	2.63591e-07	6.98178e-11	0.00181973	0.0253707	0.0024583	0.0273333	Chr1	113044931	113112072	-	30144	LOC101750030	XM_025145969.1	0	antisense	genic	intronic	overlapping	CASK	GeneID:418565,Genbank:XM_025145969.1,CGNC:12132	calcium/calmodulin dependent serine protein kinase, transcript variant X10	GO:0004674,GO:0005516,GO:0005524,GO:0005634,GO:0005737,GO:0005829,GO:0005886,GO:0006357,GO:0008022,GO:0014069,GO:0016020,GO:0016323,GO:0021987,GO:0030165,GO:0030425,GO:0032024,GO:0032991,GO:0042043,GO:0042734,GO:0043025,GO:0044877,GO:0045121,GO:0060170,GO:0061003,GO:0072659,GO:0097060,GO:0097440,GO:0098846	protein serine/threonine kinase activity|calmodulin binding|ATP binding|nucleus|cytoplasm|cytosol|plasma membrane|regulation of transcription by RNA polymerase II|protein C-terminus binding|postsynaptic density|membrane|basolateral plasma membrane|cerebral cortex development|PDZ domain binding|dendrite|positive regulation of insulin secretion|protein-containing complex|neurexin family protein bin…	ko04530	Tight junction
XR_003072787.1	24.9875	5.4469	44.5281	8.17493	3.03121	0.0225665	1	Up	8.24748e-12	0.979133	2.54786e-27	2.57847	1.42646	1.77042	Chr31	3472535	3473842	-	524	LOC112531138	XM_015273304.2	20	sense	intergenic	downstream	same_strand	LOC107049575	GeneID:107049575,Genbank:XM_015273304.2,CGNC:72591	natural cytotoxicity triggering receptor 1-like	GO:0005576,GO:0006355,GO:0015026,GO:0016020,GO:0016021,GO:0032926,GO:0034711,GO:0038102	extracellular region|regulation of transcription, DNA-templated|coreceptor activity|membrane|integral component of membrane|negative regulation of activin receptor signaling pathway|inhibin binding|activin receptor antagonist activity
XR_003072794.1	20.4739	4.76884	36.1789	7.58652	2.92344	0.022821	1	Up	0.0283162	8.08039e-18	0.0402357	0.117843	0.198773	0.116618	Chr1	113782044	113789085	-	5697	LOC107057081	XM_025146062.1	51913	antisense	intergenic	downstream	convergent	BCOR	GeneID:418574,Genbank:XM_025146062.1,CGNC:12146	BCL6 corepressor, transcript variant X2	GO:0000122,GO:0000415,GO:0000977,GO:0001835,GO:0003714,GO:0005634,GO:0007507,GO:0008134,GO:0030502,GO:0031072,GO:0035518,GO:0042476,GO:0042826,GO:0044212,GO:0045892,GO:0051572,GO:0060021,GO:0065001,GO:0070171	negative regulation of transcription by RNA polymerase II|negative regulation of histone H3-K36 methylation|RNA polymerase II regulatory region sequence-specific DNA binding|blastocyst hatching|transcription corepressor activity|nucleus|heart development|transcription factor binding|negative regulation of bone mineralization|heat shock protein binding|histone H2A monoubiquitination|odontogenesis|…
XR_003072808.1	9.78145	1.29487	18.268	14.108	3.81844	0.0489434	1	Up	0.019895	8.15261e-20	0.0554964	1.03099e-06	0.570739	0.296505	Chr31	3773180	3774997	-	1448	LILRB5L2	XM_025146017.1	2407	antisense	intergenic	downstream	convergent	LOC107050866	GeneID:107050866,Genbank:XM_025146017.1,CGNC:73877	leukocyte immunoglobulin-like receptor subfamily A member 2	GO:0002250,GO:0003823,GO:0005886,GO:0007165,GO:0016021,GO:0038023,GO:0045591,GO:0045671,GO:0050860,GO:0070062,GO:1900181,GO:1902894	adaptive immune response|antigen binding|plasma membrane|signal transduction|integral component of membrane|signaling receptor activity|positive regulation of regulatory T cell differentiation|negative regulation of osteoclast differentiation|negative regulation of T cell receptor signaling pathway|extracellular exosome|negative regulation of protein localization to nucleus|negative regulation of…
XR_003073315.1	8.94243	0	17.8849	Inf	Inf	0.0122701	1	Up	7.92842e-05	1.08249e-05	4.91015e-08	0.0710902	6.59426e-17	0.180697	Chr1	136506809	136517708	+	4855	LOC101751432	XM_004938512.3	25730	antisense	intergenic	upstream	divergent	FHL2	GeneID:418726,Genbank:XM_004938512.3,CGNC:12600	four and a half LIM domains 2, transcript variant X2			ko04380	Osteoclast differentiation
XR_003073652.1	31.2581	62.5162	0	0	#NAME?	0.0372052	1	Down	0.0881561	0.974138	0.00927559	0	0.000483819	4.99775e-23	Chr2	46164494	46171348	+	5557	LOC107052519	XM_025147538.1	7571	sense	intergenic	upstream	same_strand	LOC420734	GeneID:420734,Genbank:XM_025147538.1,CGNC:51329	uncharacterized LOC420734, transcript variant X4
XR_003073697.1	9.49849	18.6302	0.366819	0.0196895	-5.66643	0.00597089	0.724659	Down	0.00494217	0.0535656	0.0405648	1.40308e-07	0.000822562	0.00026586	Chr2	58582446	58869148	-	16003	LOC107051649	NM_205466.2	5064	antisense	intergenic	downstream	convergent	PRL	GeneID:396453,Genbank:NM_205466.2,CGNC:9616	prolactin	GO:0001937,GO:0005179,GO:0005615,GO:0008284,GO:0031667,GO:0033685,GO:0040014,GO:0046427,GO:1902895	negative regulation of endothelial cell proliferation|hormone activity|extracellular space|positive regulation of cell proliferation|response to nutrient levels|negative regulation of luteinizing hormone secretion|regulation of multicellular organism growth|positive regulation of JAK-STAT cascade|positive regulation of pri-miRNA transcription by RNA polymerase II	ko04060,ko04080,ko04151,ko04630,ko04917	Cytokine-cytokine receptor interaction|Neuroactive ligand-receptor interaction|PI3K-Akt signaling pathway|Jak-STAT signaling pathway|Prolactin signaling pathway
XR_003073701.1	6.73552	0.589488	12.8816	21.8521	4.4497	0.0317957	1	Up	0.00306168	4.31258e-05	9.39367e-12	0.025211	0.0301	0.000172357	Chr2	58582446	58869148	-	15723	LOC107051649	NM_205466.2	5064	antisense	intergenic	downstream	convergent	PRL	GeneID:396453,Genbank:NM_205466.2,CGNC:9616	prolactin	GO:0001937,GO:0005179,GO:0005615,GO:0008284,GO:0031667,GO:0033685,GO:0040014,GO:0046427,GO:1902895	negative regulation of endothelial cell proliferation|hormone activity|extracellular space|positive regulation of cell proliferation|response to nutrient levels|negative regulation of luteinizing hormone secretion|regulation of multicellular organism growth|positive regulation of JAK-STAT cascade|positive regulation of pri-miRNA transcription by RNA polymerase II	ko04060,ko04080,ko04151,ko04630,ko04917	Cytokine-cytokine receptor interaction|Neuroactive ligand-receptor interaction|PI3K-Akt signaling pathway|Jak-STAT signaling pathway|Prolactin signaling pathway
XR_003073717.1	16.7937	29.7429	3.84446	0.129256	-2.95169	0.0332022	1	Down	0.0403851	0.0332257	0.00740935	0.00732098	0.000825664	0.000173956	Chr2	59952064	60062879	+	33287	LOC101750257
XR_003073747.1	8.6837	0.884232	16.4832	18.6412	4.22042	0.0369094	1	Up	0.011795	0.000114128	0	9.35879e-05	0.0653739	0.12032	Chr2	64789709	64797552	+	6094	LOC101751974	XM_025147043.1	22177	antisense	intergenic	upstream	divergent	RREB1	GeneID:395920,Genbank:XM_025147043.1,CGNC:9702	ras responsive element binding protein 1, transcript variant X4	GO:0000122,GO:0000977,GO:0000978,GO:0001228,GO:0003700,GO:0005634,GO:0046872	negative regulation of transcription by RNA polymerase II|RNA polymerase II regulatory region sequence-specific DNA binding|RNA polymerase II proximal promoter sequence-specific DNA binding|DNA-binding transcription activator activity, RNA polymerase II-specific|DNA-binding transcription factor activity|nucleus|metal ion binding	ko04013	MAPK signaling pathway - fly
XR_003073891.1	19.2724	5.76897	32.7759	5.68142	2.50625	0.0467447	1	Up	0.113758	8.75839e-07	0.204909	0.794274	0.447393	0.237661	Chr2	103232358	103243142	-	1492	LOC107052001	XM_426078.6	125	antisense	intergenic	downstream	convergent	LAMA3	GeneID:428524,Genbank:XM_426078.6,CGNC:11197	laminin subunit alpha 3, transcript variant X1	GO:0005102,GO:0005198,GO:0005201,GO:0005576,GO:0005604,GO:0005610,GO:0005783,GO:0007155,GO:0008544,GO:0030155,GO:0030198,GO:0030334,GO:0031581,GO:0035987,GO:0045995,GO:0062023,GO:0070062	signaling receptor binding|structural molecule activity|extracellular matrix structural constituent|extracellular region|basement membrane|laminin-5 complex|endoplasmic reticulum|cell adhesion|epidermis development|regulation of cell adhesion|extracellular matrix organization|regulation of cell migration|hemidesmosome assembly|endodermal cell differentiation|regulation of embryonic development|co…	ko04151,ko04512,ko04510	PI3K-Akt signaling pathway|ECM-receptor interaction|Focal adhesion
XR_003073916.1	3.17238	0	6.34476	Inf	Inf	0.0472521	1	Up	1.31428e-06	0	0.000808383	0.0202904	0.0614229	0.0750929	Chr2	106841960	106847917	+	2772	LOC112531845	XM_025147920.1	0	antisense	genic	intronic	nested	CCDC178	GeneID:428531,Genbank:XM_025147920.1,CGNC:53392	coiled-coil domain containing 178, transcript variant X1
XR_003074392.1	11.0116	0.666751	21.3564	32.0305	5.00138	0.00522542	0.721833	Up	8.51834e-07	6.57585e-15	0.00369232	0.046101	0.0572436	0.0157967	Chr3	95826987	95848951	-	12119	LOC112532097	NM_205002.1	4988	antisense	intergenic	upstream	divergent	ID2	GeneID:395852,Genbank:NM_205002.1,CGNC:12279	inhibitor of DNA binding 2, HLH protein	GO:0000122,GO:0000981,GO:0001085,GO:0001656,GO:0001779,GO:0001966,GO:0003149,GO:0003166,GO:0003700,GO:0005634,GO:0005737,GO:0005829,GO:0007275,GO:0007623,GO:0008134,GO:0008344,GO:0010628,GO:0010629,GO:0014003,GO:0019216,GO:0021772,GO:0030182,GO:0032922,GO:0032991,GO:0033598,GO:0042752,GO:0043153,GO:0043353,GO:0043392,GO:0043433,GO:0044325,GO:0045475,GO:0045578,GO:0045600,GO:0045648,GO:0045651,GO:…	negative regulation of transcription by RNA polymerase II|DNA-binding transcription factor activity, RNA polymerase II-specific|RNA polymerase II transcription factor binding|metanephros development|natural killer cell differentiation|thigmotaxis|membranous septum morphogenesis|bundle of His development|DNA-binding transcription factor activity|nucleus|cytoplasm|cytosol|multicellular organism dev…	ko04550,ko04390,ko04350	Signaling pathways regulating pluripotency of stem cells|Hippo signaling pathway|TGF-beta signaling pathway
XR_003074393.1	11.0116	0.666751	21.3564	32.0305	5.00138	0.00522542	0.721833	Up	8.56411e-07	6.90561e-15	0.00371962	0.0461833	0.0573195	0.0158484	Chr3	95826987	95848951	-	12130	LOC112532097	NM_205002.1	4988	antisense	intergenic	upstream	divergent	ID2	GeneID:395852,Genbank:NM_205002.1,CGNC:12279	inhibitor of DNA binding 2, HLH protein	GO:0000122,GO:0000981,GO:0001085,GO:0001656,GO:0001779,GO:0001966,GO:0003149,GO:0003166,GO:0003700,GO:0005634,GO:0005737,GO:0005829,GO:0007275,GO:0007623,GO:0008134,GO:0008344,GO:0010628,GO:0010629,GO:0014003,GO:0019216,GO:0021772,GO:0030182,GO:0032922,GO:0032991,GO:0033598,GO:0042752,GO:0043153,GO:0043353,GO:0043392,GO:0043433,GO:0044325,GO:0045475,GO:0045578,GO:0045600,GO:0045648,GO:0045651,GO:…	negative regulation of transcription by RNA polymerase II|DNA-binding transcription factor activity, RNA polymerase II-specific|RNA polymerase II transcription factor binding|metanephros development|natural killer cell differentiation|thigmotaxis|membranous septum morphogenesis|bundle of His development|DNA-binding transcription factor activity|nucleus|cytoplasm|cytosol|multicellular organism dev…	ko04550,ko04390,ko04350	Signaling pathways regulating pluripotency of stem cells|Hippo signaling pathway|TGF-beta signaling pathway
XR_003074394.1	7.17327	0.333375	14.0132	42.0342	5.39349	0.0219888	1	Up	0.000527	3.07887e-15	0.00103575	3.72947e-05	0.0229311	0.0435958	Chr3	95809115	95848951	-	14654	LOC112532097	NM_205002.1	4988	antisense	intergenic	upstream	divergent	ID2	GeneID:395852,Genbank:NM_205002.1,CGNC:12279	inhibitor of DNA binding 2, HLH protein	GO:0000122,GO:0000981,GO:0001085,GO:0001656,GO:0001779,GO:0001966,GO:0003149,GO:0003166,GO:0003700,GO:0005634,GO:0005737,GO:0005829,GO:0007275,GO:0007623,GO:0008134,GO:0008344,GO:0010628,GO:0010629,GO:0014003,GO:0019216,GO:0021772,GO:0030182,GO:0032922,GO:0032991,GO:0033598,GO:0042752,GO:0043153,GO:0043353,GO:0043392,GO:0043433,GO:0044325,GO:0045475,GO:0045578,GO:0045600,GO:0045648,GO:0045651,GO:…	negative regulation of transcription by RNA polymerase II|DNA-binding transcription factor activity, RNA polymerase II-specific|RNA polymerase II transcription factor binding|metanephros development|natural killer cell differentiation|thigmotaxis|membranous septum morphogenesis|bundle of His development|DNA-binding transcription factor activity|nucleus|cytoplasm|cytosol|multicellular organism dev…	ko04550,ko04390,ko04350	Signaling pathways regulating pluripotency of stem cells|Hippo signaling pathway|TGF-beta signaling pathway
XR_003074397.1	4.84953	0.333375	9.36569	28.0935	4.81217	0.0408635	1	Up	8.6438e-07	7.01067e-15	0.00232475	0.0352852	0.00123455	0.0159917	Chr3	95826987	95848951	-	12127	LOC112532097	NM_205002.1	4988	antisense	intergenic	upstream	divergent	ID2	GeneID:395852,Genbank:NM_205002.1,CGNC:12279	inhibitor of DNA binding 2, HLH protein	GO:0000122,GO:0000981,GO:0001085,GO:0001656,GO:0001779,GO:0001966,GO:0003149,GO:0003166,GO:0003700,GO:0005634,GO:0005737,GO:0005829,GO:0007275,GO:0007623,GO:0008134,GO:0008344,GO:0010628,GO:0010629,GO:0014003,GO:0019216,GO:0021772,GO:0030182,GO:0032922,GO:0032991,GO:0033598,GO:0042752,GO:0043153,GO:0043353,GO:0043392,GO:0043433,GO:0044325,GO:0045475,GO:0045578,GO:0045600,GO:0045648,GO:0045651,GO:…	negative regulation of transcription by RNA polymerase II|DNA-binding transcription factor activity, RNA polymerase II-specific|RNA polymerase II transcription factor binding|metanephros development|natural killer cell differentiation|thigmotaxis|membranous septum morphogenesis|bundle of His development|DNA-binding transcription factor activity|nucleus|cytoplasm|cytosol|multicellular organism dev…	ko04550,ko04390,ko04350	Signaling pathways regulating pluripotency of stem cells|Hippo signaling pathway|TGF-beta signaling pathway
XR_003074672.1	57.4609	16.499	98.4228	5.9654	2.57662	0.0181329	1	Up	0.0266878	0.0426021	0.0265228	0.140048	0.21279	0.0969642	Chr3	43232166	43247978	+	14891	LOC112532219	XM_015284335.2	0	sense	genic	intronic	nested	PDE10A	GeneID:421574,Genbank:XM_015284335.2,CGNC:8768	phosphodiesterase 10A, transcript variant X7	GO:0004114,GO:0004115,GO:0004118,GO:0005829,GO:0006198,GO:0007186,GO:0010738,GO:0010754,GO:0016020,GO:0030552,GO:0030553,GO:0043204,GO:0043951,GO:0046069,GO:0046872,GO:0047555	3',5'-cyclic-nucleotide phosphodiesterase activity|3',5'-cyclic-AMP phosphodiesterase activity|cGMP-stimulated cyclic-nucleotide phosphodiesterase activity|cytosol|cAMP catabolic process|G protein-coupled receptor signaling pathway|regulation of protein kinase A signaling|negative regulation of cGMP-mediated signaling|membrane|cAMP binding|cGMP binding|perikaryon|negative regulation of cAMP-media…	ko00230	Purine metabolism
XR_003074886.1	25.0672	7.8565	42.2778	5.38125	2.42794	0.0442076	1	Up	0.206275	7.69887e-31	0.0424666	0.569949	0.183369	0.294155	Chr4	21198331	21202225	-	2741	LOC112532322	NM_204721.2	719	antisense	intergenic	upstream	divergent	PDGFC	GeneID:395469,Genbank:NM_204721.2,CGNC:7129	platelet derived growth factor C	GO:0005161,GO:0005615,GO:0005829,GO:0005886,GO:0007171,GO:0008083,GO:0008284,GO:0009887,GO:0009986,GO:0014068,GO:0030335,GO:0031954,GO:0042803,GO:0043406,GO:0048008,GO:0048146,GO:0048565,GO:0048568,GO:0050730,GO:0051781,GO:0060348,GO:0070374,GO:0071230,GO:0120162	platelet-derived growth factor receptor binding|extracellular space|cytosol|plasma membrane|activation of transmembrane receptor protein tyrosine kinase activity|growth factor activity|positive regulation of cell proliferation|animal organ morphogenesis|cell surface|positive regulation of phosphatidylinositol 3-kinase signaling|positive regulation of cell migration|positive regulation of protein …	ko04060,ko04810,ko04540,ko04015,ko04072,ko04014,ko04151,ko04510	Cytokine-cytokine receptor interaction|Regulation of actin cytoskeleton|Gap junction|Rap1 signaling pathway|Phospholipase D signaling pathway|Ras signaling pathway|PI3K-Akt signaling pathway|Focal adhesion
XR_003074972.1	34.904	66.5692	3.23883	0.0486536	-4.36131	0.000739676	0.183162	Down	0.346264	0.135575	0.305924	0.00793049	0.0209495	0.00439055	Chr4	20176358	20211379	-	7168	LOC112532346	XM_025149977.1	20097	sense	intergenic	downstream	same_strand	DCHS2	GeneID:769052,Genbank:XM_025149977.1,CGNC:54945	dachsous cadherin-related 2	GO:0005509,GO:0005886,GO:0007156,GO:0016021	calcium ion binding|plasma membrane|homophilic cell adhesion via plasma membrane adhesion molecules|integral component of membrane	ko04392,ko04391	Hippo signaling pathway -multiple species|Hippo signaling pathway - fly
XR_003075245.1	63.1392	115.402	10.876	0.0942439	-3.40746	0.00190301	0.342279	Down	0.563031	0.775194	0.221398	0.0893788	0.0192888	1.6645e-08	Chr5	24659006	24667288	-	6711	LOC107053444	NM_001199656.1	33	antisense	intergenic	upstream	divergent	CHAC1	GeneID:423209,Genbank:NM_001199656.1,CGNC:6465	ChaC glutathione specific gamma-glutamylcyclotransferase 1	GO:0003839,GO:0005112,GO:0005737,GO:0005802,GO:0005829,GO:0006750,GO:0006751,GO:0006986,GO:0007219,GO:0010955,GO:0022008,GO:0045746,GO:0061928,GO:0070059	gamma-glutamylcyclotransferase activity|Notch binding|cytoplasm|trans-Golgi network|cytosol|glutathione biosynthetic process|glutathione catabolic process|response to unfolded protein|Notch signaling pathway|negative regulation of protein processing|neurogenesis|negative regulation of Notch signaling pathway|glutathione specific gamma-glutamylcyclotransferase activity|intrinsic apoptotic signalin…
XR_003075622.1	9.96552	19.931	0	0	#NAME?	0.00147927	0.29801	Down	0.184299	0.18234	0.144633	0.00184091	2.37744e-08	6.46848e-08	Chr6	11786435	11793008	-	3386	LOC768462	XM_025151723.1	27216	antisense	intergenic	upstream	divergent	LOC112532615	GeneID:112532615,Genbank:XM_025151723.1	uncharacterized LOC112532615, transcript variant X2
XR_003075694.1	6.86918	13.7384	0	0	#NAME?	0.00622008	0.724659	Down	0.119428	0.084031	0.00610102	1.3674e-07	9.22879e-14	2.75386e-05	Chr6	12910697	12919457	+	6059	LOC112532618	XM_025151907.1	47615	antisense	intergenic	upstream	divergent	LOC107050073	GeneID:107050073,Genbank:XM_025151907.1,CGNC:73088	uncharacterized LOC107050073
XR_003075697.1	6.18988	0	12.3798	Inf	Inf	0.0209547	1	Up	2.50234e-06	5.45003e-16	7.25149e-20	0.0373286	1.63967e-05	0.102053	Chr6	12910697	12919457	+	6040	LOC112532618	XM_025151907.1	47615	antisense	intergenic	upstream	divergent	LOC107050073	GeneID:107050073,Genbank:XM_025151907.1,CGNC:73088	uncharacterized LOC107050073
XR_003075700.1	236.581	412.145	61.0162	0.148045	-2.75589	0.00579458	0.724659	Down	3.92825	4.72931	3.98213	0.971076	0.29247	0.194239	Chr6	12897956	12901155	-	2832	LOC112532619	XM_025151907.1	34874	sense	intergenic	upstream	same_strand	LOC107050073	GeneID:107050073,Genbank:XM_025151907.1,CGNC:73088	uncharacterized LOC107050073
XR_003075720.1	24.6327	6.48289	42.7825	6.5993	2.72231	0.0265801	1	Up	4.5782e-12	0.0558748	0.110201	0.528815	0.324316	0.0827444	Chr6	11806094	11809542	+	3067	LOC112532631	XM_025151723.1	10682	sense	intergenic	upstream	same_strand	LOC112532615	GeneID:112532615,Genbank:XM_025151723.1	uncharacterized LOC112532615, transcript variant X2
XR_003075739.1	144.509	242.823	46.1945	0.190239	-2.39411	0.0190487	1	Down	5.60137	3.37202	9.07766	1.13032	0.325187	1.35642	Chr6	12804919	12806239	+	1117	LOC101751918	XM_025151724.1	54171	antisense	intergenic	upstream	divergent	LOC112532616	GeneID:112532616,Genbank:XM_025151724.1	core histone macro-H2A.2-like, transcript variant X1	GO:0000122,GO:0000784,GO:0000786,GO:0000790,GO:0000977,GO:0001740,GO:0003677,GO:0005654,GO:0006325,GO:0006334,GO:0007420,GO:0007549,GO:0031490,GO:0044212,GO:0045618,GO:0045814,GO:0046982,GO:0070062,GO:0071169,GO:1901837	negative regulation of transcription by RNA polymerase II|nuclear chromosome, telomeric region|nucleosome|nuclear chromatin|RNA polymerase II regulatory region sequence-specific DNA binding|Barr body|DNA binding|nucleoplasm|chromatin organization|nucleosome assembly|brain development|dosage compensation|chromatin DNA binding|transcription regulatory region DNA binding|positive regulation of kerat…
XR_003075868.1	6.37642	0.333375	12.4195	37.2537	5.21931	0.0191098	1	Up	9.04512e-06	1.24724e-06	0.00769503	0.242181	0.154348	8.03636e-16	Chr6	651410	659062	+	2126	LOC112529935	XM_025151900.1	46040	antisense	intergenic	downstream	convergent	LOC112532689	GeneID:112532689,Genbank:XM_025151900.1	uncharacterized LOC112532689
XR_003076084.1	17.1498	2.92312	31.3765	10.7339	3.42411	0.0314495	1	Up	0.00654263	0	0.0182368	0.000991577	0.0974488	0.128924	Chr7	24402092	24444264	+	9588	LOC112532772	XM_025152203.1	0	antisense	genic	intronic	overlapping	CNTNAP5	GeneID:424231,Genbank:XM_025152203.1,CGNC:8800	contactin associated protein like 5, transcript variant X4	GO:0007155,GO:0016021	cell adhesion|integral component of membrane
XR_003076085.1	15.7611	0.589488	30.9327	52.4738	5.71352	0.000962625	0.215882	Up	0.00668298	0	0.000535908	0.0326116	0.115506	0.0748228	Chr7	24402092	24444264	+	9469	LOC112532772	XM_025152203.1	0	antisense	genic	intronic	overlapping	CNTNAP5	GeneID:424231,Genbank:XM_025152203.1,CGNC:8800	contactin associated protein like 5, transcript variant X4	GO:0007155,GO:0016021	cell adhesion|integral component of membrane
XR_003076130.1	14.3303	28.6607	0	0	#NAME?	0.0209604	1	Down	0.227674	0.00413361	0.0494655	0.00023946	0.000173347	0.000145854	Chr7	34698129	34721031	-	8993	LOC107053851	XM_025152449.1	0	antisense	genic	exonic	overlapping	MBD5	GeneID:424308,Genbank:XM_025152449.1,CGNC:52170	methyl-CpG binding domain protein 5, transcript variant X1	GO:0003682,GO:0005634,GO:0007399,GO:0010369,GO:0030496,GO:0040014,GO:0042593,GO:0050795,GO:0060399	chromatin binding|nucleus|nervous system development|chromocenter|midbody|regulation of multicellular organism growth|glucose homeostasis|regulation of behavior|positive regulation of growth hormone receptor signaling pathway
XR_003076132.1	14.6251	29.2502	0	0	#NAME?	0.0216048	1	Down	0.23467	0.00394261	0.0497752	0.00024575	0.000176549	0.000149507	Chr7	34698129	34721031	-	8965	LOC107053851	XM_025152449.1	0	antisense	genic	exonic	overlapping	MBD5	GeneID:424308,Genbank:XM_025152449.1,CGNC:52170	methyl-CpG binding domain protein 5, transcript variant X1	GO:0003682,GO:0005634,GO:0007399,GO:0010369,GO:0030496,GO:0040014,GO:0042593,GO:0050795,GO:0060399	chromatin binding|nucleus|nervous system development|chromocenter|midbody|regulation of multicellular organism growth|glucose homeostasis|regulation of behavior|positive regulation of growth hormone receptor signaling pathway
XR_003077123.1	11.4547	20.8551	2.05433	0.0985049	-3.34366	0.040168	1	Down	0.0543949	0.0452055	0.0524328	2.22749e-05	1.0052e-05	0.0114758	Chr10	13105771	13122744	-	11773	LOC770352	XM_025153842.1	0	antisense	genic	exonic	overlapping	MTHFS	GeneID:415484,Genbank:XM_025153842.1,CGNC:4914	5,10-methenyltetrahydrofolate synthetase (5-formyltetrahydrofolate cyclo-ligase), transcript variant X1	GO:0005524,GO:0005542,GO:0005737,GO:0030272,GO:0046653,GO:0046872	ATP binding|folic acid binding|cytoplasm|5-formyltetrahydrofolate cyclo-ligase activity|tetrahydrofolate metabolic process|metal ion binding	ko00670	One carbon pool by folate
XR_003077140.1	5.09249	9.81816	0.366819	0.0373613	-4.74231	0.0447116	1	Down	9.06061e-05	0.0673462	0.0262605	2.52655e-22	0.00158586	0	Chr1	30804412	30826143	-	9290	LOC112533246	XM_416045.5	13208	antisense	intergenic	downstream	convergent	ANO6	GeneID:417802,Genbank:XM_416045.5,CGNC:7334	anoctamin 6, transcript variant X1	GO:0002407,GO:0002543,GO:0005227,GO:0005229,GO:0005244,GO:0005247,GO:0005622,GO:0005829,GO:0005886,GO:0006812,GO:0006821,GO:0007596,GO:0009986,GO:0016020,GO:0017121,GO:0017128,GO:0030501,GO:0032060,GO:0034220,GO:0034707,GO:0034767,GO:0035579,GO:0035590,GO:0035630,GO:0035725,GO:0042803,GO:0043065,GO:0043312,GO:0045794,GO:0046931,GO:0060100,GO:0061589,GO:0061590,GO:0061591,GO:0070062,GO:0070588,GO:…	dendritic cell chemotaxis|activation of blood coagulation via clotting cascade|calcium activated cation channel activity|intracellular calcium activated chloride channel activity|voltage-gated ion channel activity|voltage-gated chloride channel activity|intracellular|cytosol|plasma membrane|cation transport|chloride transport|blood coagulation|cell surface|membrane|phospholipid scrambling|phospho…
XR_003077432.1	40.3711	69.6538	11.0884	0.159193	-2.65115	0.0216151	1	Down	1.95197	0.980598	1.0662	0.309283	0.0234676	0.163625	Chr12	11077114	11080012	+	1520	LOC107054433	XM_414374.6	0	antisense	genic	exonic	overlapping	ZXDC	GeneID:416034,Genbank:XM_414374.6,CGNC:50141	ZXD family zinc finger C	GO:0003676,GO:0003700,GO:0005634,GO:0030275,GO:0045893,GO:0046872,GO:0070742	nucleic acid binding|DNA-binding transcription factor activity|nucleus|LRR domain binding|positive regulation of transcription, DNA-templated|metal ion binding|C2H2 zinc finger domain binding
XR_003077485.1	38.4996	13.2442	63.755	4.8138	2.26718	0.0420293	1	Up	0.0183072	0.0135457	0.0362082	0.0131485	0.131508	0.126629	Chr12	14264613	14336779	-	16149	LOC101751855	XM_025154744.1	59706	sense	intergenic	downstream	same_strand	MAGI1	GeneID:416083,Genbank:XM_025154744.1,CGNC:5607	membrane associated guanylate kinase, WW and PDZ domain containing 1, transcript variant X15	GO:0005524,GO:0005654,GO:0005737,GO:0005886,GO:0005911,GO:0005912,GO:0005923,GO:0007155,GO:0007166,GO:0008022,GO:0030054,GO:0032947,GO:0042995,GO:0051393,GO:0065003	ATP binding|nucleoplasm|cytoplasm|plasma membrane|cell-cell junction|adherens junction|bicellular tight junction|cell adhesion|cell surface receptor signaling pathway|protein C-terminus binding|cell junction|protein-containing complex scaffold activity|cell projection|alpha-actinin binding|protein-containing complex assembly	ko04015,ko04530	Rap1 signaling pathway|Tight junction
XR_003077486.1	49.558	15.9403	83.1757	5.21796	2.38348	0.0256504	1	Up	0.065751	0.00447487	0.0179797	0.121241	0.0579919	0.178804	Chr12	14264613	14336760	-	15843	LOC101751855	XM_025154737.1	59725	sense	intergenic	downstream	same_strand	MAGI1	GeneID:416083,Genbank:XM_025154737.1,CGNC:5607	membrane associated guanylate kinase, WW and PDZ domain containing 1, transcript variant X3	GO:0005524,GO:0005654,GO:0005737,GO:0005886,GO:0005911,GO:0005912,GO:0005923,GO:0007155,GO:0007166,GO:0008022,GO:0030054,GO:0032947,GO:0042995,GO:0051393,GO:0065003	ATP binding|nucleoplasm|cytoplasm|plasma membrane|cell-cell junction|adherens junction|bicellular tight junction|cell adhesion|cell surface receptor signaling pathway|protein C-terminus binding|cell junction|protein-containing complex scaffold activity|cell projection|alpha-actinin binding|protein-containing complex assembly	ko04015,ko04530	Rap1 signaling pathway|Tight junction
XR_003077583.1	3.57047	0	7.14094	Inf	Inf	0.0367586	1	Up	7.42456e-16	9.16906e-23	0.00019027	7.21262e-06	0.0189753	0.0115416	Chr13	15746967	15796810	-	15864	LOC101749758	XM_015293982.2	0	antisense	genic	exonic	overlapping	LOC101749540	GeneID:101749540,Genbank:XM_015293982.2,CGNC:69007	uncharacterized LOC101749540, transcript variant X1	GO:0016021	integral component of membrane
XR_003077657.1	77.7309	25.8903	129.572	5.00463	2.32326	0.0249227	1	Up	0.2629	0.0608265	0	0.218339	0.302034	0.684515	Chr13	3722234	3771246	+	7371	LOC101748278	XM_015293594.2	84473	sense	intergenic	downstream	same_strand	FBXW11	GeneID:416181,Genbank:XM_015293594.2,CGNC:50183	F-box and WD repeat domain containing 11, transcript variant X3	GO:0000086,GO:0000151,GO:0000209,GO:0004842,GO:0005634,GO:0005813,GO:0005829,GO:0006470,GO:0016055,GO:0016567,GO:0019005,GO:0031146,GO:0031648,GO:0038061,GO:0042753,GO:0043161,GO:0043687,GO:0045862,GO:0045892,GO:0045893,GO:0046983,GO:0048511,GO:0051403,GO:0061630,GO:0070498,GO:1901223	G2/M transition of mitotic cell cycle|ubiquitin ligase complex|protein polyubiquitination|ubiquitin-protein transferase activity|nucleus|centrosome|cytosol|protein dephosphorylation|Wnt signaling pathway|protein ubiquitination|SCF ubiquitin ligase complex|SCF-dependent proteasomal ubiquitin-dependent protein catabolic process|protein destabilization|NIK/NF-kappaB signaling|positive regulation of …	ko04114,ko04341,ko04390,ko04340,ko04120,ko04710,ko04310	Oocyte meiosis|Hedgehog signaling pathway - fly|Hippo signaling pathway|Hedgehog signaling pathway|Ubiquitin mediated proteolysis|Circadian rhythm|Wnt signaling pathway
XR_003077717.1	14.6297	2.21773	27.0417	12.1934	3.60803	0.0140438	1	Up	0.0198348	0	0.0265847	0.112739	0.168482	0.235803	Chr14	14210175	14213887	+	3611	LOC112533456	XM_015294777.2	0	antisense	genic	exonic	nested	LOC416755	GeneID:416755,Genbank:XM_015294777.2,CGNC:50337	uncharacterized LOC416755, transcript variant X2
XR_003077984.1	15.7994	0	31.5989	Inf	Inf	0.00169312	0.324587	Up	9.81232e-26	0.000352046	1.48322e-26	4.76955	3.14043	9.69711e-23	Chr16	1708016	1709521	-	271	LOC112533573	XM_025155840.1	1714	sense	intergenic	downstream	same_strand	LOC107049095	GeneID:107049095,Genbank:XM_025155840.1,CGNC:72120	zinc finger protein 239-like, transcript variant X3	GO:0000981,GO:0003677,GO:0016607,GO:0046872	DNA-binding transcription factor activity, RNA polymerase II-specific|DNA binding|nuclear speck|metal ion binding
XR_003078003.1	12.7389	1.47372	24.004	16.288	4.02574	0.0119975	1	Up	0.0623481	2.96644e-13	1.67817e-11	0.176941	0.143448	0.475471	Chr16	2087776	2091989	+	2050	LOC107054703	XM_025155877.1	0	sense	genic	intronic	nested	MICA	GeneID:417067,Genbank:XM_025155877.1,CGNC:50431	MHC class I polypeptide-related sequence A, transcript variant X2	GO:0002474,GO:0005886,GO:0006955,GO:0016021,GO:0042612	antigen processing and presentation of peptide antigen via MHC class I|plasma membrane|immune response|integral component of membrane|MHC class I protein complex	ko04650,ko04144,ko04145,ko04514,ko04612	Natural killer cell mediated cytotoxicity|Endocytosis|Phagosome|Cell adhesion molecules (CAMs)|Antigen processing and presentation
XR_210414.3	3.51453	0	7.02906	Inf	Inf	0.0372144	1	Up	0.000765968	0.00271406	0.000168734	0.0543184	0.0261946	0.0229174	Chr3	24803650	24817365	+	4522	LOC101749885	XM_025148857.1	65135	antisense	intergenic	upstream	divergent	LOC107052934	GeneID:107052934,Genbank:XM_025148857.1,CGNC:75933	uncharacterized LOC107052934, transcript variant X2
XR_211919.3	10.6039	0.628119	20.5796	32.7639	5.03403	0.00574299	0.724659	Up	0.0341719	0	0.0308923	0.565761	0.248156	0.545457	Chr3	57690706	57694308	-	1027	SMLR1	XM_025148931.1	5377	antisense	intergenic	downstream	convergent	EPB41L2	GeneID:421703,Genbank:XM_025148931.1,CGNC:10465	erythrocyte membrane protein band 4.1 like 2	GO:0003779,GO:0005198,GO:0005634,GO:0005654,GO:0005829,GO:0005886,GO:0005925,GO:0007049,GO:0008091,GO:0030054,GO:0030507,GO:0030866,GO:0031032,GO:0042731,GO:0051301,GO:0070062,GO:0099738,GO:1904778	actin binding|structural molecule activity|nucleus|nucleoplasm|cytosol|plasma membrane|focal adhesion|cell cycle|spectrin|cell junction|spectrin binding|cortical actin cytoskeleton organization|actomyosin structure organization|PH domain binding|cell division|extracellular exosome|cell cortex region|positive regulation of protein localization to cell cortex	ko04530	Tight junction

## Sheet: JR-vs-JS-diff
lncRNA_id	BaseMean	BaseMean_control_JS	BaseMean_case_JR	FoldChange	log2FoldChange	pValue	qValue	Regulation	Expression_JS1	Expression_JS2	Expression_JS3	Expression_JR2	Expression_JR3	Expression_JR4	Chrom	Start	End	Strand	lncRNA_length	lncRNA_symbol	partnerRNA_transcript	distance	direction	type	location	subtype	partnerRNA_gene	Dbxref	product	GO_id	GO_term	pathway	pathway_description
ENSGALT00000049867	6.98612	0.333315	13.6389	40.919	5.3547	0.046741	1	Up	0.0291999	4.48101e-19	0.000532965	0.611394	0.021523	0.297043	ChrZ	9072456	9075192	+	1071	ENSGALG00000040221.2	XM_003642917.3	0	sense	genic	exonic	nested	LOC100859284	GeneID:100859284,Genbank:XM_003642917.3,CGNC:63850	undifferentiated embryonic cell transcription factor 1-like
ENSGALT00000055619	14.7695	0.333315	29.2056	87.6216	6.45321	0.00372548	1	Up	0.00737397	0.000239068	3.24074e-14	0.455517	2.36154e-08	0.521114	Chr28	1946200	1954967	+	2301	ENSGALG00000033094.2	XM_004948756.3	0	sense	genic	exonic	nested	LOC101748229	GeneID:101748229,Genbank:XM_004948756.3,CGNC:67719	nuclear factor interleukin-3-regulated protein-like, transcript variant X1	GO:0000978,GO:0001078,GO:0005634,GO:0006366,GO:0006955,GO:0007623,GO:0010628,GO:0071353	RNA polymerase II proximal promoter sequence-specific DNA binding|proximal promoter DNA-binding transcription repressor activity, RNA polymerase II-specific|nucleus|transcription by RNA polymerase II|immune response|circadian rhythm|positive regulation of gene expression|cellular response to interleukin-4
ENSGALT00000071131	3.4491	0	6.8982	Inf	Inf	0.0299573	1	Up	7.4761e-29	0	5.36637e-22	0.33263	0.112428	0.235353	Chr6	11039430	11106034	-	792	ENSGALG00000035579.3	XM_015278714.2	35066	sense	intergenic	downstream	same_strand	HERC4	GeneID:423683,Genbank:XM_015278714.2,CGNC:2829	HECT and RLD domain containing E3 ubiquitin protein ligase 4, transcript variant X6	GO:0001650,GO:0004842,GO:0005829,GO:0007283,GO:0030154	fibrillar center|ubiquitin-protein transferase activity|cytosol|spermatogenesis|cell differentiation	ko04120	Ubiquitin mediated proteolysis
ENSGALT00000075445	2.7056	5.41119	0	0	#NAME?	0.049138	1	Down	0.081026	0.0896256	0.616241	0	0.00171315	4.8395e-16	Chr3	22315660	22354674	-	454	ENSGALG00000042313.3	XM_015283864.2	0	antisense	genic	exonic	overlapping	RD3	GeneID:421378,Genbank:XM_015283864.2,CGNC:7492	retinal degeneration 3, transcript variant X1	GO:0007601,GO:0050896,GO:0060041	visual perception|response to stimulus|retina development in camera-type eye
ENSGALT00000080735	7.31943	0.333315	14.3055	42.919	5.42354	0.00577789	1	Up	0.0245033	0	0	0.540776	0.421418	0.634354	Chr20	5490828	5492034	+	723	ENSGALG00000030976.3	XM_015296726.2	0	antisense	genic	exonic	nested	GDAP1L1	GeneID:419201,Genbank:XM_015296726.2,CGNC:50942	ganglioside induced differentiation associated protein 1 like 1, transcript variant X2	GO:0070301	cellular response to hydrogen peroxide
ENSGALT00000080848	3.40724	6.81449	0	0	#NAME?	0.0246801	1	Down	0.134925	0.0847035	0.0356993	0.000308233	2.77288e-19	4.15188e-11	Chr1	154076014	154087813	-	1850	ENSGALG00000043611.3	NM_204800.1	15298	antisense	intergenic	downstream	convergent	SPRY2	GeneID:395584,Genbank:NM_204800.1,CGNC:49386	sprouty RTK signaling antagonist 2	GO:0005829,GO:0007275,GO:0016020,GO:0040037,GO:0042127,GO:0043407,GO:0045595,GO:0046580,GO:0070373	cytosol|multicellular organism development|membrane|negative regulation of fibroblast growth factor receptor signaling pathway|regulation of cell proliferation|negative regulation of MAP kinase activity|regulation of cell differentiation|negative regulation of Ras protein signal transduction|negative regulation of ERK1 and ERK2 cascade	ko04013	MAPK signaling pathway - fly
ENSGALT00000090524	6.79509	13.5902	0	0	#NAME?	0.00161515	0.840936	Down	0.252636	0.184936	0.338405	4.55886e-08	0.00226602	1.55524e-06	Chr4	9528442	9531666	+	1238	ENSGALG00000047730.1	XM_420264.6	0	sense	genic	exonic	overlapping	RGCCL	GeneID:422284,Genbank:XM_420264.6,CGNC:51686	regulator of cell cycle-like	GO:0000082,GO:0001100,GO:0001937,GO:0003331,GO:0005634,GO:0005730,GO:0005737,GO:0005813,GO:0006956,GO:0008285,GO:0010628,GO:0010718,GO:0016525,GO:0019901,GO:0030295,GO:0032967,GO:0043537,GO:0045840,GO:0045944,GO:0050710,GO:0050715,GO:0051091,GO:0051496,GO:0070412,GO:0071158,GO:0071456,GO:0071850,GO:0072537,GO:0090272,GO:1901203,GO:1901991,GO:2000048,GO:2000353,GO:2000573	G1/S transition of mitotic cell cycle|negative regulation of exit from mitosis|negative regulation of endothelial cell proliferation|positive regulation of extracellular matrix constituent secretion|nucleus|nucleolus|cytoplasm|centrosome|complement activation|negative regulation of cell proliferation|positive regulation of gene expression|positive regulation of epithelial to mesenchymal transitio…
ENSGALT00000091060	27.6038	55.2075	0	0	#NAME?	0.000486691	0.62756	Down	1.0096	0.751049	5.68769e-12	8.18112e-26	1.64179e-23	1.5611e-15	Chr1	135288145	135300746	-	2201	ENSGALG00000053141.1	NM_001285935.1	212	antisense	intergenic	upstream	divergent	SLC9A2	GeneID:418719,Genbank:NM_001285935.1,CGNC:12594	solute carrier family 9 member A2	GO:0006885,GO:0015385,GO:0016021	regulation of pH|sodium:proton antiporter activity|integral component of membrane
ENSGALT00000091992	25.3739	4.67687	46.071	9.85082	3.30024	0.00583321	1	Up	0.185804	0.00020222	0.0806553	0.939901	1.29405	0.827928	Chr12	360573	368373	+	1252	ENSGALG00000041511.3	XM_025154628.1	30247	antisense	intergenic	downstream	convergent	LOC112533342	GeneID:112533342,Genbank:XM_025154628.1	uncharacterized LOC112533342
ENSGALT00000092535	7.51498	0	15.03	Inf	Inf	0.00291875	1	Up	1.06079e-22	7.29022e-18	5.61825e-15	0.513092	0.0380852	0.432041	Chr1	65422008	65424085	+	1168	ENSGALG00000048674.1	XM_416424.5	0	sense	genic	exonic	nested	BCAT1	GeneID:418193,Genbank:XM_416424.5,CGNC:9949	branched chain amino acid transaminase 1, transcript variant X1	GO:0000082,GO:0004084,GO:0005739,GO:0005829,GO:0008283,GO:0009082,GO:0009083,GO:0009098,GO:0009099,GO:0042802,GO:0052654,GO:0052655,GO:0052656	G1/S transition of mitotic cell cycle|branched-chain-amino-acid transaminase activity|mitochondrion|cytosol|cell proliferation|branched-chain amino acid biosynthetic process|branched-chain amino acid catabolic process|leucine biosynthetic process|valine biosynthetic process|identical protein binding|L-leucine transaminase activity|L-valine transaminase activity|L-isoleucine transaminase activity	ko00290,ko00770,ko00280,ko01210,ko01230,ko00270	Valine, leucine and isoleucine biosynthesis|Pantothenate and CoA biosynthesis|Valine, leucine and isoleucine degradation|2-Oxocarboxylic acid metabolism|Biosynthesis of amino acids|Cysteine and methionine metabolism
ENSGALT00000092872	8.11746	14.7155	1.5194	0.103251	-3.27577	0.0462478	1	Down	0.43137	0.0014642	0.324294	0.0229349	0.0825657	1.93043e-07	Chr4	30330397	30353219	-	1372	ENSGALG00000054537.1	XM_025150481.1	0	sense	genic	intronic	containing	LOC112532436	GeneID:112532436,Genbank:XM_025150481.1	uncharacterized LOC112532436
ENSGALT00000092932	5.90556	11.8111	0	0	#NAME?	0.00321379	1	Down	0.0160234	0.197947	0.132082	0	0	0	Chr2	104980363	104993205	+	2415	ENSGALG00000054016.1	NM_001001615.1	79895	antisense	intergenic	upstream	divergent	CDH2	GeneID:414745,Genbank:NM_001001615.1,CGNC:11259	cadherin 2	GO:0001502,GO:0001841,GO:0005509,GO:0005623,GO:0005737,GO:0005829,GO:0005886,GO:0005911,GO:0005912,GO:0005913,GO:0005916,GO:0007043,GO:0007155,GO:0007156,GO:0007157,GO:0007416,GO:0008013,GO:0008092,GO:0009986,GO:0010001,GO:0014069,GO:0014704,GO:0016323,GO:0016324,GO:0016339,GO:0016342,GO:0016477,GO:0019901,GO:0019903,GO:0021987,GO:0030027,GO:0030336,GO:0030864,GO:0034332,GO:0036032,GO:0042383,GO:…	cartilage condensation|neural tube formation|calcium ion binding|cell|cytoplasm|cytosol|plasma membrane|cell-cell junction|adherens junction|cell-cell adherens junction|fascia adherens|cell-cell junction assembly|cell adhesion|homophilic cell adhesion via plasma membrane adhesion molecules|heterophilic cell-cell adhesion via plasma membrane cell adhesion molecules|synapse assembly|beta-catenin bi…	ko04514	Cell adhesion molecules (CAMs)
ENSGALT00000093241	3.84227	7.68454	0	0	#NAME?	0.0290549	1	Down	0.217478	0	0.0907972	0.00235334	2.14292e-06	0.000253145	Chr30	1526027	1530175	+	1708	ENSGALG00000049500.1	XM_025145819.1	21886	sense	intergenic	downstream	same_strand	LOC112530987	GeneID:112530987,Genbank:XM_025145819.1	poly [ADP-ribose] polymerase 10-like, transcript variant X2	GO:0003950,GO:0005634,GO:0005730,GO:0005737,GO:0005829,GO:0006471,GO:0010629,GO:0010847,GO:0032088,GO:0034356,GO:0043231,GO:0045071,GO:0048147,GO:0070212,GO:0070213,GO:0070530,GO:1900045	NAD+ ADP-ribosyltransferase activity|nucleus|nucleolus|cytoplasm|cytosol|protein ADP-ribosylation|negative regulation of gene expression|regulation of chromatin assembly|negative regulation of NF-kappaB transcription factor activity|NAD biosynthesis via nicotinamide riboside salvage pathway|intracellular membrane-bounded organelle|negative regulation of viral genome replication|negative regulatio…
ENSGALT00000093247	3.54253	0	7.08506	Inf	Inf	0.0268443	1	Up	0	0	0	0.1299	0.0443106	0.126703	Chr11	4103131	4112276	+	1861	ENSGALG00000052915.1	XM_025154323.1	59726	antisense	intergenic	downstream	convergent	IRX5	GeneID:770775,Genbank:XM_025154323.1,CGNC:56270	iroquois homeobox 5, transcript variant X2	GO:0000981,GO:0002027,GO:0005499,GO:0005634,GO:0007601,GO:0008406,GO:0042551,GO:0043565,GO:0048701,GO:0050896,GO:0060040	DNA-binding transcription factor activity, RNA polymerase II-specific|regulation of heart rate|vitamin D binding|nucleus|visual perception|gonad development|neuron maturation|sequence-specific DNA binding|embryonic cranial skeleton morphogenesis|response to stimulus|retinal bipolar neuron differentiation
ENSGALT00000093646	29.7838	0	59.5675	Inf	Inf	0.0128623	1	Up	9.76497e-20	1.13918e-09	3.76931e-10	0.254544	1.81824	8.48436	Chr6	12892980	12899451	-	503	ENSGALG00000054850.1	XM_025151907.1	29898	sense	intergenic	upstream	same_strand	LOC107050073	GeneID:107050073,Genbank:XM_025151907.1,CGNC:73088	uncharacterized LOC107050073
ENSGALT00000094800	52.8557	89.5246	16.1868	0.180809	-2.46746	0.0435251	1	Down	0.235546	2.16734	2.02622	0.00084124	0.751474	0.330907	Chr4	23749841	23751531	+	1418	ENSGALG00000047398.1	XM_015285308.2	29859	sense	intergenic	upstream	same_strand	APELA	GeneID:770154,Genbank:XM_015285308.2,CGNC:55816	apelin receptor early endogenous ligand, transcript variant X1	GO:0001525,GO:0001570,GO:0005179,GO:0005576,GO:0005615,GO:0007492,GO:0007507,GO:0007509,GO:0007512,GO:0031704,GO:0035050,GO:0045766,GO:0045823,GO:0060183,GO:0060674,GO:0060976,GO:0070374,GO:0090133,GO:0090134,GO:1901165,GO:1903589,GO:1904022	angiogenesis|vasculogenesis|hormone activity|extracellular region|extracellular space|endoderm development|heart development|mesoderm migration involved in gastrulation|adult heart development|apelin receptor binding|embryonic heart tube development|positive regulation of angiogenesis|positive regulation of heart contraction|apelin receptor signaling pathway|placenta blood vessel development|coro…
ENSGALT00000094989	9.86934	0	19.7387	Inf	Inf	0.000719029	0.62756	Up	8.63688e-05	8.62311e-12	4.74225e-18	0.0144257	0.251358	0.239538	Chr6	18308925	18317708	+	3607	ENSGALG00000052574.1	XM_025151998.1	4944	antisense	intergenic	upstream	divergent	WNT8B	GeneID:428953,Genbank:XM_025151998.1,CGNC:53518	Wnt family member 8B, transcript variant X2	GO:0005109,GO:0005576,GO:0005615,GO:0007165,GO:0007369,GO:0007399,GO:0016055,GO:0030182,GO:0032355,GO:0032526,GO:0045165,GO:0048018,GO:0048263,GO:0060070,GO:0071300,GO:1904886	frizzled binding|extracellular region|extracellular space|signal transduction|gastrulation|nervous system development|Wnt signaling pathway|neuron differentiation|response to estradiol|response to retinoic acid|cell fate commitment|receptor ligand activity|determination of dorsal identity|canonical Wnt signaling pathway|cellular response to retinoic acid|beta-catenin destruction complex disassemb…	ko04390,ko04916,ko04150,ko04310,ko04550	Hippo signaling pathway|Melanogenesis|mTOR signaling pathway|Wnt signaling pathway|Signaling pathways regulating pluripotency of stem cells
ENSGALT00000095398	3.81073	7.62147	0	0	#NAME?	0.0175242	1	Down	0.206862	0.365132	0.0896949	0	0	0	Chr5	49238091	49263395	-	822	ENSGALG00000050843.1	XM_025150792.1	93345	antisense	intergenic	downstream	convergent	DLK1	GeneID:423459,Genbank:XM_025150792.1,CGNC:8543	delta like non-canonical Notch ligand 1, transcript variant X1	GO:0005509,GO:0005615,GO:0005737,GO:0016021,GO:0030154,GO:0045746	calcium ion binding|extracellular space|cytoplasm|integral component of membrane|cell differentiation|negative regulation of Notch signaling pathway
ENSGALT00000095488	50.2412	12.1315	88.3508	7.28276	2.86449	0.00581464	1	Up	1.31452e-07	0.168495	0.147615	0.435188	0.844812	1.52056	Chr26	4067221	4076780	-	2720	ENSGALG00000050007.1	NM_205515.1	0	antisense	genic	intronic	nested	CAPZA1	GeneID:396521,Genbank:NM_205515.1,CGNC:1070	capping actin protein of muscle Z-line alpha subunit 1	GO:0005829,GO:0005886,GO:0008290,GO:0030018,GO:0030036,GO:0030479,GO:0034329,GO:0051015,GO:0051016,GO:0071203	cytosol|plasma membrane|F-actin capping protein complex|Z disc|actin cytoskeleton organization|actin cortical patch|cell junction assembly|actin filament binding|barbed-end actin filament capping|WASH complex	ko04144	Endocytosis
ENSGALT00000096131	227.702	0	455.404	Inf	Inf	0.0331418	1	Up	0	5.96006e-30	5.00334e-25	27.6997	1.08464e-21	2.97443e-26	ChrZ	27177112	27229185	-	1105	ENSGALG00000050012.1	XM_424930.6	51951	antisense	intergenic	downstream	convergent	SLC1A1	GeneID:427352,Genbank:XM_424930.6,CGNC:7747	solute carrier family 1 member 1	GO:0005313,GO:0005314,GO:0005886,GO:0005887,GO:0015108,GO:0015501,GO:0015813,GO:0016324,GO:0033229,GO:0042883,GO:0046872,GO:0070779,GO:0098712,GO:0140009,GO:1902476	L-glutamate transmembrane transporter activity|high-affinity glutamate transmembrane transporter activity|plasma membrane|integral component of plasma membrane|chloride transmembrane transporter activity|glutamate:sodium symporter activity|L-glutamate transmembrane transport|apical plasma membrane|cysteine transmembrane transporter activity|cysteine transport|metal ion binding|D-aspartate import …	ko04974,ko04724	Protein digestion and absorption|Glutamatergic synapse
ENSGALT00000097071	20.8895	6.7417	35.0373	5.1971	2.37771	0.0390472	1	Up	0.076134	0.0182355	0.0112962	0.123283	0.203776	0.32811	Chr28	91792	96623	-	4563	ENSGALG00000049769.1	XM_025144361.1	951	antisense	intergenic	upstream	divergent	LOC112530438	GeneID:112530438,Genbank:XM_025144361.1	uncharacterized LOC112530438
ENSGALT00000097414	8.81865	16.313	1.32425	0.0811775	-3.62278	0.0160227	1	Down	0.350769	0.73473	0.143704	0.0690981	0.00415841	0.0336604	Chr2	44322489	44334234	-	913	ENSGALG00000053738.1	XM_418820.6	0	antisense	genic	intronic	overlapping	CX3CR1	GeneID:420719,Genbank:XM_418820.6,CGNC:9064	C-X3-C motif chemokine receptor 1	GO:0005654,GO:0006935,GO:0006955,GO:0007200,GO:0007204,GO:0009897,GO:0016021,GO:0016493,GO:0016495,GO:0016525,GO:0019722,GO:0019956,GO:0019957,GO:0019960,GO:0042534,GO:0045428,GO:0050769,GO:0050901,GO:0060326,GO:0071222	nucleoplasm|chemotaxis|immune response|phospholipase C-activating G protein-coupled receptor signaling pathway|positive regulation of cytosolic calcium ion concentration|external side of plasma membrane|integral component of membrane|C-C chemokine receptor activity|C-X3-C chemokine receptor activity|negative regulation of angiogenesis|calcium-mediated signaling|chemokine binding|C-C chemokine bin…	ko04060,ko04062	Cytokine-cytokine receptor interaction|Chemokine signaling pathway
ENSGALT00000098547	19.3437	35.4324	3.25504	0.0918664	-3.44432	0.00454265	1	Down	0.262069	0.446012	0.981442	0.0939066	0.0511538	0.0120552	Chr6	17063748	17065959	+	1470	ENSGALG00000051819.1	XM_421624.4	4178	antisense	intergenic	upstream	divergent	EIF3F	GeneID:423748,Genbank:XM_421624.4,CGNC:3965	eukaryotic translation initiation factor 3 subunit F	GO:0001732,GO:0003743,GO:0005852,GO:0006413,GO:0016282,GO:0031369,GO:0033290,GO:0036459,GO:0071541	formation of cytoplasmic translation initiation complex|translation initiation factor activity|eukaryotic translation initiation factor 3 complex|translational initiation|eukaryotic 43S preinitiation complex|translation initiation factor binding|eukaryotic 48S preinitiation complex|thiol-dependent ubiquitinyl hydrolase activity|eukaryotic translation initiation factor 3 complex, eIF3m	ko03013	RNA transport
ENSGALT00000098692	5.50201	11.004	0	0	#NAME?	0.00423476	1	Down	0.380808	0.416285	0.114536	2.26456e-39	1.51825e-27	3.74508e-23	Chr12	14277928	14295380	-	850	ENSGALG00000049235.1	XM_414417.5	80922	sense	intergenic	upstream	same_strand	ADAMTS9	GeneID:416080,Genbank:XM_414417.5,CGNC:5584	ADAM metallopeptidase with thrombospondin type 1 motif 9, transcript variant X2	GO:0003179,GO:0003229,GO:0004222,GO:0005615,GO:0005783,GO:0006508,GO:0006516,GO:0007275,GO:0008237,GO:0008270,GO:0009617,GO:0009986,GO:0010596,GO:0015031,GO:0016192,GO:0030198,GO:0031012,GO:0035909,GO:0043231,GO:0045636,GO:0090673,GO:1903671	heart valve morphogenesis|ventricular cardiac muscle tissue development|metalloendopeptidase activity|extracellular space|endoplasmic reticulum|proteolysis|glycoprotein catabolic process|multicellular organism development|metallopeptidase activity|zinc ion binding|response to bacterium|cell surface|negative regulation of endothelial cell migration|protein transport|vesicle-mediated transport|extr…
ENSGALT00000099128	7.9835	14.1866	1.78038	0.125497	-2.99428	0.0478156	1	Down	0.195843	0.0719097	0.201528	0.027141	0	0.0419502	Chr7	17634434	17645766	+	2116	ENSGALG00000054168.1	NM_204923.3	9921	sense	intergenic	upstream	same_strand	PPP1R9B	GeneID:395762,Genbank:NM_204923.3,CGNC:49463	protein phosphatase 1, regulatory (inhibitor) subunit 9B	GO:0005737,GO:0005829,GO:0007015,GO:0007568,GO:0008022,GO:0008157,GO:0014069,GO:0015629,GO:0019722,GO:0019901,GO:0019904,GO:0030054,GO:0030175,GO:0030425,GO:0030833,GO:0030864,GO:0031175,GO:0031594,GO:0042803,GO:0043025,GO:0044325,GO:0044326,GO:0045860,GO:0051015,GO:0051020,GO:0051489,GO:0051497,GO:0051823,GO:0051963,GO:0060079,GO:0060999,GO:0061001,GO:0097237,GO:0098871,GO:0098974,GO:0098978,GO:…	cytoplasm|cytosol|actin filament organization|aging|protein C-terminus binding|protein phosphatase 1 binding|postsynaptic density|actin cytoskeleton|calcium-mediated signaling|protein kinase binding|protein domain specific binding|cell junction|filopodium|dendrite|regulation of actin filament polymerization|cortical actin cytoskeleton|neuron projection development|neuromuscular junction|protein h…
ENSGALT00000099404	38.1014	64.299	11.9039	0.185133	-2.43336	0.0226639	1	Down	4.04432	2.06502	0.870863	0.964132	0.151006	0.239525	Chr13	19075294	19080228	-	645	ENSGALG00000054936.1	XM_025154904.1	84276	antisense	intergenic	downstream	convergent	LOC107049815	GeneID:107049815,Genbank:XM_025154904.1,CGNC:72831	uncharacterized LOC107049815, transcript variant X21	GO:0001726,GO:0001817,GO:0005516,GO:0005547,GO:0005634,GO:0005737,GO:0005874,GO:0005886,GO:0005911,GO:0005925,GO:0007173,GO:0007346,GO:0008543,GO:0015629,GO:0016328,GO:0016477,GO:0017048,GO:0019901,GO:0019903,GO:0019904,GO:0030424,GO:0030426,GO:0030496,GO:0031234,GO:0031252,GO:0032947,GO:0032991,GO:0035305,GO:0036057,GO:0036120,GO:0036464,GO:0043005,GO:0043087,GO:0043406,GO:0043539,GO:0044344,GO:…	ruffle|regulation of cytokine production|calmodulin binding|phosphatidylinositol-3,4,5-trisphosphate binding|nucleus|cytoplasm|microtubule|plasma membrane|cell-cell junction|focal adhesion|epidermal growth factor receptor signaling pathway|regulation of mitotic cell cycle|fibroblast growth factor receptor signaling pathway|actin cytoskeleton|lateral plasma membrane|cell migration|Rho GTPase bindi…
ENSGALT00000099801	5.04981	0	10.0996	Inf	Inf	0.015159	1	Up	0.000131757	0	2.23282e-18	0.235191	5.18424e-05	0.176145	Chr5	13984421	13988989	-	1837	ENSGALG00000051551.1	NM_204621.1	0	antisense	genic	intronic	nested	PTPRJ	GeneID:395330,Genbank:NM_204621.1,CGNC:49270	protein tyrosine phosphatase, receptor type J	GO:0004725,GO:0005886,GO:0005911,GO:0016021,GO:0016791,GO:0032587,GO:0042059,GO:0043407,GO:0045785,GO:0048008,GO:0050860,GO:0051894,GO:0051898	protein tyrosine phosphatase activity|plasma membrane|cell-cell junction|integral component of membrane|phosphatase activity|ruffle membrane|negative regulation of epidermal growth factor receptor signaling pathway|negative regulation of MAP kinase activity|positive regulation of cell adhesion|platelet-derived growth factor receptor signaling pathway|negative regulation of T cell receptor signali…	ko04520	Adherens junction
ENSGALT00000100347	6.63067	13.2613	0	0	#NAME?	0.0074317	1	Down	0.0145452	0.294111	0.151897	0	0	0	Chr2	104980353	105013401	+	2006	ENSGALG00000054016.1	NM_001001615.1	79885	antisense	intergenic	upstream	divergent	CDH2	GeneID:414745,Genbank:NM_001001615.1,CGNC:11259	cadherin 2	GO:0001502,GO:0001841,GO:0005509,GO:0005623,GO:0005737,GO:0005829,GO:0005886,GO:0005911,GO:0005912,GO:0005913,GO:0005916,GO:0007043,GO:0007155,GO:0007156,GO:0007157,GO:0007416,GO:0008013,GO:0008092,GO:0009986,GO:0010001,GO:0014069,GO:0014704,GO:0016323,GO:0016324,GO:0016339,GO:0016342,GO:0016477,GO:0019901,GO:0019903,GO:0021987,GO:0030027,GO:0030336,GO:0030864,GO:0034332,GO:0036032,GO:0042383,GO:…	cartilage condensation|neural tube formation|calcium ion binding|cell|cytoplasm|cytosol|plasma membrane|cell-cell junction|adherens junction|cell-cell adherens junction|fascia adherens|cell-cell junction assembly|cell adhesion|homophilic cell adhesion via plasma membrane adhesion molecules|heterophilic cell-cell adhesion via plasma membrane cell adhesion molecules|synapse assembly|beta-catenin bi…	ko04514	Cell adhesion molecules (CAMs)
ENSGALT00000101776	27.3324	0	54.6649	Inf	Inf	0.00871337	1	Up	0.00106822	1.41828e-14	1.03778e-19	1.47743	5.10716e-08	6.35167	Chr6	12894564	12901107	-	583	ENSGALG00000054850.1	XM_025151907.1	31482	sense	intergenic	upstream	same_strand	LOC107050073	GeneID:107050073,Genbank:XM_025151907.1,CGNC:73088	uncharacterized LOC107050073
ENSGALT00000102331	4.73242	9.46485	0	0	#NAME?	0.0302526	1	Down	7.88396e-15	0.303189	0.118253	5.72007e-20	2.0613e-15	3.482e-10	Chr11	589348	592108	+	1585	ENSGALG00000053092.1	XM_004944044.3	0	sense	genic	exonic	nested	LOC426456	GeneID:426456,Genbank:XM_004944044.3,CGNC:52794	uncharacterized LOC426456, transcript variant X2	GO:0003677,GO:0003964,GO:0004523,GO:0006310,GO:0008270,GO:0015074	DNA binding|RNA-directed DNA polymerase activity|RNA-DNA hybrid ribonuclease activity|DNA recombination|zinc ion binding|DNA integration
ENSGALT00000103258	17.2597	34.1677	0.351663	0.0102923	-6.6023	0.00220922	0.946462	Down	0.793524	0.86598	1.21249e-11	0.0147404	2.53117e-05	5.78624e-11	Chr3	91566466	91569873	+	1443	ENSGALG00000055016.1	XM_015284836.2	0	sense	genic	exonic	nested	ERICH1	GeneID:421904,Genbank:XM_015284836.2,CGNC:12237	glutamate rich 1, transcript variant X1
ENSGALT00000103455	5.04758	10.0952	0	0	#NAME?	0.00990418	1	Down	2.17594e-05	0.240934	0.153715	8.46333e-08	1.53243e-08	3.27558e-22	Chr3	59682058	59687472	-	1794	ENSGALG00000051160.1	XM_015284433.2	2408	sense	intergenic	upstream	same_strand	CENPW	GeneID:421716,Genbank:XM_015284433.2,CGNC:51535	centromere protein W, transcript variant X1	GO:0000278,GO:0000775,GO:0000776,GO:0000777,GO:0003677,GO:0005654,GO:0007059,GO:0046982,GO:0051301,GO:0051382	mitotic cell cycle|chromosome, centromeric region|kinetochore|condensed chromosome kinetochore|DNA binding|nucleoplasm|chromosome segregation|protein heterodimerization activity|cell division|kinetochore assembly
ENSGALT00000104180	77.2456	18.999	135.492	7.13157	2.83422	0.00567375	1	Up	0.605798	1.21869e-05	3.31657e-07	0.738261	2.4651	2.20277	Chr12	2152920	2160926	+	2209	ENSGALG00000051069.1	NM_001030590.1	0	antisense	genic	intronic	nested	BAP1	GeneID:415944,Genbank:NM_001030590.1,CGNC:3215	BRCA1 associated protein 1	GO:0001558,GO:0003682,GO:0004843,GO:0005634,GO:0005737,GO:0006511,GO:0016579,GO:0035517,GO:0035522,GO:0036459,GO:0051726,GO:0071108	regulation of cell growth|chromatin binding|thiol-dependent ubiquitin-specific protease activity|nucleus|cytoplasm|ubiquitin-dependent protein catabolic process|protein deubiquitination|PR-DUB complex|monoubiquitinated histone H2A deubiquitination|thiol-dependent ubiquitinyl hydrolase activity|regulation of cell cycle|protein K48-linked deubiquitination
ENSGALT00000104906	20.2421	40.4842	0	0	#NAME?	0.000539528	0.62756	Down	0.164557	0.811957	0.256697	8.2803e-26	1.69299e-23	1.75518e-15	Chr1	135288145	135295879	-	2309	ENSGALG00000053141.1	NM_001285935.1	5079	antisense	intergenic	upstream	divergent	SLC9A2	GeneID:418719,Genbank:NM_001285935.1,CGNC:12594	solute carrier family 9 member A2	GO:0006885,GO:0015385,GO:0016021	regulation of pH|sodium:proton antiporter activity|integral component of membrane
ENSGALT00000105748	6.01508	0.66663	11.3635	17.0462	4.09138	0.0308218	1	Up	0.014041	0.00364186	0.00367418	0.126853	0.00222296	0.152531	Chr1	115814798	115861383	+	3172	ENSGALG00000049698.1	XM_025152073.1	0	sense	genic	exonic	containing	LOC112532743	GeneID:112532743,Genbank:XM_025152073.1	maestro heat-like repeat-containing protein family member 2B	GO:0001669,GO:0005737,GO:0007283,GO:0010737,GO:0030154,GO:0036126,GO:0097225	acrosomal vesicle|cytoplasm|spermatogenesis|protein kinase A signaling|cell differentiation|sperm flagellum|sperm midpiece
ENSGALT00000105766	62.0237	20.4636	103.584	5.06184	2.33966	0.0210216	1	Up	0.202547	0.459516	0.132722	1.28101	2.19374	1.39196	Chr3	67464245	67467345	-	1808	ENSGALG00000052255.1	NM_001006408.1	151	antisense	intergenic	upstream	divergent	SNX3	GeneID:421772,Genbank:NM_001006408.1,CGNC:51543	sorting nexin 3	GO:0005769,GO:0005829,GO:0009617,GO:0010008,GO:0010314,GO:0010324,GO:0010976,GO:0015031,GO:0019903,GO:0022615,GO:0030111,GO:0030136,GO:0030904,GO:0031901,GO:0032009,GO:0032266,GO:0042177,GO:0046597,GO:0050765,GO:0051224,GO:0070273,GO:0070676,GO:0080025,GO:2000642	early endosome|cytosol|response to bacterium|endosome membrane|phosphatidylinositol-5-phosphate binding|membrane invagination|positive regulation of neuron projection development|protein transport|protein phosphatase binding|protein to membrane docking|regulation of Wnt signaling pathway|clathrin-coated vesicle|retromer complex|early endosome membrane|early phagosome|phosphatidylinositol-3-phosph…	ko04144	Endocytosis
ENSGALT00000105897	60.6278	111.48	9.77586	0.0876919	-3.51141	0.00170499	0.840936	Down	1.87324	2.03994	2.01463	0.0261681	3.97328e-10	0.63693	Chr10	18212963	18222747	-	1319	ENSGALG00000044618.2	XM_015292256.2	0	sense	genic	exonic	overlapping	SLC51B	GeneID:415531,Genbank:XM_015292256.2,CGNC:50008	solute carrier family 51 beta subunit, transcript variant X1	GO:0005215,GO:0005886,GO:0015721,GO:0016021,GO:0031647,GO:0032991,GO:0046982,GO:0060050,GO:0070863,GO:0090314	transporter activity|plasma membrane|bile acid and bile salt transport|integral component of membrane|regulation of protein stability|protein-containing complex|protein heterodimerization activity|positive regulation of protein glycosylation|positive regulation of protein exit from endoplasmic reticulum|positive regulation of protein targeting to membrane	ko04976	Bile secretion
ENSGALT00000106031	3.38523	0	6.77046	Inf	Inf	0.0308884	1	Up	4.54848e-07	2.01374e-13	5.92093e-05	0.151634	0.0168605	0.168395	Chr3	23531542	23544810	+	1575	ENSGALG00000054477.1	XM_025149063.1	70013	sense	intergenic	downstream	same_strand	PKDCCA	GeneID:421390,Genbank:XM_025149063.1,CGNC:51478	protein kinase domain containing, cytoplasmic a	GO:0001501,GO:0004672,GO:0004715,GO:0005524,GO:0005576,GO:0005794,GO:0015031,GO:0018108,GO:0030154,GO:0030282,GO:0030501,GO:0032332,GO:0035108,GO:0035264,GO:0042997,GO:0048286,GO:0048566,GO:0060021	skeletal system development|protein kinase activity|non-membrane spanning protein tyrosine kinase activity|ATP binding|extracellular region|Golgi apparatus|protein transport|peptidyl-tyrosine phosphorylation|cell differentiation|bone mineralization|positive regulation of bone mineralization|positive regulation of chondrocyte differentiation|limb morphogenesis|multicellular organism growth|negativ…
ENSGALT00000106581	10.3271	20.1156	0.538526	0.0267715	-5.22316	0.00211288	0.937513	Down	0.533466	0.65946	1.11861	2.81416e-15	1.0585e-20	0.0660876	Chr1	111890098	111891452	+	605	ENSGALG00000051887.1	XM_015300547.2	0	sense	genic	exonic	nested	LOC107055472	GeneID:107055472,Genbank:XM_015300547.2,CGNC:78428	translation initiation factor IF-2-like
ENSGALT00000107924	10.1499	17.8162	2.4837	0.139407	-2.84262	0.039434	1	Down	0.19111	0.347666	0.450175	0.0750552	3.43395e-25	0.0711873	Chr2	116229305	116260503	+	1262	ENSGALG00000054431.1	XM_015282902.2	0	sense	genic	exonic	nested	SULF1	GeneID:426312,Genbank:XM_015282902.2,CGNC:8558	sulfatase 1	GO:0001502,GO:0001822,GO:0001937,GO:0002063,GO:0004065,GO:0005509,GO:0005615,GO:0005783,GO:0005794,GO:0005795,GO:0007155,GO:0008449,GO:0009986,GO:0014846,GO:0016525,GO:0030177,GO:0030201,GO:0030336,GO:0030513,GO:0035860,GO:0036022,GO:0040037,GO:0045121,GO:0048010,GO:0048661,GO:0048706,GO:0051216,GO:0060348,GO:0060384,GO:0060686,GO:0090263	cartilage condensation|kidney development|negative regulation of endothelial cell proliferation|chondrocyte development|arylsulfatase activity|calcium ion binding|extracellular space|endoplasmic reticulum|Golgi apparatus|Golgi stack|cell adhesion|N-acetylglucosamine-6-sulfatase activity|cell surface|esophagus smooth muscle contraction|negative regulation of angiogenesis|positive regulation of Wnt…
TCONS_00000036	19.9138	0	39.8275	Inf	Inf	0.00080819	0.62756	Up	1.86676e-07	9.73353e-26	4.29585e-09	1.58316	4.22542e-25	2.43345	Chr1	212286	214144	+	782	XLOC_000005	XM_025152739.1	0	sense	genic	exonic	nested	LOC770705	GeneID:770705,Genbank:XM_025152739.1,CGNC:56222	envelope glycoprotein gp95-like	GO:0000768,GO:0005886,GO:0016021,GO:0060711	syncytium formation by plasma membrane fusion|plasma membrane|integral component of membrane|labyrinthine layer development
TCONS_00000109	37.3594	0	74.7188	Inf	Inf	0.000169818	0.351636	Up	1.55552e-12	1.73299e-12	2.47113e-10	0.0536473	15.3738	15.3174	Chr1	1468015	1475244	+	224	XLOC_000032	XM_015282769.2	0	sense	genic	exonic	nested	NRF1	GeneID:416677,Genbank:XM_015282769.2,CGNC:6034	nuclear respiratory factor 1, transcript variant X8	GO:0000978,GO:0001046,GO:0001077,GO:0003700,GO:0005634,GO:0005654,GO:0005667,GO:0005737,GO:0005829,GO:0006357,GO:0007005,GO:0042803,GO:0045944,GO:0051602	RNA polymerase II proximal promoter sequence-specific DNA binding|core promoter sequence-specific DNA binding|proximal promoter DNA-binding transcription activator activity, RNA polymerase II-specific|DNA-binding transcription factor activity|nucleus|nucleoplasm|transcription factor complex|cytoplasm|cytosol|regulation of transcription by RNA polymerase II|mitochondrion organization|protein homod…
TCONS_00000221	51.6991	19.6188	83.7793	4.27035	2.09436	0.03449	1	Up	0.00783286	6.0812	1.4387e-20	8.2923	7.4538	15.1038	Chr1	9268168	9338122	+	225	XLOC_000093	XM_015295177.2	0	sense	genic	intronic	nested	SEMA3A	GeneID:395825,Genbank:XM_015295177.2,CGNC:4946	semaphorin 3A, transcript variant X1	GO:0001755,GO:0005576,GO:0005615,GO:0005887,GO:0008045,GO:0030215,GO:0030335,GO:0030424,GO:0038191,GO:0044297,GO:0045499,GO:0048843,GO:0050807,GO:0050919,GO:0071526,GO:0097156,GO:0098978,GO:1990535,GO:2000009,GO:2001224	neural crest cell migration|extracellular region|extracellular space|integral component of plasma membrane|motor neuron axon guidance|semaphorin receptor binding|positive regulation of cell migration|axon|neuropilin binding|cell body|chemorepellent activity|negative regulation of axon extension involved in axon guidance|regulation of synapse organization|negative chemotaxis|semaphorin-plexin sign…	ko04360	Axon guidance
TCONS_00000409	16.3895	32.7789	0	0	#NAME?	0.0222603	1	Down	2.30068e-06	0.747329	0.185697	0.00299926	0.000524834	2.89387e-08	Chr1	26886345	26972264	+	2463	XLOC_000176	XM_416021.6	0	sense	genic	exonic	overlapping	TMEM168	GeneID:417777,Genbank:XM_416021.6,CGNC:7180	transmembrane protein 168, transcript variant X1	GO:0016021,GO:0030133	integral component of membrane|transport vesicle
TCONS_00002706	101.495	36.6163	166.374	4.54371	2.18387	0.0274592	1	Up	3.18469e-15	4.92757e-20	9.752	12.8539	18.9542	21.3076	Chr1	21663	200082	-	265	XLOC_001220	XM_025152758.1	0	sense	genic	exonic	nested	LOC107049475	GeneID:107049475,Genbank:XM_025152758.1,CGNC:72493	uncharacterized LOC107049475, transcript variant X9
TCONS_00002824	215.959	354.963	76.9549	0.216797	-2.20558	0.0289796	1	Down	25.8491	34.0349	60.5679	3.00285	1.32938	27.6188	Chr1	4911151	4914960	-	207	XLOC_001258	NM_001030841.2	0	antisense	genic	exonic	nested	TAF3	GeneID:419107,Genbank:NM_001030841.2,CGNC:5084	TATA-box binding protein associated factor 3	GO:0005669,GO:0046872,GO:0046982	transcription factor TFIID complex|metal ion binding|protein heterodimerization activity	ko03022	Basal transcription factors
TCONS_00006174	449.699	148.626	750.773	5.05144	2.33669	0.0168698	1	Up	1.75558	0.714891	0.314073	6.73296	5.18391	4.16913	Chr10	21075423	21081241	-	3741	XLOC_002675	XM_025153986.1	1478	sense	intergenic	upstream	same_strand	LOC112533171	GeneID:112533171,Genbank:XM_025153986.1	platelet glycoprotein VI-like	GO:0005576,GO:0006355,GO:0015026,GO:0016021,GO:0034711,GO:0038102	extracellular region|regulation of transcription, DNA-templated|coreceptor activity|integral component of membrane|inhibin binding|activin receptor antagonist activity
TCONS_00006175	78.3764	22.6486	134.104	5.92107	2.56586	0.0236339	1	Up	0.313528	0.279355	0.0724128	2.1836	0.670354	1.41782	Chr10	21076256	21081324	-	2414	XLOC_002675	XM_025153986.1	2311	sense	intergenic	upstream	same_strand	LOC112533171	GeneID:112533171,Genbank:XM_025153986.1	platelet glycoprotein VI-like	GO:0005576,GO:0006355,GO:0015026,GO:0016021,GO:0034711,GO:0038102	extracellular region|regulation of transcription, DNA-templated|coreceptor activity|integral component of membrane|inhibin binding|activin receptor antagonist activity
TCONS_00006180	22.2854	7.18674	37.384	5.2018	2.37901	0.036865	1	Up	0.809499	0.553642	5.8661e-10	2.32559	1.36616	4.48075	Chr11	146819	219313	+	373	XLOC_002679	XM_025154293.1	0	sense	genic	exonic	overlapping	SMPD3	GeneID:415619,Genbank:XM_025154293.1,CGNC:498	sphingomyelin phosphodiesterase 3	GO:0000137,GO:0000139,GO:0002244,GO:0004767,GO:0005737,GO:0005794,GO:0005886,GO:0006684,GO:0007049,GO:0007165,GO:0014824,GO:0016020,GO:0030072,GO:0045429,GO:0046872,GO:0051481,GO:0090494,GO:1901224,GO:1903543,GO:2000304	Golgi cis cisterna|Golgi membrane|hematopoietic progenitor cell differentiation|sphingomyelin phosphodiesterase activity|cytoplasm|Golgi apparatus|plasma membrane|sphingomyelin metabolic process|cell cycle|signal transduction|artery smooth muscle contraction|membrane|peptide hormone secretion|positive regulation of nitric oxide biosynthetic process|metal ion binding|negative regulation of cytosol…	ko00600	Sphingolipid metabolism
TCONS_00006768	108.005	215.718	0.291934	0.00135331	-9.52929	0.0310261	1	Down	39.9951	3.25137	0.282647	5.83086e-31	0.0748929	0.000117056	Chr11	1062231	1080132	-	347	XLOC_002889	XM_025154383.1	0	sense	genic	exonic	overlapping	LOC112533303	GeneID:112533303,Genbank:XM_025154383.1	C-factor-like
TCONS_00006831	2.90335	5.8067	0	0	#NAME?	0.0405818	1	Down	1.19203	0.673191	0	0	0	0	Chr11	2624916	2625964	-	217	XLOC_002923	XM_025154267.1	0	sense	genic	exonic	overlapping	OSGIN1	GeneID:415706,Genbank:XM_025154267.1,CGNC:2416	oxidative stress induced growth inhibitor 1, transcript variant X4	GO:0007275,GO:0008083,GO:0030154,GO:0030308,GO:0043065	multicellular organism development|growth factor activity|cell differentiation|negative regulation of cell growth|positive regulation of apoptotic process
TCONS_00007050	1306.45	465.326	2147.58	4.61522	2.2064	0.0183923	1	Up	68.1123	78.7448	2.07556e-21	234.031	203.386	361.261	Chr11	15879928	15964371	-	222	XLOC_002986	XM_015292522.2	2039	antisense	intergenic	upstream	divergent	CDH13	GeneID:414849,Genbank:XM_015292522.2,CGNC:4087	cadherin 13, transcript variant X2	GO:0001938,GO:0001954,GO:0002040,GO:0005509,GO:0005615,GO:0005737,GO:0005886,GO:0005901,GO:0005913,GO:0007043,GO:0007156,GO:0007162,GO:0007266,GO:0008092,GO:0008285,GO:0009897,GO:0009986,GO:0016339,GO:0016342,GO:0016601,GO:0030032,GO:0030100,GO:0030169,GO:0030335,GO:0031225,GO:0034332,GO:0042058,GO:0042803,GO:0043005,GO:0043542,GO:0043616,GO:0044331,GO:0045296,GO:0045944,GO:0048661,GO:0050850,GO:…	positive regulation of endothelial cell proliferation|positive regulation of cell-matrix adhesion|sprouting angiogenesis|calcium ion binding|extracellular space|cytoplasm|plasma membrane|caveola|cell-cell adherens junction|cell-cell junction assembly|homophilic cell adhesion via plasma membrane adhesion molecules|negative regulation of cell adhesion|Rho protein signal transduction|cytoskeletal pr…
TCONS_00007570	74.6788	25.2638	124.094	4.91192	2.29629	0.0240701	1	Up	0.13664	0.703592	1.70063	4.88562	6.25026	3.68615	Chr12	20328795	20330480	+	695	XLOC_003206	XM_015274891.2	0	sense	genic	exonic	overlapping	INTS5	GeneID:101750875,Genbank:XM_015274891.2,CGNC:70313	integrator complex subunit 5	GO:0005634,GO:0005654,GO:0005737,GO:0016020,GO:0016021,GO:0016180,GO:0031965,GO:0032039,GO:0042795	nucleus|nucleoplasm|cytoplasm|membrane|integral component of membrane|snRNA processing|nuclear membrane|integrator complex|snRNA transcription by RNA polymerase II
TCONS_00008002	7.45744	0	14.9149	Inf	Inf	0.00150261	0.840936	Up	0	0	0	1.54643	2.89892	0.422885	Chr12	20129735	20130202	-	257	XLOC_003375	XM_004944730.3	0	antisense	genic	exonic	nested	RBSN	GeneID:416128,Genbank:XM_004944730.3,CGNC:6447	rabenosyn, RAB effector, transcript variant X1	GO:0003676,GO:0005768,GO:0005829,GO:0005886,GO:0007596,GO:0008270,GO:0010008,GO:0015031,GO:0016197,GO:0017137,GO:0031901,GO:0034498,GO:0043231,GO:0070062,GO:0090160,GO:1903358	nucleic acid binding|endosome|cytosol|plasma membrane|blood coagulation|zinc ion binding|endosome membrane|protein transport|endosomal transport|Rab GTPase binding|early endosome membrane|early endosome to Golgi transport|intracellular membrane-bounded organelle|extracellular exosome|Golgi to lysosome transport|regulation of Golgi organization	ko04144	Endocytosis
TCONS_00009874	95.5255	32.4717	158.579	4.88362	2.28795	0.0196154	1	Up	3.92109	1.42633	2.32515	9.13792	8.84813	27.0585	Chr15	8223540	8239209	+	297	XLOC_004198	XM_025155477.1	0	antisense	genic	intronic	overlapping	IGLL1	GeneID:416928,Genbank:XM_025155477.1,CGNC:14448	immunoglobulin lambda-like polypeptide 1, transcript variant X4	GO:0002250,GO:0003823,GO:0005576,GO:0005886	adaptive immune response|antigen binding|extracellular region|plasma membrane
TCONS_00010024	79.6816	129.02	30.3429	0.235179	-2.08817	0.0414789	1	Down	20.5112	12.6509	10.3588	0.829066	7.45151	5.07587	Chr15	11841948	11843022	+	208	XLOC_004249	XM_015294868.2	0	sense	genic	intronic	overlapping	MED13L	GeneID:417027,Genbank:XM_015294868.2,CGNC:6242	mediator complex subunit 13 like, transcript variant X1	GO:0003712,GO:0006357,GO:0016592	transcription coregulator activity|regulation of transcription by RNA polymerase II|mediator complex	ko04919	Thyroid hormone signaling pathway
TCONS_00010550	9.58023	0	19.1605	Inf	Inf	0.0351242	1	Up	4.89091e-16	1.30629e-17	2.20319e-13	1.59661	2.11232e-15	0.570009	Chr16	1801434	1818904	+	630	XLOC_004442	XM_025155790.1	0	antisense	genic	exonic	overlapping	LOC107055568	GeneID:107055568,Genbank:XM_025155790.1,CGNC:78524	collagen alpha-1(I) chain-like
TCONS_00010576	6.1526	12.0359	0.269263	0.0223716	-5.48219	0.0182423	1	Down	0.727596	1.82056e-30	0.472413	8.00518e-31	2.67942e-29	0.0447005	Chr16	1838808	1843333	+	701	XLOC_004442	XM_025155908.1	0	antisense	genic	intronic	nested	LOC112533555	GeneID:112533555,Genbank:XM_025155908.1	olfactory receptor 14C36-like, transcript variant X4			ko04740	Olfactory transduction
TCONS_00010888	297.308	545.406	49.2097	0.0902258	-3.47032	0.00594773	1	Down	12.3754	20.9524	3.42364	0.964988	2.24412	0.892494	Chr16	2019865	2095801	-	1040	XLOC_004499	XM_015302066.2	0	sense	genic	exonic	containing	HLA-F10AL1	GeneID:417058,Genbank:XM_015302066.2,CGNC:50427	class I histocompatibility antigen, F10 alpha chain-like 1, transcript variant X1	GO:0002474,GO:0005886,GO:0006955,GO:0016021,GO:0042612	antigen processing and presentation of peptide antigen via MHC class I|plasma membrane|immune response|integral component of membrane|MHC class I protein complex
TCONS_00010899	373.741	118.809	628.673	5.29147	2.40367	0.01218	1	Up	0.119309	1.52122	6.79508	14.5331	12.3105	25.5764	Chr16	2082888	2131531	-	993	XLOC_004499	XM_015302084.2	0	sense	genic	exonic	overlapping	MHCIA2	GeneID:100859374,Genbank:XM_015302084.2,CGNC:63764	major histocompatibility complex, class I, A2, transcript variant X1	GO:0002474,GO:0005886,GO:0006955,GO:0016021,GO:0042612	antigen processing and presentation of peptide antigen via MHC class I|plasma membrane|immune response|integral component of membrane|MHC class I protein complex
TCONS_00012002	65.8197	11.7713	119.868	10.1831	3.3481	0.0472999	1	Up	1.13046e-07	0.508606	9.75432e-12	1.56151	4.80652	0.204243	Chr18	11192509	11194168	+	1600	XLOC_004932	XM_025141688.1	0	sense	genic	exonic	nested	LOC425117	GeneID:425117,Genbank:XM_025141688.1,CGNC:52353	uncharacterized LOC425117
TCONS_00014134	1169.61	1884.09	455.131	0.241566	-2.04951	0.0371288	1	Down	214.522	123.863	300.65	17.9947	16.2707	155.127	Chr2	77086619	77181345	+	207
TCONS_00014688	4.77	0	9.53999	Inf	Inf	0.00957704	1	Up	0	0	0	1.26649	1.19152	1.02939	Chr2	137812663	137865189	+	224	XLOC_006052	XM_015283161.2	0	sense	genic	intronic	overlapping	ZHX2	GeneID:420351,Genbank:XM_015283161.2,CGNC:12268	zinc fingers and homeoboxes 2, transcript variant X4	GO:0000122,GO:0000981,GO:0003677,GO:0003700,GO:0003714,GO:0005634,GO:0005654,GO:0005829,GO:0005886,GO:0006402,GO:0035019,GO:0042802,GO:0042803,GO:0045665,GO:0045892,GO:0046872,GO:0046982	negative regulation of transcription by RNA polymerase II|DNA-binding transcription factor activity, RNA polymerase II-specific|DNA binding|DNA-binding transcription factor activity|transcription corepressor activity|nucleus|nucleoplasm|cytosol|plasma membrane|mRNA catabolic process|somatic stem cell population maintenance|identical protein binding|protein homodimerization activity|negative regul…
TCONS_00016091	23.6737	3.77833	43.569	11.5313	3.52748	0.0110738	1	Up	0.00939104	0.109438	0.203944	1.56694	0.236519	2.51164	Chr2	108500952	108535706	-	805	XLOC_006617	NM_001302199.1	3616	antisense	intergenic	downstream	convergent	C2H8ORF22	GeneID:425711,Genbank:NM_001302199.1,CGNC:17418	chromosome 2 open reading frame, human C8orf22	GO:0007275,GO:0030154	multicellular organism development|cell differentiation
TCONS_00016396	8.9427	1.02595	16.8594	16.433	4.03852	0.0117492	1	Up	0.0488818	0.0383566	0.0514936	0.66941	1.10079	0.434481	Chr2	131049477	131051945	-	640	XLOC_006738	XM_025148121.1	0	sense	genic	exonic	containing	LOC112531894	GeneID:112531894,Genbank:XM_025148121.1	uncharacterized LOC112531894, transcript variant X8	GO:0000813,GO:0005737,GO:0005768,GO:0005769,GO:0005829,GO:0005886,GO:0010008,GO:0016197,GO:0016236,GO:0019058,GO:0031397,GO:0031902,GO:0036258,GO:0039702,GO:0043130,GO:0043162,GO:0043328,GO:0044877,GO:0045732,GO:0070062,GO:2000397	ESCRT I complex|cytoplasm|endosome|early endosome|cytosol|plasma membrane|endosome membrane|endosomal transport|macroautophagy|viral life cycle|negative regulation of protein ubiquitination|late endosome membrane|multivesicular body assembly|viral budding via host ESCRT complex|ubiquitin binding|ubiquitin-dependent protein catabolic process via the multivesicular body sorting pathway|protein tran…	ko04144	Endocytosis
TCONS_00016687	165.937	0	331.874	Inf	Inf	1.21476e-05	0.0503072	Up	0.00301769	4.60394e-05	0	5.98026	0.00994247	7.7968	Chr20	1446867	1456825	+	1867	XLOC_006843	XM_025142418.1	0	antisense	genic	exonic	overlapping	MANBAL1	GeneID:107057295,Genbank:XM_025142418.1,CGNC:80245	mannosidase, beta A, lysosomal-like 1, transcript variant X1	GO:0016021	integral component of membrane
TCONS_00016692	181.066	0.713412	361.419	506.606	8.98472	6.62147e-05	0.205663	Up	0.00412497	0.0243696	0	7.9638	0.015049	9.28322	Chr20	1455121	1456825	+	1612	XLOC_006843	XM_025142419.1	0	antisense	genic	exonic	overlapping	MANBAL1	GeneID:107057295,Genbank:XM_025142419.1,CGNC:80245	mannosidase, beta A, lysosomal-like 1, transcript variant X2	GO:0016021	integral component of membrane
TCONS_00016697	31.872	1.34372	62.4003	46.4386	5.53725	0.0419058	1	Up	6.58152e-11	3.03307e-19	0.21017	1.40884	0.901105	10.3068	Chr20	2092661	2170635	+	424	XLOC_006848	XM_417337.6	0	sense	genic	exonic	containing	PXMP4	GeneID:419153,Genbank:XM_417337.6,CGNC:2203	peroxisomal membrane protein 4	GO:0005777,GO:0005778,GO:0016021	peroxisome|peroxisomal membrane|integral component of membrane	ko04146	Peroxisome
TCONS_00019565	61.0632	8.66619	113.46	13.0923	3.71064	0.024516	1	Up	1.01713	4.28925e-08	6.77855e-19	5.67865	0.00422323	9.11337	Chr25	1422374	1423529	-	602	XLOC_008020	XM_025143607.1	333	sense	intergenic	downstream	same_strand	RNF115	GeneID:107050395,Genbank:XM_025143607.1,CGNC:73409	ring finger protein 115, transcript variant X1	GO:0004842,GO:0005737,GO:0005829,GO:0016567,GO:0042059,GO:0043162,GO:0046872,GO:0051865,GO:0061630,GO:0070534,GO:0070936	ubiquitin-protein transferase activity|cytoplasm|cytosol|protein ubiquitination|negative regulation of epidermal growth factor receptor signaling pathway|ubiquitin-dependent protein catabolic process via the multivesicular body sorting pathway|metal ion binding|protein autoubiquitination|ubiquitin protein ligase activity|protein K63-linked ubiquitination|protein K48-linked ubiquitination
TCONS_00020044	439.57	750.53	128.61	0.171359	-2.5449	0.0113491	1	Down	38.1532	40.1686	27.1917	0.565809	8.81216	13.9986	Chr26	5468505	5469209	+	499	XLOC_008234	NM_205515.1	0	sense	genic	intronic	nested	CAPZA1	GeneID:396521,Genbank:NM_205515.1,CGNC:1070	capping actin protein of muscle Z-line alpha subunit 1	GO:0005829,GO:0005886,GO:0008290,GO:0030018,GO:0030036,GO:0030479,GO:0034329,GO:0051015,GO:0051016,GO:0071203	cytosol|plasma membrane|F-actin capping protein complex|Z disc|actin cytoskeleton organization|actin cortical patch|cell junction assembly|actin filament binding|barbed-end actin filament capping|WASH complex	ko04144	Endocytosis
TCONS_00020884	4.48299	0	8.96598	Inf	Inf	0.0135903	1	Up	7.90335e-08	4.03031e-07	5.57909e-07	0.0660139	0.362548	0.0541567	Chr27	6756536	6761788	-	1687	XLOC_008576	XM_025143940.1	0	sense	genic	exonic	overlapping	LOC107055293	GeneID:107055293,Genbank:XM_025143940.1,CGNC:78256	SKI/DACH domain-containing protein 1-like, transcript variant X1	GO:0003682,GO:0005694,GO:0006357,GO:0035098,GO:0035616,GO:0048663,GO:0048863,GO:0070449	chromatin binding|chromosome|regulation of transcription by RNA polymerase II|ESC/E(Z) complex|histone H2B conserved C-terminal lysine deubiquitination|neuron fate commitment|stem cell differentiation|elongin complex
TCONS_00021054	50.7103	12.8692	88.5514	6.88088	2.78259	0.00814952	1	Up	5.22155e-05	0.0678253	0.46649	1.03317	1.04265	2.31082	Chr28	1528133	1537558	+	1695	XLOC_008657	NM_204680.1	601	sense	intergenic	downstream	same_strand	ZBTB7A	GeneID:395411,Genbank:NM_204680.1,CGNC:20139	zinc finger and BTB domain containing 7A	GO:0000381,GO:0000978,GO:0001078,GO:0001222,GO:0003700,GO:0003714,GO:0005634,GO:0005737,GO:0006110,GO:0006338,GO:0006351,GO:0006974,GO:0016581,GO:0030183,GO:0030512,GO:0033613,GO:0034504,GO:0035035,GO:0035861,GO:0042981,GO:0043249,GO:0045444,GO:0045746,GO:0045892,GO:0046332,GO:0046872,GO:0050681,GO:0051092,GO:0060766,GO:0070418,GO:0097680,GO:2000677	regulation of alternative mRNA splicing, via spliceosome|RNA polymerase II proximal promoter sequence-specific DNA binding|proximal promoter DNA-binding transcription repressor activity, RNA polymerase II-specific|transcription corepressor binding|DNA-binding transcription factor activity|transcription corepressor activity|nucleus|cytoplasm|regulation of glycolytic process|chromatin remodeling|tr…
TCONS_00021055	28.4243	10.0674	46.7811	4.64678	2.21623	0.043481	1	Up	0.0555287	0.00427947	0.375039	0.422162	1.13481	0.892678	Chr28	1528141	1537513	+	1662	XLOC_008657	NM_204680.1	609	sense	intergenic	downstream	same_strand	ZBTB7A	GeneID:395411,Genbank:NM_204680.1,CGNC:20139	zinc finger and BTB domain containing 7A	GO:0000381,GO:0000978,GO:0001078,GO:0001222,GO:0003700,GO:0003714,GO:0005634,GO:0005737,GO:0006110,GO:0006338,GO:0006351,GO:0006974,GO:0016581,GO:0030183,GO:0030512,GO:0033613,GO:0034504,GO:0035035,GO:0035861,GO:0042981,GO:0043249,GO:0045444,GO:0045746,GO:0045892,GO:0046332,GO:0046872,GO:0050681,GO:0051092,GO:0060766,GO:0070418,GO:0097680,GO:2000677	regulation of alternative mRNA splicing, via spliceosome|RNA polymerase II proximal promoter sequence-specific DNA binding|proximal promoter DNA-binding transcription repressor activity, RNA polymerase II-specific|transcription corepressor binding|DNA-binding transcription factor activity|transcription corepressor activity|nucleus|cytoplasm|regulation of glycolytic process|chromatin remodeling|tr…
TCONS_00024137	21.4615	36.241	6.68195	0.184376	-2.43928	0.0353022	1	Down	1.45006	3.91055	2.77218	0.511122	0.713114	0.495869	Chr3	88356939	88359539	-	313	XLOC_010010	XM_004940477.3	0	antisense	genic	exonic	overlapping	ICK	GeneID:421896,Genbank:XM_004940477.3,CGNC:12208	intestinal cell kinase, transcript variant X3	GO:0000287,GO:0001650,GO:0004672,GO:0004674,GO:0005524,GO:0005634,GO:0005737,GO:0005829,GO:0005929,GO:0006468,GO:0007165,GO:0007275,GO:0010468,GO:0035556,GO:0035720,GO:0035721,GO:0036064,GO:0042073,GO:0060271,GO:0097542,GO:0097546	magnesium ion binding|fibrillar center|protein kinase activity|protein serine/threonine kinase activity|ATP binding|nucleus|cytoplasm|cytosol|cilium|protein phosphorylation|signal transduction|multicellular organism development|regulation of gene expression|intracellular signal transduction|intraciliary anterograde transport|intraciliary retrograde transport|ciliary basal body|intraciliary transp…
TCONS_00024352	125.192	0	250.384	Inf	Inf	0.0446154	1	Up	0	0	0	23.4547	0	0	Chr3	105173201	105175673	-	718	XLOC_010094	XM_025149129.1	24225	sense	intergenic	upstream	same_strand	SCARA3	GeneID:771117,Genbank:XM_025149129.1,CGNC:56523	scavenger receptor class A member 3
TCONS_00024978	12.7718	0	25.5435	Inf	Inf	9.27164e-05	0.230382	Up	2.9048e-18	1.96314e-26	5.25611e-15	2.58617	2.04924	2.91693	Chr31	5598565	5646769	+	273	XLOC_010325	XM_015273067.2	0	sense	genic	exonic	overlapping	DHDH	GeneID:777348,Genbank:XM_015273067.2,CGNC:58840	dihydrodiol dehydrogenase	GO:0047115,GO:0047837	trans-1,2-dihydrobenzene-1,2-diol dehydrogenase activity|D-xylose 1-dehydrogenase (NADP+) activity	ko00040,ko00980	Pentose and glucuronate interconversions|Metabolism of xenobiotics by cytochrome P450
TCONS_00025075	291.82	83.0703	500.57	6.02587	2.59117	0.00688223	1	Up	1.43401	1.08752	3.09573	6.45326	14.6791	20.6318	Chr31	2331768	2423919	-	1041	XLOC_010359	XM_025145992.1	0	sense	genic	intronic	containing	LOC101750160	GeneID:101750160,Genbank:XM_025145992.1,CGNC:69615	Ig heavy chain V-III region VH26-like	GO:0003823,GO:0004252,GO:0005576,GO:0005615,GO:0005886,GO:0006898,GO:0006910,GO:0006911,GO:0006955,GO:0006956,GO:0006958,GO:0009897,GO:0030449,GO:0034987,GO:0038095,GO:0038096,GO:0042571,GO:0042742,GO:0045087,GO:0050776,GO:0050853,GO:0050871,GO:0050900,GO:0070062,GO:0072562	antigen binding|serine-type endopeptidase activity|extracellular region|extracellular space|plasma membrane|receptor-mediated endocytosis|phagocytosis, recognition|phagocytosis, engulfment|immune response|complement activation|complement activation, classical pathway|external side of plasma membrane|regulation of complement activation|immunoglobulin receptor binding|Fc-epsilon receptor signaling …	ko04145,ko04666,ko04640,ko04664,ko04650,ko04151,ko04072,ko04064,ko04672,ko04662,ko04020	Phagosome|Fc gamma R-mediated phagocytosis|Hematopoietic cell lineage|Fc epsilon RI signaling pathway|Natural killer cell mediated cytotoxicity|PI3K-Akt signaling pathway|Phospholipase D signaling pathway|NF-kappa B signaling pathway|Intestinal immune network for IgA production|B cell receptor signaling pathway|Calcium signaling pathway
TCONS_00025083	85.2766	20.1606	150.393	7.45975	2.89913	0.00544184	1	Up	0.624753	0.0948758	1.01426	4.83456	8.29667	2.29286	Chr31	2331781	2396093	-	821	XLOC_010359	XM_025145991.1	0	sense	genic	intronic	containing	VH26L10	GeneID:430017,Genbank:XM_025145991.1,CGNC:53839	Immunoglobulin heavy chain V-III region VH26-like 10	GO:0003823,GO:0004252,GO:0005576,GO:0005615,GO:0005886,GO:0006898,GO:0006910,GO:0006911,GO:0006955,GO:0006956,GO:0006958,GO:0009897,GO:0030449,GO:0034987,GO:0038095,GO:0038096,GO:0042571,GO:0042742,GO:0045087,GO:0050776,GO:0050853,GO:0050871,GO:0050900,GO:0070062,GO:0072562	antigen binding|serine-type endopeptidase activity|extracellular region|extracellular space|plasma membrane|receptor-mediated endocytosis|phagocytosis, recognition|phagocytosis, engulfment|immune response|complement activation|complement activation, classical pathway|external side of plasma membrane|regulation of complement activation|immunoglobulin receptor binding|Fc-epsilon receptor signaling …	ko04145,ko04666,ko04640,ko04664,ko04650,ko04151,ko04072,ko04064,ko04672,ko04662,ko04020	Phagosome|Fc gamma R-mediated phagocytosis|Hematopoietic cell lineage|Fc epsilon RI signaling pathway|Natural killer cell mediated cytotoxicity|PI3K-Akt signaling pathway|Phospholipase D signaling pathway|NF-kappa B signaling pathway|Intestinal immune network for IgA production|B cell receptor signaling pathway|Calcium signaling pathway
TCONS_00025084	54.2106	9.25171	99.1695	10.719	3.4221	0.00156406	0.840936	Up	0.307311	0.333012	0.218277	2.4107	5.25199	3.30139	Chr31	2331781	2403141	-	779	XLOC_010359	XM_025145992.1	0	sense	genic	intronic	containing	LOC101750160	GeneID:101750160,Genbank:XM_025145992.1,CGNC:69615	Ig heavy chain V-III region VH26-like	GO:0003823,GO:0004252,GO:0005576,GO:0005615,GO:0005886,GO:0006898,GO:0006910,GO:0006911,GO:0006955,GO:0006956,GO:0006958,GO:0009897,GO:0030449,GO:0034987,GO:0038095,GO:0038096,GO:0042571,GO:0042742,GO:0045087,GO:0050776,GO:0050853,GO:0050871,GO:0050900,GO:0070062,GO:0072562	antigen binding|serine-type endopeptidase activity|extracellular region|extracellular space|plasma membrane|receptor-mediated endocytosis|phagocytosis, recognition|phagocytosis, engulfment|immune response|complement activation|complement activation, classical pathway|external side of plasma membrane|regulation of complement activation|immunoglobulin receptor binding|Fc-epsilon receptor signaling …	ko04145,ko04666,ko04640,ko04664,ko04650,ko04151,ko04072,ko04064,ko04672,ko04662,ko04020	Phagosome|Fc gamma R-mediated phagocytosis|Hematopoietic cell lineage|Fc epsilon RI signaling pathway|Natural killer cell mediated cytotoxicity|PI3K-Akt signaling pathway|Phospholipase D signaling pathway|NF-kappa B signaling pathway|Intestinal immune network for IgA production|B cell receptor signaling pathway|Calcium signaling pathway
TCONS_00025085	22.62	3.66646	41.5735	11.3388	3.5032	0.00439308	1	Up	0.313532	6.33842e-06	3.03049e-17	1.10991	1.79497	1.29603	Chr31	2331781	2408545	-	834	XLOC_010359	XM_025145992.1	0	sense	genic	intronic	containing	LOC101750160	GeneID:101750160,Genbank:XM_025145992.1,CGNC:69615	Ig heavy chain V-III region VH26-like	GO:0003823,GO:0004252,GO:0005576,GO:0005615,GO:0005886,GO:0006898,GO:0006910,GO:0006911,GO:0006955,GO:0006956,GO:0006958,GO:0009897,GO:0030449,GO:0034987,GO:0038095,GO:0038096,GO:0042571,GO:0042742,GO:0045087,GO:0050776,GO:0050853,GO:0050871,GO:0050900,GO:0070062,GO:0072562	antigen binding|serine-type endopeptidase activity|extracellular region|extracellular space|plasma membrane|receptor-mediated endocytosis|phagocytosis, recognition|phagocytosis, engulfment|immune response|complement activation|complement activation, classical pathway|external side of plasma membrane|regulation of complement activation|immunoglobulin receptor binding|Fc-epsilon receptor signaling …	ko04145,ko04666,ko04640,ko04664,ko04650,ko04151,ko04072,ko04064,ko04672,ko04662,ko04020	Phagosome|Fc gamma R-mediated phagocytosis|Hematopoietic cell lineage|Fc epsilon RI signaling pathway|Natural killer cell mediated cytotoxicity|PI3K-Akt signaling pathway|Phospholipase D signaling pathway|NF-kappa B signaling pathway|Intestinal immune network for IgA production|B cell receptor signaling pathway|Calcium signaling pathway
TCONS_00025088	27.1447	2.80687	51.4826	18.3416	4.19705	0.000734529	0.62756	Up	0.0423472	0.181165	1.71015e-07	1.89973	2.13601	0.913017	Chr31	2331781	2417414	-	849	XLOC_010359	XM_025145991.1	0	sense	genic	intronic	containing	VH26L10	GeneID:430017,Genbank:XM_025145991.1,CGNC:53839	Immunoglobulin heavy chain V-III region VH26-like 10	GO:0003823,GO:0004252,GO:0005576,GO:0005615,GO:0005886,GO:0006898,GO:0006910,GO:0006911,GO:0006955,GO:0006956,GO:0006958,GO:0009897,GO:0030449,GO:0034987,GO:0038095,GO:0038096,GO:0042571,GO:0042742,GO:0045087,GO:0050776,GO:0050853,GO:0050871,GO:0050900,GO:0070062,GO:0072562	antigen binding|serine-type endopeptidase activity|extracellular region|extracellular space|plasma membrane|receptor-mediated endocytosis|phagocytosis, recognition|phagocytosis, engulfment|immune response|complement activation|complement activation, classical pathway|external side of plasma membrane|regulation of complement activation|immunoglobulin receptor binding|Fc-epsilon receptor signaling …	ko04145,ko04666,ko04640,ko04664,ko04650,ko04151,ko04072,ko04064,ko04672,ko04662,ko04020	Phagosome|Fc gamma R-mediated phagocytosis|Hematopoietic cell lineage|Fc epsilon RI signaling pathway|Natural killer cell mediated cytotoxicity|PI3K-Akt signaling pathway|Phospholipase D signaling pathway|NF-kappa B signaling pathway|Intestinal immune network for IgA production|B cell receptor signaling pathway|Calcium signaling pathway
TCONS_00025102	37.29	4.33309	70.2468	16.2117	4.01896	0.000730367	0.62756	Up	0.386777	4.27212e-19	3.32253e-05	2.55258	3.88151	0.82505	Chr31	2331783	2417386	-	807	XLOC_010359	XM_025145992.1	0	sense	genic	intronic	containing	LOC101750160	GeneID:101750160,Genbank:XM_025145992.1,CGNC:69615	Ig heavy chain V-III region VH26-like	GO:0003823,GO:0004252,GO:0005576,GO:0005615,GO:0005886,GO:0006898,GO:0006910,GO:0006911,GO:0006955,GO:0006956,GO:0006958,GO:0009897,GO:0030449,GO:0034987,GO:0038095,GO:0038096,GO:0042571,GO:0042742,GO:0045087,GO:0050776,GO:0050853,GO:0050871,GO:0050900,GO:0070062,GO:0072562	antigen binding|serine-type endopeptidase activity|extracellular region|extracellular space|plasma membrane|receptor-mediated endocytosis|phagocytosis, recognition|phagocytosis, engulfment|immune response|complement activation|complement activation, classical pathway|external side of plasma membrane|regulation of complement activation|immunoglobulin receptor binding|Fc-epsilon receptor signaling …	ko04145,ko04666,ko04640,ko04664,ko04650,ko04151,ko04072,ko04064,ko04672,ko04662,ko04020	Phagosome|Fc gamma R-mediated phagocytosis|Hematopoietic cell lineage|Fc epsilon RI signaling pathway|Natural killer cell mediated cytotoxicity|PI3K-Akt signaling pathway|Phospholipase D signaling pathway|NF-kappa B signaling pathway|Intestinal immune network for IgA production|B cell receptor signaling pathway|Calcium signaling pathway
TCONS_00025106	561.661	215.515	907.807	4.21227	2.0746	0.0275632	1	Up	8.61941	4.39584	5.42951	22.4282	30.4227	40.7051	Chr31	2331783	2446515	-	819	XLOC_010359	XM_025145991.1	0	sense	genic	intronic	containing	VH26L10	GeneID:430017,Genbank:XM_025145991.1,CGNC:53839	Immunoglobulin heavy chain V-III region VH26-like 10	GO:0003823,GO:0004252,GO:0005576,GO:0005615,GO:0005886,GO:0006898,GO:0006910,GO:0006911,GO:0006955,GO:0006956,GO:0006958,GO:0009897,GO:0030449,GO:0034987,GO:0038095,GO:0038096,GO:0042571,GO:0042742,GO:0045087,GO:0050776,GO:0050853,GO:0050871,GO:0050900,GO:0070062,GO:0072562	antigen binding|serine-type endopeptidase activity|extracellular region|extracellular space|plasma membrane|receptor-mediated endocytosis|phagocytosis, recognition|phagocytosis, engulfment|immune response|complement activation|complement activation, classical pathway|external side of plasma membrane|regulation of complement activation|immunoglobulin receptor binding|Fc-epsilon receptor signaling …	ko04145,ko04666,ko04640,ko04664,ko04650,ko04151,ko04072,ko04064,ko04672,ko04662,ko04020	Phagosome|Fc gamma R-mediated phagocytosis|Hematopoietic cell lineage|Fc epsilon RI signaling pathway|Natural killer cell mediated cytotoxicity|PI3K-Akt signaling pathway|Phospholipase D signaling pathway|NF-kappa B signaling pathway|Intestinal immune network for IgA production|B cell receptor signaling pathway|Calcium signaling pathway
TCONS_00025681	1637.21	2569.56	704.855	0.27431	-1.86612	0.034404	1	Down	15.6742	14.0692	10.5694	7.54979	2.24875	1.96051	Chr33	6249753	6353443	+	4471	XLOC_010534	XM_015273644.2	0	antisense	genic	exonic	containing	LOC101750014	GeneID:101750014,Genbank:XM_015273644.2,CGNC:69470	uncharacterized LOC101750014
TCONS_00025927	24.6314	4.02853	45.2342	11.2285	3.48909	0.00887915	1	Up	0.0694402	8.36122e-31	0.771288	5.15997	1.34476	3.76541	Chr33	4997643	4998032	-	341	XLOC_010629	XM_015273097.2	0	sense	genic	exonic	nested	TFCP2	GeneID:378900,Genbank:XM_015273097.2,CGNC:49133	transcription factor CP2, transcript variant X1	GO:0001077,GO:0003700,GO:0005634,GO:0006357,GO:0043565	proximal promoter DNA-binding transcription activator activity, RNA polymerase II-specific|DNA-binding transcription factor activity|nucleus|regulation of transcription by RNA polymerase II|sequence-specific DNA binding
TCONS_00026164	3.69295	0	7.38589	Inf	Inf	0.0250344	1	Up	1.67588e-05	2.54879e-08	1.98562e-09	0.40827	0.382509	0.0672964	Chr33	7714069	7714907	-	672	XLOC_010717	XM_025145548.1	0	sense	genic	exonic	overlapping	SMUG1	GeneID:431025,Genbank:XM_025145548.1,CGNC:10773	single-strand-selective monofunctional uracil-DNA glycosylase 1, transcript variant X3	GO:0000702,GO:0000703,GO:0003697,GO:0004844,GO:0005730,GO:0006281,GO:0006284,GO:0017065,GO:0019104	oxidized base lesion DNA N-glycosylase activity|oxidized pyrimidine nucleobase lesion DNA N-glycosylase activity|single-stranded DNA binding|uracil DNA N-glycosylase activity|nucleolus|DNA repair|base-excision repair|single-strand selective uracil DNA N-glycosylase activity|DNA N-glycosylase activity	ko03410	Base excision repair
TCONS_00031173	28.2894	49.5779	7.00083	0.141209	-2.8241	0.0178025	1	Down	2.76976	3.43547	1.17002	0.0128957	0.0178977	1.30124	Chr6	1265904	1266678	+	472	XLOC_012792	XM_015288023.2	8852	sense	intergenic	downstream	same_strand	LOC107053612	GeneID:107053612,Genbank:XM_015288023.2,CGNC:76604	translation initiation factor IF-2-like, transcript variant X2
TCONS_00032801	28.2316	6.33298	50.1301	7.91572	2.98472	0.0109365	1	Up	2.06375	0	0	7.09227	9.19996	2.46794	Chr7	18119696	18119935	+	220	XLOC_013404	XM_004942746.3	0	sense	genic	intronic	nested	TLK1	GeneID:424155,Genbank:XM_004942746.3,CGNC:52142	tousled like kinase 1, transcript variant X17	GO:0001672,GO:0004674,GO:0005524,GO:0005634,GO:0006325,GO:0006468,GO:0006886,GO:0006974,GO:0007049,GO:0035556	regulation of chromatin assembly or disassembly|protein serine/threonine kinase activity|ATP binding|nucleus|chromatin organization|protein phosphorylation|intracellular protein transport|cellular response to DNA damage stimulus|cell cycle|intracellular signal transduction
TCONS_00034556	9293.69	16328.6	2258.82	0.138336	-2.85376	0.0185672	1	Down	1641.15	163.098	1722.18	130.549	322.285	149.935	Chr8	7009856	7014977	-	325	XLOC_014064	XM_025152819.1	329	antisense	intergenic	downstream	convergent	SEC16B	GeneID:424431,Genbank:XM_025152819.1,CGNC:3257	SEC16 homolog B, endoplasmic reticulum export factor, transcript variant X6	GO:0000139,GO:0005789,GO:0007029,GO:0007030,GO:0012507,GO:0015031,GO:0048208,GO:0070863,GO:0070971,GO:0070973	Golgi membrane|endoplasmic reticulum membrane|endoplasmic reticulum organization|Golgi organization|ER to Golgi transport vesicle membrane|protein transport|COPII vesicle coating|positive regulation of protein exit from endoplasmic reticulum|endoplasmic reticulum exit site|protein localization to endoplasmic reticulum exit site
TCONS_00035794	4.22237	8.44474	0	0	#NAME?	0.0115441	1	Down	1.10889	0.305193	0.564479	0	0	0	Chr9	6120388	6128881	-	304	XLOC_014521	XM_025153447.1	0	sense	genic	intronic	nested	NMNAT3	GeneID:424820,Genbank:XM_025153447.1,CGNC:66483	nicotinamide nucleotide adenylyltransferase 3, transcript variant X1	GO:0000309,GO:0004515,GO:0005524,GO:0005739,GO:0009435,GO:0009611,GO:0030424,GO:0034612,GO:0034628,GO:0043025	nicotinamide-nucleotide adenylyltransferase activity|nicotinate-nucleotide adenylyltransferase activity|ATP binding|mitochondrion|NAD biosynthetic process|response to wounding|axon|response to tumor necrosis factor|'de novo' NAD biosynthetic process from aspartate|neuronal cell body	ko00760	Nicotinate and nicotinamide metabolism
TCONS_00036331	46.0714	91.0878	1.05499	0.0115821	-6.43196	0.00201818	0.928663	Down	11.8874	0	18.0628	0.317401	1.16718e-18	0.0514148	ChrW	1006457	1112982	+	213
TCONS_00036375	47.8265	11.9832	83.6699	6.98228	2.8037	0.00897728	1	Up	1.4321	1.1193	0.452225	9.35197	5.30363	8.90173	ChrW	3382166	3427425	+	284	XLOC_014706	XM_025144554.1	0	antisense	genic	intronic	overlapping	LOC107055431	GeneID:107055431,Genbank:XM_025144554.1,CGNC:78387	E3 ubiquitin-protein ligase NEDD4-like, transcript variant X4	GO:0000122,GO:0000209,GO:0003254,GO:0004842,GO:0005622,GO:0005654,GO:0005737,GO:0005771,GO:0005794,GO:0005829,GO:0006511,GO:0006513,GO:0006814,GO:0006883,GO:0007588,GO:0010038,GO:0015459,GO:0016567,GO:0017080,GO:0019058,GO:0019870,GO:0019871,GO:0030104,GO:0031647,GO:0034220,GO:0034765,GO:0042176,GO:0042391,GO:0043161,GO:0044325,GO:0045732,GO:0045807,GO:0048814,GO:0060306,GO:0061630,GO:0070062,GO:…	negative regulation of transcription by RNA polymerase II|protein polyubiquitination|regulation of membrane depolarization|ubiquitin-protein transferase activity|intracellular|nucleoplasm|cytoplasm|multivesicular body|Golgi apparatus|cytosol|ubiquitin-dependent protein catabolic process|protein monoubiquitination|sodium ion transport|cellular sodium ion homeostasis|excretion|response to metal ion…	ko04120,ko04960,ko04144	Ubiquitin mediated proteolysis|Aldosterone-regulated sodium reabsorption|Endocytosis
TCONS_00036824	3.12839	0	6.25679	Inf	Inf	0.0400264	1	Up	0	0	0	0.755788	1.72227	0	ChrZ	25582765	25584869	+	216	XLOC_014943	XM_424802.6	0	antisense	genic	exonic	overlapping	PGM5	GeneID:427215,Genbank:XM_424802.6,CGNC:53019	phosphoglucomutase 5	GO:0000287,GO:0001725,GO:0004614,GO:0005829,GO:0005913,GO:0005914,GO:0005925,GO:0005978,GO:0006006,GO:0007155,GO:0009898,GO:0014704,GO:0016010,GO:0019388,GO:0030018,GO:0030055,GO:0042383,GO:0043034	magnesium ion binding|stress fiber|phosphoglucomutase activity|cytosol|cell-cell adherens junction|spot adherens junction|focal adhesion|glycogen biosynthetic process|glucose metabolic process|cell adhesion|cytoplasmic side of plasma membrane|intercalated disc|dystrophin-associated glycoprotein complex|galactose catabolic process|Z disc|cell-substrate junction|sarcolemma|costamere
TCONS_00037518	54.1984	108.397	0	0	#NAME?	9.78008e-09	0.000121508	Down	0.749435	1.4192	0.688657	0	0	0	ChrZ	17456911	17503286	-	2661	XLOC_015252	XM_001233555.5	0	antisense	genic	intronic	containing	SETD9	GeneID:770222,Genbank:XM_001233555.5,CGNC:10914	SET domain containing 9, transcript variant X3	GO:0005654,GO:0016278,GO:1901796	nucleoplasm|lysine N-methyltransferase activity|regulation of signal transduction by p53 class mediator
XR_001463469.2	33.6743	5.74176	61.6069	10.7296	3.42353	0.0114546	1	Up	0.0302242	0.00731934	0.00417862	0.169499	0.341435	0.0336323	Chr1	170806199	170827098	+	9622	LOC101748122	XM_015276248.2	55749	sense	intergenic	downstream	same_strand	LOC770248	GeneID:770248,Genbank:XM_015276248.2,CGNC:55881	uncharacterized LOC770248, transcript variant X1
XR_001463493.2	24.94	7.0484	42.8316	6.07679	2.60331	0.0191077	1	Up	0.0130409	0.172724	0.025264	0.24468	0.821786	0.537002	Chr4	58121677	58135992	-	2359	LOC107051705	NM_001272018.1	0	antisense	genic	intronic	overlapping	CFI	GeneID:428773,Genbank:NM_001272018.1,CGNC:9197	complement factor I	GO:0004252,GO:0005044,GO:0005615,GO:0005634,GO:0006958,GO:0016020,GO:0045087,GO:0046872	serine-type endopeptidase activity|scavenger receptor activity|extracellular space|nucleus|complement activation, classical pathway|membrane|innate immune response|metal ion binding	ko04610	Complement and coagulation cascades
XR_001463661.2	5.13582	0.356706	9.91494	27.7958	4.7968	0.0251197	1	Up	2.7396e-05	0.00965425	0.000452362	0.130963	0.106705	0.0281083	Chr4	32456421	32470231	-	2952	LOC107051779	NM_204881.1	0	sense	genic	intronic	nested	ITPKA	GeneID:395694,Genbank:NM_204881.1,CGNC:6529	inositol-trisphosphate 3-kinase A	GO:0004683,GO:0005516,GO:0005524,GO:0005829,GO:0006020,GO:0007165,GO:0008440,GO:0030036,GO:0032958,GO:0043197,GO:0043647,GO:0048167,GO:0048365,GO:0061003,GO:0097062	calmodulin-dependent protein kinase activity|calmodulin binding|ATP binding|cytosol|inositol metabolic process|signal transduction|inositol-1,4,5-trisphosphate 3-kinase activity|actin cytoskeleton organization|inositol phosphate biosynthetic process|dendritic spine|inositol phosphate metabolic process|regulation of synaptic plasticity|Rac GTPase binding|positive regulation of dendritic spine morp…	ko00562,ko04020,ko04070	Inositol phosphate metabolism|Calcium signaling pathway|Phosphatidylinositol signaling system
XR_001464040.2	41.8349	13.7721	69.8977	5.07532	2.3435	0.0295013	1	Up	0.138155	0.346095	0.319929	2.15194	1.00477	1.32012	Chr2	103232358	103243208	-	1219	LOC107052001	XM_426078.6	125	antisense	intergenic	downstream	convergent	LAMA3	GeneID:428524,Genbank:XM_426078.6,CGNC:11197	laminin subunit alpha 3, transcript variant X1	GO:0005102,GO:0005198,GO:0005201,GO:0005576,GO:0005604,GO:0005610,GO:0005783,GO:0007155,GO:0008544,GO:0030155,GO:0030198,GO:0030334,GO:0031581,GO:0035987,GO:0045995,GO:0062023,GO:0070062	signaling receptor binding|structural molecule activity|extracellular matrix structural constituent|extracellular region|basement membrane|laminin-5 complex|endoplasmic reticulum|cell adhesion|epidermis development|regulation of cell adhesion|extracellular matrix organization|regulation of cell migration|hemidesmosome assembly|endodermal cell differentiation|regulation of embryonic development|co…	ko04151,ko04512,ko04510	PI3K-Akt signaling pathway|ECM-receptor interaction|Focal adhesion
XR_001464045.2	6.87079	13.7416	0	0	#NAME?	0.00172718	0.840936	Down	0.134438	0.00965519	0.137177	1.41002e-05	0.000307733	1.14112e-21	Chr2	103841623	103845455	+	3481	LOC107052003	XM_015277992.2	118	antisense	intergenic	upstream	divergent	ZNF521	GeneID:421083,Genbank:XM_015277992.2,CGNC:11244	zinc finger protein 521, transcript variant X10	GO:0000981,GO:0003677,GO:0005634,GO:0019904,GO:0046872,GO:0048663	DNA-binding transcription factor activity, RNA polymerase II-specific|DNA binding|nucleus|protein domain specific binding|metal ion binding|neuron fate commitment
XR_001464046.2	7.30369	1.00517	13.6022	13.5322	3.75833	0.0251414	1	Up	0.00577695	0	0.0137885	0.107563	0.0911017	0.133443	Chr2	103841623	103845455	+	3384	LOC107052003	XM_015277992.2	118	antisense	intergenic	upstream	divergent	ZNF521	GeneID:421083,Genbank:XM_015277992.2,CGNC:11244	zinc finger protein 521, transcript variant X10	GO:0000981,GO:0003677,GO:0005634,GO:0019904,GO:0046872,GO:0048663	DNA-binding transcription factor activity, RNA polymerase II-specific|DNA binding|nucleus|protein domain specific binding|metal ion binding|neuron fate commitment
XR_001464670.2	2886.45	0.356706	5772.55	16182.9	13.9822	0.0139971	1	Up	0	0.00480643	1.94186e-16	147.57	3.21335e-18	1.53929e-20	ChrZ	27178701	27182028	-	2630	LOC107052275	XM_424930.6	53540	antisense	intergenic	downstream	convergent	SLC1A1	GeneID:427352,Genbank:XM_424930.6,CGNC:7747	solute carrier family 1 member 1	GO:0005313,GO:0005314,GO:0005886,GO:0005887,GO:0015108,GO:0015501,GO:0015813,GO:0016324,GO:0033229,GO:0042883,GO:0046872,GO:0070779,GO:0098712,GO:0140009,GO:1902476	L-glutamate transmembrane transporter activity|high-affinity glutamate transmembrane transporter activity|plasma membrane|integral component of plasma membrane|chloride transmembrane transporter activity|glutamate:sodium symporter activity|L-glutamate transmembrane transport|apical plasma membrane|cysteine transmembrane transporter activity|cysteine transport|metal ion binding|D-aspartate import …	ko04974,ko04724	Protein digestion and absorption|Glutamatergic synapse
XR_001464970.2	4.02331	8.04661	0	0	#NAME?	0.0457102	1	Down	0.0277462	0.000232087	0.092966	0.000646151	0.000139694	0.00107095	Chr2	3642557	3653114	-	4697	LOC101752077	NM_001177575.1	0	antisense	genic	exonic	overlapping	PTH1R	GeneID:420401,Genbank:NM_001177575.1,CGNC:51248	parathyroid hormone 1 receptor	GO:0004991,GO:0005622,GO:0005887,GO:0007166,GO:0007188,GO:0007189,GO:0017046,GO:0042803,GO:0043621	parathyroid hormone receptor activity|intracellular|integral component of plasma membrane|cell surface receptor signaling pathway|adenylate cyclase-modulating G protein-coupled receptor signaling pathway|adenylate cyclase-activating G protein-coupled receptor signaling pathway|peptide hormone binding|protein homodimerization activity|protein self-association	ko04080,ko04961	Neuroactive ligand-receptor interaction|Endocrine and other factor-regulated calcium reabsorption
XR_001465299.2	31.9153	55.4289	8.40164	0.151575	-2.7219	0.0114893	1	Down	0.0603704	0.0811381	0.0325653	0.0177878	2.88889e-10	0.00915214	Chr2	89400518	89425952	-	22342	LOC107052672	XM_015282407.2	10841	sense	intergenic	upstream	same_strand	NR4A3	GeneID:420996,Genbank:XM_015282407.2,CGNC:10177	nuclear receptor subfamily 4 group A member 3, transcript variant X4	GO:0000122,GO:0000977,GO:0000978,GO:0001077,GO:0001223,GO:0001707,GO:0003677,GO:0003707,GO:0004879,GO:0005634,GO:0005667,GO:0007369,GO:0007411,GO:0008270,GO:0009444,GO:0010613,GO:0010828,GO:0019901,GO:0021766,GO:0030534,GO:0031100,GO:0032765,GO:0035035,GO:0035259,GO:0035497,GO:0035726,GO:0038097,GO:0042542,GO:0042629,GO:0042803,GO:0043303,GO:0043434,GO:0043524,GO:0043565,GO:0044320,GO:0045333,GO:…	negative regulation of transcription by RNA polymerase II|RNA polymerase II regulatory region sequence-specific DNA binding|RNA polymerase II proximal promoter sequence-specific DNA binding|proximal promoter DNA-binding transcription activator activity, RNA polymerase II-specific|transcription coactivator binding|mesoderm formation|DNA binding|steroid hormone receptor activity|nuclear receptor ac…
XR_001465721.2	2.89527	0	5.79055	Inf	Inf	0.0439246	1	Up	5.26254e-25	4.44796e-13	2.45853e-20	4.2556e-17	0.0635745	0.134	Chr3	29391983	29405002	+	2578	LOC107052912	XM_015283796.2	3607	sense	intergenic	upstream	same_strand	SAYSD1	GeneID:421426,Genbank:XM_015283796.2,CGNC:7654	SAYSVFN motif domain containing 1	GO:0016021,GO:0030659,GO:0043231	integral component of membrane|cytoplasmic vesicle membrane|intracellular membrane-bounded organelle
XR_001466327.2	11.3108	1.66657	20.9551	12.5737	3.65234	0.0382412	1	Up	0.129696	0	0	0.103075	0.55852	1.28933	Chr4	66450553	66460584	+	963	LOC107053243	XM_004936042.3	0	antisense	genic	intronic	overlapping	SLAIN2	GeneID:422766,Genbank:XM_004936042.3,CGNC:10530	SLAIN motif family member 2, transcript variant X1	GO:0005737,GO:0007020,GO:0015630,GO:0031116,GO:0031122	cytoplasm|microtubule nucleation|microtubule cytoskeleton|positive regulation of microtubule polymerization|cytoplasmic microtubule organization
XR_001466365.2	17.0549	33.818	0.291934	0.00863252	-6.856	0.0144441	1	Down	8.56418e-08	0.377779	0.957303	3.46893e-07	0.0119834	9.91372e-09	Chr4	61447468	61449416	-	1773	LOC107053265	XM_025150183.1	22836	antisense	intergenic	downstream	convergent	F11	GeneID:422723,Genbank:XM_025150183.1,CGNC:51813	coagulation factor XI, transcript variant X2			ko04610	Complement and coagulation cascades
XR_001466688.2	63.7723	118.131	9.41321	0.0796843	-3.64956	0.000934237	0.682762	Down	0.207778	0.329987	0.553734	0.00467139	0.0583593	0.0481406	Chr5	24659006	24667101	-	7605	LOC107053444	NM_001199656.1	220	antisense	intergenic	upstream	divergent	CHAC1	GeneID:423209,Genbank:NM_001199656.1,CGNC:6465	ChaC glutathione specific gamma-glutamylcyclotransferase 1	GO:0003839,GO:0005112,GO:0005737,GO:0005802,GO:0005829,GO:0006750,GO:0006751,GO:0006986,GO:0007219,GO:0010955,GO:0022008,GO:0045746,GO:0061928,GO:0070059	gamma-glutamylcyclotransferase activity|Notch binding|cytoplasm|trans-Golgi network|cytosol|glutathione biosynthetic process|glutathione catabolic process|response to unfolded protein|Notch signaling pathway|negative regulation of protein processing|neurogenesis|negative regulation of Notch signaling pathway|glutathione specific gamma-glutamylcyclotransferase activity|intrinsic apoptotic signalin…
XR_001466896.2	73.9117	120.968	26.8556	0.222006	-2.17133	0.0287007	1	Down	0.123729	0.198284	0.426557	0.0600754	0.0852118	0.0530632	Chr5	46556842	46590890	-	11340	LOC107053542	XM_015287554.2	0	antisense	genic	intronic	overlapping	BDKRB2	GeneID:428906,Genbank:XM_015287554.2,CGNC:8414	bradykinin receptor B2, transcript variant X3	GO:0004947,GO:0005886,GO:0006939,GO:0016021,GO:0042310	bradykinin receptor activity|plasma membrane|smooth muscle contraction|integral component of membrane|vasoconstriction	ko04610,ko04750,ko04020,ko04961,ko04810,ko04080,ko04071,ko04022	Complement and coagulation cascades|Inflammatory mediator regulation of TRP channels|Calcium signaling pathway|Endocrine and other factor-regulated calcium reabsorption|Regulation of actin cytoskeleton|Neuroactive ligand-receptor interaction|Sphingolipid signaling pathway|cGMP-PKG signaling pathway
XR_001467050.2	4.20645	8.41289	0	0	#NAME?	0.0293661	1	Down	0.0269099	0.367339	0.114891	0	0	0	Chr6	9353227	9355106	-	1134	LOC101748938	XM_025151548.1	0	antisense	genic	intronic	nested	RHOBTB1	GeneID:423664,Genbank:XM_025151548.1,CGNC:2226	Rho related BTB domain containing 1, transcript variant X3			ko04120	Ubiquitin mediated proteolysis
XR_001467151.2	4.48142	0	8.96284	Inf	Inf	0.0193974	1	Up	2.17143e-29	0.000421282	1.29032e-16	0.0677498	0.00257105	0.0417516	Chr6	18422800	18436023	+	5942	LOC107053667	NM_001001616.1	0	antisense	genic	exonic	overlapping	CYP2C23a	GeneID:414746,Genbank:NM_001001616.1,CGNC:49920	cytochrome P450, family 2, subfamily C, polypeptide 23a	GO:0005506,GO:0005623,GO:0005737,GO:0005789,GO:0006082,GO:0006805,GO:0008392,GO:0008395,GO:0016712,GO:0019373,GO:0020037,GO:0031090,GO:0042493,GO:0042738,GO:0043231,GO:0055114,GO:0070330	iron ion binding|cell|cytoplasm|endoplasmic reticulum membrane|organic acid metabolic process|xenobiotic metabolic process|arachidonic acid epoxygenase activity|steroid hydroxylase activity|oxidoreductase activity, acting on paired donors, with incorporation or reduction of molecular oxygen, reduced flavin or flavoprotein as one donor, and incorporation of one atom of oxygen|epoxygenase P450 path…
XR_001467155.2	3.56185	0	7.12369	Inf	Inf	0.0249676	1	Up	0.00127163	0.000488771	0.000155857	0.0198083	0.0556143	0.0311925	Chr6	18422800	18436023	+	5742	LOC107053667	NM_001001616.1	0	antisense	genic	exonic	overlapping	CYP2C23a	GeneID:414746,Genbank:NM_001001616.1,CGNC:49920	cytochrome P450, family 2, subfamily C, polypeptide 23a	GO:0005506,GO:0005623,GO:0005737,GO:0005789,GO:0006082,GO:0006805,GO:0008392,GO:0008395,GO:0016712,GO:0019373,GO:0020037,GO:0031090,GO:0042493,GO:0042738,GO:0043231,GO:0055114,GO:0070330	iron ion binding|cell|cytoplasm|endoplasmic reticulum membrane|organic acid metabolic process|xenobiotic metabolic process|arachidonic acid epoxygenase activity|steroid hydroxylase activity|oxidoreductase activity, acting on paired donors, with incorporation or reduction of molecular oxygen, reduced flavin or flavoprotein as one donor, and incorporation of one atom of oxygen|epoxygenase P450 path…
XR_001468173.2	5.77292	11.5458	0	0	#NAME?	0.0147441	1	Down	0.074956	0.0293835	0.00178184	7.23727e-09	3.03789e-11	0.000172454	Chr10	1091221	1104536	+	7421	LOC107054160	XM_025153969.1	13164	sense	intergenic	downstream	same_strand	LOC100857180	GeneID:100857180,Genbank:XM_025153969.1,CGNC:65821	U3 small nucleolar RNA-interacting protein 2-like	GO:0003723,GO:0005654,GO:0005730,GO:0006364,GO:0030515,GO:0031428,GO:0032040,GO:0034511	RNA binding|nucleoplasm|nucleolus|rRNA processing|snoRNA binding|box C/D snoRNP complex|small-subunit processome|U3 snoRNA binding
XR_001468933.2	5.53069	11.0614	0	0	#NAME?	0.00560668	1	Down	1.86232e-10	0.1192	0.127609	0.00147219	0.0011329	8.47859e-06	Chr13	17605736	17616965	+	3176	LOC107054554	XM_015294038.1	0	antisense	genic	intronic	containing	IL5	GeneID:474360,Genbank:XM_015294038.1,CGNC:54320	interleukin 5, transcript variant X1			ko04060,ko04640,ko04630,ko04672,ko04664,ko04660	Cytokine-cytokine receptor interaction|Hematopoietic cell lineage|Jak-STAT signaling pathway|Intestinal immune network for IgA production|Fc epsilon RI signaling pathway|T cell receptor signaling pathway
XR_001468938.2	10.141	1.00779	19.2743	19.1253	4.25741	0.00567178	1	Up	0.00237445	5.43758e-23	0.0500153	0.0621971	0.567372	0.593816	Chr13	16604504	16610403	-	1418	LOC107054556	NM_001006153.1	181	antisense	intergenic	upstream	divergent	SKP1	GeneID:416319,Genbank:NM_001006153.1,CGNC:4880	S-phase kinase-associated protein 1	GO:0005829,GO:0008013,GO:0019005,GO:0019904,GO:0031146,GO:0031467,GO:0031519,GO:0035518,GO:0051457,GO:0061630,GO:0097602	cytosol|beta-catenin binding|SCF ubiquitin ligase complex|protein domain specific binding|SCF-dependent proteasomal ubiquitin-dependent protein catabolic process|Cul7-RING ubiquitin ligase complex|PcG protein complex|histone H2A monoubiquitination|maintenance of protein location in nucleus|ubiquitin protein ligase activity|cullin family protein binding	ko04114,ko04141,ko04110,ko04341,ko04350,ko04120,ko04111,ko04710,ko04310	Oocyte meiosis|Protein processing in endoplasmic reticulum|Cell cycle|Hedgehog signaling pathway - fly|TGF-beta signaling pathway|Ubiquitin mediated proteolysis|Cell cycle - yeast|Circadian rhythm|Wnt signaling pathway
XR_001469048.1	7.26229	0	14.5246	Inf	Inf	0.00175985	0.840936	Up	6.96842e-20	8.07752e-16	2.06075e-10	0.155996	0.157602	0.0548023	Chr14	4730679	4751752	-	3197	LOC107054608	XM_025155126.1	0	antisense	genic	intronic	overlapping	ARPC1A	GeneID:770269,Genbank:XM_025155126.1,CGNC:3478	actin related protein 2/3 complex subunit 1A, transcript variant X3	GO:0003779,GO:0005634,GO:0005829,GO:0005885,GO:0015629,GO:0030036,GO:0034314,GO:0035861,GO:0038096,GO:0048013,GO:0051015,GO:0061024,GO:0070062	actin binding|nucleus|cytosol|Arp2/3 protein complex|actin cytoskeleton|actin cytoskeleton organization|Arp2/3 complex-mediated actin nucleation|site of double-strand break|Fc-gamma receptor signaling pathway involved in phagocytosis|ephrin receptor signaling pathway|actin filament binding|membrane organization|extracellular exosome	ko04144,ko04810,ko04666	Endocytosis|Regulation of actin cytoskeleton|Fc gamma R-mediated phagocytosis
XR_001469131.2	28.0701	49.5114	6.62894	0.133887	-2.90091	0.00918379	1	Down	0.935853	0.886975	0.914102	0.213126	0.0773227	0.123104	Chr14	12832527	12835561	+	1264	LOC107054646	XM_015294639.2	284	antisense	intergenic	upstream	divergent	ZKSCAN7L	GeneID:416664,Genbank:XM_015294639.2,CGNC:50314	zinc finger with KRAB and SCAN domains 7-like, transcript variant X4
XR_001469301.2	37.1985	11.0308	63.3663	5.74451	2.52218	0.0495916	1	Up	0.048944	0.000567662	0.0285903	0.0554162	0.149752	0.363412	Chr18	2825496	2945259	-	9775	LOC101750578	XM_015295254.2	726	antisense	intergenic	downstream	convergent	HS3ST3B1	GeneID:769490,Genbank:XM_015295254.2,CGNC:55291	heparan sulfate-glucosamine 3-sulfotransferase 3B1	GO:0000139,GO:0006024,GO:0008146,GO:0008467,GO:0016021,GO:0033872	Golgi membrane|glycosaminoglycan biosynthetic process|sulfotransferase activity|[heparan sulfate]-glucosamine 3-sulfotransferase 1 activity|integral component of membrane|[heparan sulfate]-glucosamine 3-sulfotransferase 3 activity	ko00534	Glycosaminoglycan biosynthesis - heparan sulfate / heparin
XR_001469302.2	3.78872	7.57743	0	0	#NAME?	0.0176741	1	Down	0.000179848	0.0265935	0.034938	3.15086e-09	9.05599e-14	0.000340942	Chr18	2825496	2934887	-	8928	LOC101750578	XM_015295254.2	726	antisense	intergenic	downstream	convergent	HS3ST3B1	GeneID:769490,Genbank:XM_015295254.2,CGNC:55291	heparan sulfate-glucosamine 3-sulfotransferase 3B1	GO:0000139,GO:0006024,GO:0008146,GO:0008467,GO:0016021,GO:0033872	Golgi membrane|glycosaminoglycan biosynthetic process|sulfotransferase activity|[heparan sulfate]-glucosamine 3-sulfotransferase 1 activity|integral component of membrane|[heparan sulfate]-glucosamine 3-sulfotransferase 3 activity	ko00534	Glycosaminoglycan biosynthesis - heparan sulfate / heparin
XR_001469310.2	6.34867	12.6973	0	0	#NAME?	0.0144018	1	Down	0.0679122	1.32376e-05	0.0318141	1.03193e-09	4.94671e-15	0.000217896	Chr18	2825496	2934894	-	9032	LOC101750578	XM_015295254.2	726	antisense	intergenic	downstream	convergent	HS3ST3B1	GeneID:769490,Genbank:XM_015295254.2,CGNC:55291	heparan sulfate-glucosamine 3-sulfotransferase 3B1	GO:0000139,GO:0006024,GO:0008146,GO:0008467,GO:0016021,GO:0033872	Golgi membrane|glycosaminoglycan biosynthetic process|sulfotransferase activity|[heparan sulfate]-glucosamine 3-sulfotransferase 1 activity|integral component of membrane|[heparan sulfate]-glucosamine 3-sulfotransferase 3 activity	ko00534	Glycosaminoglycan biosynthesis - heparan sulfate / heparin
XR_001469317.1	3.91796	0	7.83591	Inf	Inf	0.019863	1	Up	0	0	0	0.715067	1.51859	0	Chr18	3132148	3148275	-	297	LOC107054736	XM_004946084.3	0	antisense	genic	intronic	nested	B3GNTL1	GeneID:417333,Genbank:XM_004946084.3,CGNC:986	UDP-GlcNAc:betaGal beta-1,3-N-acetylglucosaminyltransferase-like 1, transcript variant X1	GO:0016757	transferase activity, transferring glycosyl groups
XR_001469399.2	3.51711	0	7.03423	Inf	Inf	0.0290155	1	Up	1.54217e-18	0	0	0.0549417	0.0573361	0.00894988	Chr19	2519670	2588995	-	4710	LOC101751425
XR_001469895.2	7.48957	0	14.9791	Inf	Inf	0.00156186	0.840936	Up	0	0	0	0.147164	0.0564605	0.0746899	Chr23	372766	378712	+	4212	LOC107055004	NM_001030375.2	0	antisense	genic	exonic	overlapping	MATN1	GeneID:396505,Genbank:NM_001030375.2,CGNC:49841	matrilin 1, cartilage matrix protein	GO:0003429,GO:0005201,GO:0005509,GO:0005615,GO:0031012,GO:0062023	growth plate cartilage chondrocyte morphogenesis|extracellular matrix structural constituent|calcium ion binding|extracellular space|extracellular matrix|collagen-containing extracellular matrix
XR_001470013.2	9.71915	19.4383	0	0	#NAME?	0.000278088	0.493567	Down	0.0935489	0.0549594	0.0195422	1.51101e-14	0.000162699	8.54248e-19	Chr24	3257387	3388658	+	8041	LOC107055055	XM_015298175.2	35561	antisense	intergenic	upstream	divergent	UBASH3B	GeneID:419748,Genbank:XM_015298175.2,CGNC:51080	ubiquitin associated and SH3 domain containing B	GO:0004725,GO:0005634,GO:0005737,GO:0006469,GO:0009968,GO:0016791,GO:0031625,GO:0035335,GO:0038063,GO:0038065,GO:0042802,GO:0043393,GO:0045670,GO:0045671,GO:0045779,GO:0051219,GO:0051279,GO:0070527,GO:0090331	protein tyrosine phosphatase activity|nucleus|cytoplasm|negative regulation of protein kinase activity|negative regulation of signal transduction|phosphatase activity|ubiquitin protein ligase binding|peptidyl-tyrosine dephosphorylation|collagen-activated tyrosine kinase receptor signaling pathway|collagen-activated signaling pathway|identical protein binding|regulation of protein binding|regulati…
XR_001470036.1	57.7799	19.9198	95.64	4.80125	2.26341	0.0223391	1	Up	0.0997508	0.104558	0.0434898	0.135755	0.540622	0.810242	Chr1	93382620	93404403	+	5696	LOC107055062	XM_416660.6	3938	sense	intergenic	upstream	same_strand	PTGFRN	GeneID:418449,Genbank:XM_416660.6,CGNC:11526	prostaglandin F2 receptor inhibitor	GO:0005789,GO:0005794,GO:0009986,GO:0016021,GO:0034389	endoplasmic reticulum membrane|Golgi apparatus|cell surface|integral component of membrane|lipid droplet organization
XR_001470432.2	3.02223	0	6.04446	Inf	Inf	0.0422212	1	Up	0	0	0	0.274626	0	0.395114	Chr28	3477914	3479199	-	720	LOC107055360	XM_015300096.2	1110	sense	intergenic	upstream	same_strand	NR2F6	GeneID:100859014,Genbank:XM_015300096.2,CGNC:64106	nuclear receptor subfamily 2 group F member 6	GO:0000122,GO:0000980,GO:0000981,GO:0001227,GO:0003677,GO:0003700,GO:0003707,GO:0004879,GO:0004887,GO:0005634,GO:0005654,GO:0006367,GO:0007165,GO:0008270,GO:0043153,GO:0043565,GO:0048666,GO:0050965	negative regulation of transcription by RNA polymerase II|RNA polymerase II distal enhancer sequence-specific DNA binding|DNA-binding transcription factor activity, RNA polymerase II-specific|DNA-binding transcription repressor activity, RNA polymerase II-specific|DNA binding|DNA-binding transcription factor activity|steroid hormone receptor activity|nuclear receptor activity|thyroid hormone rece…
XR_001470517.2	11.7748	21.642	1.90751	0.0881393	-3.50407	0.0146248	1	Down	0.214511	0.119911	0.487822	3.78745e-17	0.0164428	0.0817263	Chr31	5547561	5551340	+	1829	LOC107055449	XM_025145946.1	171	antisense	intergenic	downstream	convergent	LOC107055450	GeneID:107055450,Genbank:XM_025145946.1,CGNC:78406	uncharacterized LOC107055450
XR_001470554.2	140.114	270.535	9.69346	0.0358307	-4.80266	0.00956866	1	Down	6.86609	1.64478e-16	4.99934	1.19963e-22	7.64183e-11	0.52939	Chr1	180107	184292	+	1600	LOC107055491	XM_025152753.1	0	antisense	genic	intronic	nested	LOC107049475	GeneID:107049475,Genbank:XM_025152753.1,CGNC:72493	uncharacterized LOC107049475, transcript variant X7
XR_001471019.2	36.0347	69.1296	2.93983	0.0425264	-4.5555	0.000799128	0.62756	Down	0.708304	2.5526	1.07184	0.0648102	0	0.142863	Chr1	110975592	110977143	-	1118	LOC418543	XM_015300896.1	2217	sense	intergenic	downstream	same_strand	LOC418544	GeneID:418544,Genbank:XM_015300896.1,CGNC:50786	cystathionine beta-synthase-like	GO:0004122,GO:0005634,GO:0005737,GO:0006535,GO:0006563,GO:0019343,GO:0030170,GO:0042803,GO:0043418,GO:0046872,GO:0050667,GO:0070814	cystathionine beta-synthase activity|nucleus|cytoplasm|cysteine biosynthetic process from serine|L-serine metabolic process|cysteine biosynthetic process via cystathionine|pyridoxal phosphate binding|protein homodimerization activity|homocysteine catabolic process|metal ion binding|homocysteine metabolic process|hydrogen sulfide biosynthetic process	ko00260,ko01230,ko00270	Glycine, serine and threonine metabolism|Biosynthesis of amino acids|Cysteine and methionine metabolism
XR_003071320.1	9.0108	1.02856	16.993	16.5211	4.04624	0.00986052	1	Up	2.45137e-06	0.0262353	0.0395353	0.121407	0.629538	0.505829	Chr19	5081961	5096291	+	1216	LOC107054792	XM_025141955.1	0	antisense	genic	exonic	containing	ASL2	GeneID:417545,Genbank:XM_025141955.1,CGNC:50544	argininosuccinate lyase 2, transcript variant X2	GO:0004056,GO:0005212,GO:0005737,GO:0005829,GO:0006525,GO:0042450	argininosuccinate lyase activity|structural constituent of eye lens|cytoplasm|cytosol|arginine metabolic process|arginine biosynthetic process via ornithine	ko01230,ko00250,ko00220	Biosynthesis of amino acids|Alanine, aspartate and glutamate metabolism|Arginine biosynthesis
XR_003071639.1	3.995	0	7.98999	Inf	Inf	0.0336	1	Up	2.28182e-06	1.37198e-18	1.34778e-13	0.000157616	0.066366	0.141601	Chr22	119453	124405	-	3530	LOC112530187	XM_025142804.1	8	sense	intergenic	upstream	same_strand	LOC107049800	GeneID:107049800,Genbank:XM_025142804.1,CGNC:72816	actin filament-associated protein 1-like 2	GO:0005737,GO:0005829,GO:0005886,GO:0006954,GO:0007346,GO:0017124,GO:0030296,GO:0032675,GO:0032757,GO:0035591,GO:0042169,GO:0045742,GO:0045893	cytoplasm|cytosol|plasma membrane|inflammatory response|regulation of mitotic cell cycle|SH3 domain binding|protein tyrosine kinase activator activity|regulation of interleukin-6 production|positive regulation of interleukin-8 production|signaling adaptor activity|SH2 domain binding|positive regulation of epidermal growth factor receptor signaling pathway|positive regulation of transcription, DNA…
XR_003071910.1	22.7677	6.22326	39.3122	6.31698	2.65923	0.0185994	1	Up	0.00856133	0.019927	0.0106328	0.0269732	0.135141	0.132652	Chr26	4058022	4076671	-	11892	LOC101747934	NM_205515.1	0	antisense	genic	intronic	nested	CAPZA1	GeneID:396521,Genbank:NM_205515.1,CGNC:1070	capping actin protein of muscle Z-line alpha subunit 1	GO:0005829,GO:0005886,GO:0008290,GO:0030018,GO:0030036,GO:0030479,GO:0034329,GO:0051015,GO:0051016,GO:0071203	cytosol|plasma membrane|F-actin capping protein complex|Z disc|actin cytoskeleton organization|actin cortical patch|cell junction assembly|actin filament binding|barbed-end actin filament capping|WASH complex	ko04144	Endocytosis
XR_003072004.1	7.35625	0.671858	14.0406	20.8982	4.38531	0.0429999	1	Up	0.00503796	0.00113444	0.0243096	0.176184	0.612109	0.0373739	Chr27	2358036	2375618	-	1517	LOC101748259	NM_001319011.1	0	sense	genic	intronic	nested	IGHVL	GeneID:769232,Genbank:NM_001319011.1,CGNC:66620	Ig heavy chain Mem5-like	GO:0002250,GO:0005886	adaptive immune response|plasma membrane
XR_003072122.1	1300.37	2.99983	2597.74	865.96	9.75816	0.0486406	1	Up	0.356044	0	8.11437e-15	297.546	9.57479e-10	0.00177192	ChrW	1871634	1873052	-	587	LOC112530494	XM_025144530.1	0	antisense	genic	intronic	nested	HINTW	GeneID:395423,Genbank:XM_025144530.1,CGNC:49311	histidine triad nucleotide binding protein W, transcript variant X3	GO:0000118,GO:0000166,GO:0005737,GO:0006355,GO:0009154,GO:0016787,GO:0072332	histone deacetylase complex|nucleotide binding|cytoplasm|regulation of transcription, DNA-templated|purine ribonucleotide catabolic process|hydrolase activity|intrinsic apoptotic signaling pathway by p53 class mediator
XR_003072210.1	16.9829	28.3393	5.62661	0.198545	-2.33246	0.0344524	1	Down	2.31464	0.594086	1.09234	0.781786	6.02756e-16	2.65778e-21	ChrZ	74313950	74316646	+	491	LOC112530540
XR_003072298.1	22.6545	41.6863	3.62267	0.0869031	-3.52445	0.0336561	1	Down	7.3574e-05	0.126414	0.169675	0.00382259	0.0275818	1.03804e-06	ChrZ	963282	985590	-	9908	LOC101748371	NM_001006571.2	145	antisense	intergenic	upstream	divergent	ACAA2	GeneID:426847,Genbank:NM_001006571.2,CGNC:2003	acetyl-CoA acyltransferase 2	GO:0003988,GO:0005739,GO:0006635,GO:0071456,GO:1901029,GO:1902109	acetyl-CoA C-acyltransferase activity|mitochondrion|fatty acid beta-oxidation|cellular response to hypoxia|negative regulation of mitochondrial outer membrane permeabilization involved in apoptotic signaling pathway|negative regulation of mitochondrial membrane permeability involved in apoptotic process	ko01212,ko00062,ko00280,ko00071	Fatty acid metabolism|Fatty acid elongation|Valine, leucine and isoleucine degradation|Fatty acid degradation
XR_003072385.1	267.088	0	534.176	Inf	Inf	0.0306121	1	Up	0.000175862	3.13336e-13	1.29928e-15	3.88411	2.01491e-16	6.23142e-06	ChrZ	27358799	27369443	-	9249	LOC112530614	XM_424174.6	75098	antisense	intergenic	upstream	divergent	CDC37L1	GeneID:426535,Genbank:XM_424174.6,CGNC:10746	cell division cycle 37 like 1, transcript variant X2	GO:0005737,GO:0005829,GO:0006457,GO:0031072,GO:0050821,GO:0051082,GO:0051087	cytoplasm|cytosol|protein folding|heat shock protein binding|protein stabilization|unfolded protein binding|chaperone binding
XR_003072386.1	157.545	0	315.09	Inf	Inf	0.0398026	1	Up	2.61765e-12	1.42214e-27	2.72928e-15	6.25397	1.65778e-16	5.64624e-19	ChrZ	27369917	27374713	-	3386	LOC112530615	XM_015280189.2	69828	antisense	intergenic	upstream	divergent	CDC37L1	GeneID:426535,Genbank:XM_015280189.2,CGNC:10746	cell division cycle 37 like 1, transcript variant X1	GO:0005737,GO:0005829,GO:0006457,GO:0031072,GO:0050821,GO:0051082,GO:0051087	cytoplasm|cytosol|protein folding|heat shock protein binding|protein stabilization|unfolded protein binding|chaperone binding
XR_003072476.1	17.1318	2.11946	32.1441	15.1662	3.92279	0.0173775	1	Up	0.000720803	0.0209831	0.00323394	0.000366584	0.273144	0.272285	Chr1	106933804	106940063	+	5449	LOC107055362	XM_416717.6	6263	antisense	intergenic	upstream	divergent	ATP5O	GeneID:418508,Genbank:XM_416717.6,CGNC:11954	ATP synthase, H+ transporting, mitochondrial F1 complex, O subunit	GO:0005753,GO:0015986,GO:0046933	mitochondrial proton-transporting ATP synthase complex|ATP synthesis coupled proton transport|proton-transporting ATP synthase activity, rotational mechanism	ko00190	Oxidative phosphorylation
XR_003072477.1	10.8912	0	21.7824	Inf	Inf	0.0165126	1	Up	3.99702e-07	1.23402e-05	6.9434e-12	0.100024	1.97608e-12	0.368339	Chr1	106927179	106940063	+	3856	LOC107055362	XM_416717.6	0	antisense	genic	exonic	overlapping	ATP5O	GeneID:418508,Genbank:XM_416717.6,CGNC:11954	ATP synthase, H+ transporting, mitochondrial F1 complex, O subunit	GO:0005753,GO:0015986,GO:0046933	mitochondrial proton-transporting ATP synthase complex|ATP synthesis coupled proton transport|proton-transporting ATP synthase activity, rotational mechanism	ko00190	Oxidative phosphorylation
XR_003072542.1	5.24273	0.356706	10.1287	28.3952	4.82758	0.0259269	1	Up	1.5834e-09	0.0182033	8.02942e-10	0.127498	0.0426466	0.383379	ChrZ	82450713	82455326	-	1570	LOC112530749	XM_025145160.1	2868	sense	intergenic	upstream	same_strand	LOC112530698	GeneID:112530698,Genbank:XM_025145160.1	rho GTPase-activating protein 33-like	GO:0005096,GO:0005737,GO:0005886,GO:0007165,GO:0014069,GO:0035091	GTPase activator activity|cytoplasm|plasma membrane|signal transduction|postsynaptic density|phosphatidylinositol binding
XR_003072568.1	6.06998	11.8707	0.269263	0.022683	-5.46225	0.0391009	1	Down	0.0949666	0.216653	7.4604e-16	0.00212832	6.09231e-07	0.0049419	ChrZ	1812579	1821875	-	2663	LOC107051906	XM_015277280.2	0	antisense	genic	exonic	overlapping	PIAS2	GeneID:416383,Genbank:XM_015277280.2,CGNC:50239	protein inhibitor of activated STAT 2, transcript variant X1	GO:0003677,GO:0003713,GO:0005634,GO:0005654,GO:0008134,GO:0008270,GO:0016605,GO:0016607,GO:0016925,GO:0019789,GO:0030521,GO:0031625,GO:0043433,GO:0045893,GO:0050681,GO:0060766,GO:0061665	DNA binding|transcription coactivator activity|nucleus|nucleoplasm|transcription factor binding|zinc ion binding|PML body|nuclear speck|protein sumoylation|SUMO transferase activity|androgen receptor signaling pathway|ubiquitin protein ligase binding|negative regulation of DNA-binding transcription factor activity|positive regulation of transcription, DNA-templated|androgen receptor binding|negat…	ko04120,ko04630	Ubiquitin mediated proteolysis|Jak-STAT signaling pathway
XR_003072630.1	36.1277	4.63718	67.6182	14.5817	3.86609	0.000729754	0.62756	Up	0.000645982	0.0896329	0.00131215	0.337198	0.621385	0.589304	Chr33	7228773	7235367	-	3742	IGBP1L	XM_015273047.2	0	antisense	genic	exonic	overlapping	ESPL1	GeneID:425536,Genbank:XM_015273047.2,CGNC:7565	extra spindle pole bodies like 1, separase, transcript variant X1	GO:0000070,GO:0000212,GO:0000281,GO:0003824,GO:0004197,GO:0005634,GO:0005737,GO:0005813,GO:0005829,GO:0006915,GO:0008234,GO:0040001,GO:0045143,GO:0045842,GO:0045875,GO:0051307,GO:0072686	mitotic sister chromatid segregation|meiotic spindle organization|mitotic cytokinesis|catalytic activity|cysteine-type endopeptidase activity|nucleus|cytoplasm|centrosome|cytosol|apoptotic process|cysteine-type peptidase activity|establishment of mitotic spindle localization|homologous chromosome segregation|positive regulation of mitotic metaphase/anaphase transition|negative regulation of siste…	ko04113,ko04111,ko04114,ko04110	Meiosis - yeast|Cell cycle - yeast|Oocyte meiosis|Cell cycle
XR_003072770.1	13.0358	23.6256	2.44604	0.103533	-3.27183	0.0186948	1	Down	0.258087	0.528213	0.724819	7.41054e-09	0.0293965	0.179391	Chr31	5567649	5571754	-	1108	LOC107055454	XM_015300470.2	2778	antisense	intergenic	downstream	convergent	LOC107055451	GeneID:107055451,Genbank:XM_015300470.2,CGNC:78407	uncharacterized LOC107055451, transcript variant X2
XR_003072771.1	4.55706	9.11412	0	0	#NAME?	0.00864942	1	Down	0.212312	0.105906	0.553093	0	2.09436e-30	2.5973e-06	Chr31	5467145	5468077	+	732	LOC107055463	XM_015300476.1	281	antisense	intergenic	downstream	convergent	LOC107055458	GeneID:107055458,Genbank:XM_015300476.1,CGNC:78414	uncharacterized LOC107055458, transcript variant X2
XR_003072787.1	21.5673	43.1347	0	0	#NAME?	2.80288e-06	0.0174115	Down	2.57847	1.42646	1.77042	2.85915e-05	2.39761e-15	2.05923e-28	Chr31	3472535	3473842	-	524	LOC112531138	XM_015273304.2	20	sense	intergenic	downstream	same_strand	LOC107049575	GeneID:107049575,Genbank:XM_015273304.2,CGNC:72591	natural cytotoxicity triggering receptor 1-like	GO:0005576,GO:0006355,GO:0015026,GO:0016020,GO:0016021,GO:0032926,GO:0034711,GO:0038102	extracellular region|regulation of transcription, DNA-templated|coreceptor activity|membrane|integral component of membrane|negative regulation of activin receptor signaling pathway|inhibin binding|activin receptor antagonist activity
XR_003073385.1	7.03124	0.335929	13.7266	40.8615	5.35267	0.0284405	1	Up	0	0	0.0141849	0.130489	0	0.336697	Chr1	152142947	152146237	+	2375	LOC112531545
XR_003073598.1	5.17644	0.335929	10.017	29.8187	4.89814	0.0470959	1	Up	2.88421e-06	2.67655e-09	0.00513179	0.0162088	0.057102	0.184106	Chr2	30878054	30887738	+	3452	LOC107052552	NM_001199617.1	0	antisense	genic	exonic	overlapping	TOMM7	GeneID:420610,Genbank:NM_001199617.1,CGNC:66381	translocase of outer mitochondrial membrane 7	GO:0005742,GO:0016021,GO:0030150	mitochondrial outer membrane translocase complex|integral component of membrane|protein import into mitochondrial matrix
XR_003073697.1	13.4735	0.356706	26.5903	74.544	6.22002	0.00351663	1	Up	1.40308e-07	0.000822562	0.00026586	0.0511968	0.0854277	0.000744701	Chr2	58582446	58869148	-	16003	LOC107051649	NM_205466.2	5064	antisense	intergenic	downstream	convergent	PRL	GeneID:396453,Genbank:NM_205466.2,CGNC:9616	prolactin	GO:0001937,GO:0005179,GO:0005615,GO:0008284,GO:0031667,GO:0033685,GO:0040014,GO:0046427,GO:1902895	negative regulation of endothelial cell proliferation|hormone activity|extracellular space|positive regulation of cell proliferation|response to nutrient levels|negative regulation of luteinizing hormone secretion|regulation of multicellular organism growth|positive regulation of JAK-STAT cascade|positive regulation of pri-miRNA transcription by RNA polymerase II	ko04060,ko04080,ko04151,ko04630,ko04917	Cytokine-cytokine receptor interaction|Neuroactive ligand-receptor interaction|PI3K-Akt signaling pathway|Jak-STAT signaling pathway|Prolactin signaling pathway
XR_003073702.1	4.01719	0	8.03437	Inf	Inf	0.0167921	1	Up	2.82888e-07	3.09989e-05	0.000479333	0.0131121	0.00215866	0.0253728	Chr2	58582446	58869148	-	15720	LOC107051649	NM_205466.2	5064	antisense	intergenic	downstream	convergent	PRL	GeneID:396453,Genbank:NM_205466.2,CGNC:9616	prolactin	GO:0001937,GO:0005179,GO:0005615,GO:0008284,GO:0031667,GO:0033685,GO:0040014,GO:0046427,GO:1902895	negative regulation of endothelial cell proliferation|hormone activity|extracellular space|positive regulation of cell proliferation|response to nutrient levels|negative regulation of luteinizing hormone secretion|regulation of multicellular organism growth|positive regulation of JAK-STAT cascade|positive regulation of pri-miRNA transcription by RNA polymerase II	ko04060,ko04080,ko04151,ko04630,ko04917	Cytokine-cytokine receptor interaction|Neuroactive ligand-receptor interaction|PI3K-Akt signaling pathway|Jak-STAT signaling pathway|Prolactin signaling pathway
XR_003073709.1	5.35482	10.7096	0	0	#NAME?	0.00479596	1	Down	0.0234313	0.0283599	0.00216722	0.000121603	0.000413932	0.000155665	Chr2	58582446	58869148	-	14189	LOC107051649	NM_205466.2	5064	antisense	intergenic	downstream	convergent	PRL	GeneID:396453,Genbank:NM_205466.2,CGNC:9616	prolactin	GO:0001937,GO:0005179,GO:0005615,GO:0008284,GO:0031667,GO:0033685,GO:0040014,GO:0046427,GO:1902895	negative regulation of endothelial cell proliferation|hormone activity|extracellular space|positive regulation of cell proliferation|response to nutrient levels|negative regulation of luteinizing hormone secretion|regulation of multicellular organism growth|positive regulation of JAK-STAT cascade|positive regulation of pri-miRNA transcription by RNA polymerase II	ko04060,ko04080,ko04151,ko04630,ko04917	Cytokine-cytokine receptor interaction|Neuroactive ligand-receptor interaction|PI3K-Akt signaling pathway|Jak-STAT signaling pathway|Prolactin signaling pathway
XR_003073715.1	6.6585	0	13.317	Inf	Inf	0.00248546	1	Up	1.19886e-27	6.39731e-20	4.21456e-12	0.0254853	0.00618808	0.0243343	Chr2	59952052	60062879	+	18524	LOC101750257
XR_003073717.1	16.5646	3.68986	29.4394	7.97846	2.99611	0.0182229	1	Up	0.00732098	0.000825664	0.000173956	0.0265288	0.0105352	0.0338159	Chr2	59952064	60062879	+	33287	LOC101750257
XR_003073988.1	32.1268	7.89258	56.361	7.14101	2.83613	0.0118924	1	Up	0.00162448	0.170483	0.295478	1.61382	0.72527	1.27425	Chr2	121324678	121332357	+	1233	LOC112531877	NM_001199476.1	7864	antisense	intergenic	downstream	convergent	PMP2	GeneID:420198,Genbank:NM_001199476.1,CGNC:13876	peripheral myelin protein 2	GO:0005504,GO:0005737,GO:0015485,GO:0043209,GO:0061024	fatty acid binding|cytoplasm|cholesterol binding|myelin sheath|membrane organization
XR_003073990.1	6.1474	0	12.2948	Inf	Inf	0.0276962	1	Up	1.20546e-26	1.0265e-25	0.00689149	0.620469	0.34746	6.54159e-22	Chr2	121324681	121330961	+	963	LOC112531877	NM_001199476.1	9260	antisense	intergenic	downstream	convergent	PMP2	GeneID:420198,Genbank:NM_001199476.1,CGNC:13876	peripheral myelin protein 2	GO:0005504,GO:0005737,GO:0015485,GO:0043209,GO:0061024	fatty acid binding|cytoplasm|cholesterol binding|myelin sheath|membrane organization
XR_003074260.1	11.6785	0.671858	22.6852	33.7649	5.07745	0.00147026	0.840936	Up	0.0004138	7.32013e-10	0.00207921	0.0089356	0.0278826	0.0384655	Chr3	38421816	38454143	-	26587	LOC107053051	XM_015284408.2	8270	antisense	intergenic	upstream	divergent	IRF2BP2	GeneID:428585,Genbank:XM_015284408.2,CGNC:8356	interferon regulatory factor 2 binding protein 2	GO:0000977,GO:0001078,GO:0001228,GO:0002327,GO:0005634,GO:0005654,GO:0005737,GO:0046872	RNA polymerase II regulatory region sequence-specific DNA binding|proximal promoter DNA-binding transcription repressor activity, RNA polymerase II-specific|DNA-binding transcription activator activity, RNA polymerase II-specific|immature B cell differentiation|nucleus|nucleoplasm|cytoplasm|metal ion binding
XR_003074261.1	26.0406	49.7623	2.3189	0.0465996	-4.42354	0.0177615	1	Down	8.92696e-08	0.07997	0.054141	0.00144777	6.8309e-06	0.00514366	Chr3	38421816	38453259	-	26080	LOC107053051	XM_015284408.2	9154	antisense	intergenic	upstream	divergent	IRF2BP2	GeneID:428585,Genbank:XM_015284408.2,CGNC:8356	interferon regulatory factor 2 binding protein 2	GO:0000977,GO:0001078,GO:0001228,GO:0002327,GO:0005634,GO:0005654,GO:0005737,GO:0046872	RNA polymerase II regulatory region sequence-specific DNA binding|proximal promoter DNA-binding transcription repressor activity, RNA polymerase II-specific|DNA-binding transcription activator activity, RNA polymerase II-specific|immature B cell differentiation|nucleus|nucleoplasm|cytoplasm|metal ion binding
XR_003074276.1	3.9033	7.80659	0	0	#NAME?	0.0385825	1	Down	0.037233	0.0136079	1.69996e-11	1.06901e-12	9.10899e-08	3.55154e-05	Chr3	56832831	56850851	-	10416	LOC100859246	NM_001277911.1	7473	sense	intergenic	downstream	same_strand	RPS12	GeneID:421698,Genbank:NM_001277911.1,CGNC:51526	ribosomal protein S12	GO:0003735,GO:0005794,GO:0006412,GO:0022627	structural constituent of ribosome|Golgi apparatus|translation|cytosolic small ribosomal subunit	ko03010	Ribosome
XR_003074320.1	4.26517	0	8.53035	Inf	Inf	0.0141559	1	Up	4.44143e-05	2.09884e-29	6.12569e-05	0.0254066	0.0383531	0.0221158	Chr3	2479104	2511128	-	8095	LOC107052842	XM_025148489.1	3149	antisense	intergenic	upstream	divergent	RTN4	GeneID:378790,Genbank:XM_025148489.1,CGNC:6163	reticulon 4, transcript variant X1
XR_003074335.1	13.2182	23.2252	3.21127	0.138267	-2.85447	0.0292311	1	Down	0.147815	0.0296795	0.0937418	0.00111366	0.0536224	2.38652e-15	Chr3	67834281	67844559	+	6022	LOC112532082	XM_015284514.2	53	antisense	intergenic	upstream	divergent	SOBP	GeneID:421775,Genbank:XM_015284514.2,CGNC:11400	sine oculis binding protein homolog, transcript variant X1	GO:0005634,GO:0007605,GO:0007626,GO:0032184,GO:0042472,GO:0046872,GO:0050890,GO:0090102	nucleus|sensory perception of sound|locomotory behavior|SUMO polymer binding|inner ear morphogenesis|metal ion binding|cognition|cochlea development
XR_003074357.1	20.0635	2.14024	37.9868	17.7489	4.14966	0.0183419	1	Up	0.00148569	0.0236141	0.000333518	0.187219	0.000735706	0.326042	Chr3	4542410	4559660	+	5867	LOC101747556	NM_001031519.1	121	antisense	intergenic	upstream	divergent	ESF1	GeneID:428551,Genbank:NM_001031519.1,CGNC:6612	ESF1 nucleolar pre-rRNA processing protein homolog	GO:0005654,GO:0005730	nucleoplasm|nucleolus
XR_003074365.1	59.7299	20.4661	98.9937	4.83696	2.2741	0.0232777	1	Up	0.027454	0.0430981	0.0019313	0.109192	0.0823381	0.223518	Chr3	26885375	26918118	+	19765	LOC101751536	NM_001031054.1	6163	sense	intergenic	downstream	same_strand	CRIPT	GeneID:421412,Genbank:NM_001031054.1,CGNC:7611	CXXC repeat containing interactor of PDZ3 domain	GO:0001650,GO:0005737,GO:0030165,GO:0097110	fibrillar center|cytoplasm|PDZ domain binding|scaffold protein binding
XR_003074461.1	50.7729	19.0474	82.4984	4.33122	2.11477	0.0349609	1	Up	0.00577656	0.0425462	0.0332333	0.0773289	0.170383	0.192703	Chr3	10591587	10612590	-	16205	LOC101750701	NM_205224.1	2	antisense	intergenic	upstream	divergent	ACTR2	GeneID:396147,Genbank:NM_205224.1,CGNC:49669	ARP2 actin related protein 2 homolog	GO:0005200,GO:0005524,GO:0005634,GO:0005737,GO:0005829,GO:0005885,GO:0007163,GO:0008356,GO:0016344,GO:0016482,GO:0030478,GO:0033206,GO:0034314,GO:0035861,GO:0042995,GO:0045944,GO:0051015,GO:0051653,GO:0060271,GO:0071346,GO:1905168	structural constituent of cytoskeleton|ATP binding|nucleus|cytoplasm|cytosol|Arp2/3 protein complex|establishment or maintenance of cell polarity|asymmetric cell division|meiotic chromosome movement towards spindle pole|cytosolic transport|actin cap|meiotic cytokinesis|Arp2/3 complex-mediated actin nucleation|site of double-strand break|cell projection|positive regulation of transcription by RNA …
XR_003074495.1	20.0732	34.856	5.2903	0.151776	-2.71999	0.020027	1	Down	0.438054	0.320905	0.131107	0.0569745	0.0648444	0.0317282	Chr3	85804801	85827297	-	2762	LOC107053129	NM_001038586.1	58125	antisense	intergenic	downstream	convergent	LGSN	GeneID:428642,Genbank:NM_001038586.1,CGNC:12168	lengsin, lens protein with glutamine synthetase domain	GO:0003824,GO:0006807,GO:0016020	catalytic activity|nitrogen compound metabolic process|membrane
XR_003074496.1	10.4478	0.66663	20.2291	30.3453	4.9234	0.0301839	1	Up	0.0200618	2.67502e-15	6.2737e-15	0.016907	0.212683	0.53128	Chr3	85804801	85827307	-	2349	LOC107053129	NM_001038586.1	58125	antisense	intergenic	downstream	convergent	LGSN	GeneID:428642,Genbank:NM_001038586.1,CGNC:12168	lengsin, lens protein with glutamine synthetase domain	GO:0003824,GO:0006807,GO:0016020	catalytic activity|nitrogen compound metabolic process|membrane
XR_003074651.1	8.53126	0	17.0625	Inf	Inf	0.00303117	1	Up	9.9443e-16	0.000784791	3.29834e-22	0.147393	0.163284	0.00466688	Chr3	22242347	22290092	-	4375	LOC107052945	XM_015283666.2	0	antisense	genic	exonic	overlapping	LPGAT1	GeneID:421375,Genbank:XM_015283666.2,CGNC:7483	lysophosphatidylglycerol acyltransferase 1, transcript variant X1	GO:0003841,GO:0005737,GO:0005789,GO:0008654,GO:0016021,GO:0016746,GO:0045723	1-acylglycerol-3-phosphate O-acyltransferase activity|cytoplasm|endoplasmic reticulum membrane|phospholipid biosynthetic process|integral component of membrane|transferase activity, transferring acyl groups|positive regulation of fatty acid biosynthetic process	ko00564	Glycerophospholipid metabolism
XR_003074672.1	58.2961	95.4584	21.1337	0.221392	-2.17532	0.0381101	1	Down	0.140048	0.21279	0.0969642	0.00825337	0.08939	0.0338794	Chr3	43232166	43247978	+	14891	LOC112532219	XM_015284335.2	0	sense	genic	intronic	nested	PDE10A	GeneID:421574,Genbank:XM_015284335.2,CGNC:8768	phosphodiesterase 10A, transcript variant X7	GO:0004114,GO:0004115,GO:0004118,GO:0005829,GO:0006198,GO:0007186,GO:0010738,GO:0010754,GO:0016020,GO:0030552,GO:0030553,GO:0043204,GO:0043951,GO:0046069,GO:0046872,GO:0047555	3',5'-cyclic-nucleotide phosphodiesterase activity|3',5'-cyclic-AMP phosphodiesterase activity|cGMP-stimulated cyclic-nucleotide phosphodiesterase activity|cytosol|cAMP catabolic process|G protein-coupled receptor signaling pathway|regulation of protein kinase A signaling|negative regulation of cGMP-mediated signaling|membrane|cAMP binding|cGMP binding|perikaryon|negative regulation of cAMP-media…	ko00230	Purine metabolism
XR_003074776.1	14.1016	4.50729	23.6958	5.25722	2.3943	0.0474959	1	Up	0.0189237	0.082975	0.0452768	0.0474006	0.468131	0.554876	Chr4	62862319	62887233	-	2025	LOC769155	XM_015285433.2	0	antisense	genic	exonic	overlapping	FGL1	GeneID:422728,Genbank:XM_015285433.2,CGNC:10203	fibrinogen like 1, transcript variant X3	GO:0005576	extracellular region
XR_003074816.1	13.5771	2.35921	24.7949	10.5098	3.39367	0.0349859	1	Up	0.0359816	0.00977535	0.00891832	0.00854407	0.319301	0.438727	Chr4	66463354	66467479	+	2968	LOC112532289	XM_004936042.3	0	antisense	genic	exonic	nested	SLAIN2	GeneID:422766,Genbank:XM_004936042.3,CGNC:10530	SLAIN motif family member 2, transcript variant X1	GO:0005737,GO:0007020,GO:0015630,GO:0031116,GO:0031122	cytoplasm|microtubule nucleation|microtubule cytoskeleton|positive regulation of microtubule polymerization|cytoplasmic microtubule organization
XR_003074972.1	23.3815	3.1428	43.6202	13.8794	3.79488	0.0335594	1	Up	0.00793049	0.0209495	0.00439055	0	0.376037	0.194358	Chr4	20176358	20211379	-	7168	LOC112532346	XM_025149977.1	20097	sense	intergenic	downstream	same_strand	DCHS2	GeneID:769052,Genbank:XM_025149977.1,CGNC:54945	dachsous cadherin-related 2	GO:0005509,GO:0005886,GO:0007156,GO:0016021	calcium ion binding|plasma membrane|homophilic cell adhesion via plasma membrane adhesion molecules|integral component of membrane	ko04392,ko04391	Hippo signaling pathway -multiple species|Hippo signaling pathway - fly
XR_003075561.1	5.53606	0.356706	10.7154	30.0399	4.90881	0.0168196	1	Up	0.00012081	0.00514628	8.83189e-26	0.0331309	0.0773226	0.0493372	Chr6	26900519	26916700	+	5765	LOC101749148	XM_421754.6	16970	sense	intergenic	upstream	same_strand	DUSP5	GeneID:423890,Genbank:XM_421754.6,CGNC:6509	dual specificity phosphatase 5	GO:0000165,GO:0000187,GO:0000188,GO:0004725,GO:0005634,GO:0005654,GO:0005737,GO:0006470,GO:0008138,GO:0016311,GO:0016791,GO:0017017,GO:0035335,GO:0035970	MAPK cascade|activation of MAPK activity|inactivation of MAPK activity|protein tyrosine phosphatase activity|nucleus|nucleoplasm|cytoplasm|protein dephosphorylation|protein tyrosine/serine/threonine phosphatase activity|dephosphorylation|phosphatase activity|MAP kinase tyrosine/serine/threonine phosphatase activity|peptidyl-tyrosine dephosphorylation|peptidyl-threonine dephosphorylation	ko04010	MAPK signaling pathway
XR_003075704.1	4.66126	0	9.32253	Inf	Inf	0.00897446	1	Up	0.000143604	3.93808e-23	0.000400821	0.027837	0.254614	0.324536	Chr6	11433106	11438193	+	1364	LOC107052121	XM_421573.6	646	sense	intergenic	upstream	same_strand	CCAR1	GeneID:423692,Genbank:XM_421573.6,CGNC:52027	cell division cycle and apoptosis regulator 1, transcript variant X1	GO:0000398,GO:0000980,GO:0003713,GO:0003714,GO:0003723,GO:0005634,GO:0005654,GO:0006355,GO:0006915,GO:0007049,GO:0008284,GO:0030335,GO:0030374,GO:0048471	mRNA splicing, via spliceosome|RNA polymerase II distal enhancer sequence-specific DNA binding|transcription coactivator activity|transcription corepressor activity|RNA binding|nucleus|nucleoplasm|regulation of transcription, DNA-templated|apoptotic process|cell cycle|positive regulation of cell proliferation|positive regulation of cell migration|nuclear receptor transcription coactivator activit…
XR_003075711.1	6.00592	0	12.0118	Inf	Inf	0.0343827	1	Up	1.89208e-10	0.000763695	6.57394e-06	3.16007e-06	1.22043	0.358939	Chr6	12879662	12882541	+	714	LOC112532624	XM_025151907.1	16580	antisense	intergenic	upstream	divergent	LOC107050073	GeneID:107050073,Genbank:XM_025151907.1,CGNC:73088	uncharacterized LOC107050073
XR_003075733.1	21.069	0.671858	41.4661	61.7186	5.94763	0.0110564	1	Up	0.000448513	1.14491e-10	0.0227533	0.000765839	1.38958	0.616648	Chr6	12871592	12873716	+	1940	LOC107053660	XM_025151907.1	8510	antisense	intergenic	upstream	divergent	LOC107050073	GeneID:107050073,Genbank:XM_025151907.1,CGNC:73088	uncharacterized LOC107050073
XR_003075868.1	6.51255	11.9701	1.05499	0.0881354	-3.50414	0.0462914	1	Down	0.242181	0.154348	8.03636e-16	0.0295553	7.15041e-11	5.46599e-05	Chr6	651410	659062	+	2126	LOC112529935	XM_025151900.1	46040	antisense	intergenic	downstream	convergent	LOC112532689	GeneID:112532689,Genbank:XM_025151900.1	uncharacterized LOC112532689
XR_003075940.1	5.70716	0.690021	10.7243	15.542	3.9581	0.0343894	1	Up	0.00233152	0.00271824	2.02408e-61	0.0352378	0.0874962	0.0144998	Chr6	34502004	34510896	+	6955	LOC101749149
XR_003075975.1	12.654	2.14024	23.1677	10.8248	3.43627	0.0121303	1	Up	0.00016184	0.0127509	0.000262076	0.057445	0.0840795	0.0329719	Chr6	35127705	35152732	+	11104	LOC107053752	XM_015289034.2	0	antisense	genic	intronic	nested	EBF3	GeneID:395175,Genbank:XM_015289034.2,CGNC:7959	early B-cell factor 3, transcript variant X21	GO:0000978,GO:0001077,GO:0005634,GO:0007275,GO:0045893,GO:0045944,GO:0046872,GO:0046983	RNA polymerase II proximal promoter sequence-specific DNA binding|proximal promoter DNA-binding transcription activator activity, RNA polymerase II-specific|nucleus|multicellular organism development|positive regulation of transcription, DNA-templated|positive regulation of transcription by RNA polymerase II|metal ion binding|protein dimerization activity
XR_003076129.1	6.30902	0	12.618	Inf	Inf	0.00314928	1	Up	0.000620203	0.000500557	0.000364793	0.0331162	0.0856372	0.00720501	Chr7	34698129	34721031	-	8763	LOC107053851	XM_015289882.2	0	antisense	genic	exonic	overlapping	MBD5	GeneID:424308,Genbank:XM_015289882.2,CGNC:52170	methyl-CpG binding domain protein 5, transcript variant X6	GO:0003682,GO:0005634,GO:0007399,GO:0010369,GO:0030496,GO:0040014,GO:0042593,GO:0050795,GO:0060399	chromatin binding|nucleus|nervous system development|chromocenter|midbody|regulation of multicellular organism growth|glucose homeostasis|regulation of behavior|positive regulation of growth hormone receptor signaling pathway
XR_003076465.1	7.41768	13.713	1.12239	0.0818491	-3.61089	0.0388995	1	Down	0.0275133	0.000114277	0.0216706	7.17557e-05	0.00307755	0.00270968	Chr8	2141178	2409328	-	19505	LOC107053920	XM_025153138.1	0	antisense	genic	intronic	overlapping	LOC112532905	GeneID:112532905,Genbank:XM_025153138.1	uncharacterized LOC112532905, transcript variant X1
XR_003076804.1	15.4614	30.0469	0.875802	0.0291478	-5.10047	0.000599717	0.62756	Down	0.073187	0.071846	0.0805355	0.00113115	0.00851659	1.9291e-09	Chr9	19411303	19446631	-	9318	LOC107054120	XM_015291709.2	0	antisense	genic	exonic	overlapping	NCEH1	GeneID:429158,Genbank:XM_015291709.2,CGNC:6974	neutral cholesterol ester hydrolase 1	GO:0004771,GO:0005789,GO:0016020,GO:0016021,GO:0016042,GO:0034383	sterol esterase activity|endoplasmic reticulum membrane|membrane|integral component of membrane|lipid catabolic process|low-density lipoprotein particle clearance	ko04976	Bile secretion
XR_003077005.1	9.12148	17.8913	0.351663	0.0196556	-5.66892	0.00159767	0.840936	Down	0.0279759	0.0327009	0.0108118	0.00169198	1.8983e-14	9.45324e-07	Chr10	2246135	2284909	+	17574	LOC101749321	NM_001030387.1	0	sense	genic	intronic	nested	ARIH1	GeneID:415319,Genbank:NM_001030387.1,CGNC:1344	ariadne RBR E3 ubiquitin protein ligase 1	GO:0000151,GO:0000209,GO:0004842,GO:0005737,GO:0005829,GO:0006511,GO:0008270,GO:0015030,GO:0016567,GO:0016604,GO:0019787,GO:0031624,GO:0031625,GO:0032436,GO:0061630,GO:0097413	ubiquitin ligase complex|protein polyubiquitination|ubiquitin-protein transferase activity|cytoplasm|cytosol|ubiquitin-dependent protein catabolic process|zinc ion binding|Cajal body|protein ubiquitination|nuclear body|ubiquitin-like protein transferase activity|ubiquitin conjugating enzyme binding|ubiquitin protein ligase binding|positive regulation of proteasomal ubiquitin-dependent protein cat…
XR_003077097.1	2.93844	5.87687	0	0	#NAME?	0.0399623	1	Down	0.0509261	0.0633654	2.86077e-47	3.94527e-08	1.01436e-07	1.54897e-29	Chr10	20828617	20833129	+	3454	LOC107053610	XM_025154096.1	14155	sense	intergenic	downstream	same_strand	LOC112533210	GeneID:112533210,Genbank:XM_025154096.1	uncharacterized LOC112533210
XR_003077147.1	4.05808	0	8.11616	Inf	Inf	0.0319732	1	Up	5.12643e-11	7.19536e-23	2.27295e-18	0.0667919	3.53849e-17	0.1994	Chr1	30841156	30871255	-	2451	LOC101749362	XM_004937551.3	975	antisense	intergenic	upstream	divergent	ARID2	GeneID:417804,Genbank:XM_004937551.3,CGNC:7350	AT-rich interaction domain 2, transcript variant X1	GO:0000981,GO:0003007,GO:0003677,GO:0005654,GO:0005886,GO:0006337,GO:0008285,GO:0030336,GO:0042592,GO:0046872,GO:0048568,GO:0060038,GO:0060982	DNA-binding transcription factor activity, RNA polymerase II-specific|heart morphogenesis|DNA binding|nucleoplasm|plasma membrane|nucleosome disassembly|negative regulation of cell proliferation|negative regulation of cell migration|homeostatic process|metal ion binding|embryonic organ development|cardiac muscle cell proliferation|coronary artery morphogenesis
XR_003077485.1	34.5061	62.2097	6.80238	0.109346	-3.19303	0.0167558	1	Down	0.0131485	0.131508	0.126629	0.000309415	0.0272277	0.0134565	Chr12	14264613	14336779	-	16149	LOC101751855	XM_025154744.1	59706	sense	intergenic	downstream	same_strand	MAGI1	GeneID:416083,Genbank:XM_025154744.1,CGNC:5607	membrane associated guanylate kinase, WW and PDZ domain containing 1, transcript variant X15	GO:0005524,GO:0005654,GO:0005737,GO:0005886,GO:0005911,GO:0005912,GO:0005923,GO:0007155,GO:0007166,GO:0008022,GO:0030054,GO:0032947,GO:0042995,GO:0051393,GO:0065003	ATP binding|nucleoplasm|cytoplasm|plasma membrane|cell-cell junction|adherens junction|bicellular tight junction|cell adhesion|cell surface receptor signaling pathway|protein C-terminus binding|cell junction|protein-containing complex scaffold activity|cell projection|alpha-actinin binding|protein-containing complex assembly	ko04015,ko04530	Rap1 signaling pathway|Tight junction
XR_003077495.1	68.6285	108.98	28.2771	0.259471	-1.94635	0.0354096	1	Down	0.276249	0.0743914	0.1421	0.0967669	0.0317178	0.00480173	Chr12	14264613	14336787	-	15552	LOC101751855	XM_015293282.2	59698	sense	intergenic	downstream	same_strand	MAGI1	GeneID:416083,Genbank:XM_015293282.2,CGNC:5607	membrane associated guanylate kinase, WW and PDZ domain containing 1, transcript variant X25	GO:0005524,GO:0005654,GO:0005737,GO:0005886,GO:0005911,GO:0005912,GO:0005923,GO:0007155,GO:0007166,GO:0008022,GO:0030054,GO:0032947,GO:0042995,GO:0051393,GO:0065003	ATP binding|nucleoplasm|cytoplasm|plasma membrane|cell-cell junction|adherens junction|bicellular tight junction|cell adhesion|cell surface receptor signaling pathway|protein C-terminus binding|cell junction|protein-containing complex scaffold activity|cell projection|alpha-actinin binding|protein-containing complex assembly	ko04015,ko04530	Rap1 signaling pathway|Tight junction
XR_003077541.1	8.37418	0.671858	16.0765	23.9284	4.58065	0.0420337	1	Up	1.47299e-26	0	0.010042	0.0871266	0.264657	4.52178e-11	Chr1	46571719	46615325	-	3996	LOC112533395	XM_004937653.3	52386	antisense	intergenic	downstream	convergent	LOC101747799	GeneID:101747799,Genbank:XM_004937653.3,CGNC:67292	E3 ubiquitin-protein ligase ICP0-like
XR_003077583.1	3.48395	6.96791	0	0	#NAME?	0.0239216	1	Down	7.21262e-06	0.0189753	0.0115416	9.89601e-19	0.000136586	1.04049e-18	Chr13	15746967	15796810	-	15864	LOC101749758	XM_015293982.2	0	antisense	genic	exonic	overlapping	LOC101749540	GeneID:101749540,Genbank:XM_015293982.2,CGNC:69007	uncharacterized LOC101749540, transcript variant X1	GO:0016021	integral component of membrane
XR_003077712.1	14.0327	3.56706	24.4984	6.86795	2.77988	0.0272062	1	Up	0.000249021	0.0459376	3.12492e-12	0.0835524	0.175065	0.1183	Chr14	443835	451165	-	5561	LOC107054589	XM_025155261.1	0	antisense	genic	exonic	overlapping	PDXDC1	GeneID:416413,Genbank:XM_025155261.1,CGNC:50246	pyridoxal dependent decarboxylase domain containing 1, transcript variant X4	GO:0016831,GO:0019752,GO:0030170	carboxy-lyase activity|carboxylic acid metabolic process|pyridoxal phosphate binding
XR_003077717.1	13.8902	26.3207	1.45967	0.055457	-4.17249	0.00325935	1	Down	0.112739	0.168482	0.235803	0	0.0379392	0	Chr14	14210175	14213887	+	3611	LOC112533456	XM_015294777.2	0	antisense	genic	exonic	nested	LOC416755	GeneID:416755,Genbank:XM_015294777.2,CGNC:50337	uncharacterized LOC416755, transcript variant X2
XR_003077743.1	4.3931	8.49427	0.291934	0.0343684	-4.86278	0.0305995	1	Down	0.1339	0.218266	0.681792	0.00136323	0.0401938	0.00189657	Chr14	1075614	1094344	-	599	LOC107054576	XM_025155056.1	0	antisense	genic	intronic	overlapping	ERCC4	GeneID:416420,Genbank:XM_025155056.1,CGNC:2155	ERCC excision repair 4, endonuclease catalytic subunit, transcript variant X1			ko03460,ko03420	Fanconi anemia pathway|Nucleotide excision repair
XR_003077816.1	4.92098	0.669244	9.17272	13.7061	3.77675	0.0498548	1	Up	0.00238	2.95402e-05	0.00152578	0.0111849	0.0335983	0.0522619	Chr1	52509459	52579830	-	8197	LOC112533490	XM_015285402.2	97442	antisense	intergenic	upstream	divergent	LARGE1	GeneID:418062,Genbank:XM_015285402.2,CGNC:50664	LARGE xylosyl- and glucuronyltransferase 1, transcript variant X1	GO:0000139,GO:0005794,GO:0015020,GO:0016021,GO:0030145,GO:0035269,GO:0042285,GO:0043403,GO:0060538	Golgi membrane|Golgi apparatus|glucuronosyltransferase activity|integral component of membrane|manganese ion binding|protein O-linked mannosylation|xylosyltransferase activity|skeletal muscle tissue regeneration|skeletal muscle organ development
XR_003077990.1	10.789	20.501	1.07705	0.0525366	-4.25053	0.00622413	1	Down	0.258706	0.43487	0.721034	1.75873e-13	1.0391e-08	0.0834329	Chr16	2295543	2333124	-	1011	LOC107054700	XM_025155853.1	0	antisense	genic	intronic	containing	MOGL4	GeneID:101748132,Genbank:XM_025155853.1,CGNC:67623	myelin-oligodendrocyte glycoprotein-like 4, transcript variant X6	GO:0002250,GO:0005102,GO:0005886,GO:0009897,GO:0016021,GO:0050663,GO:0050776,GO:0050798,GO:0050852,GO:0072643	adaptive immune response|signaling receptor binding|plasma membrane|external side of plasma membrane|integral component of membrane|cytokine secretion|regulation of immune response|activated T cell proliferation|T cell receptor signaling pathway|interferon-gamma secretion
XR_003077998.1	7.01399	14.028	0	0	#NAME?	0.0226179	1	Down	2.0609	2.25747e-25	0.716264	1.66692e-17	1.94257e-10	3.04665e-08	Chr16	1391733	1393001	+	347	LOC112533576	XM_015273230.2	2306	sense	intergenic	downstream	same_strand	LOC107049055	GeneID:107049055,Genbank:XM_015273230.2,CGNC:72086	uncharacterized LOC107049055

## Sheet: JR-vs-JC-diff
lncRNA_id	BaseMean	BaseMean_control_JC	BaseMean_case_JR	FoldChange	log2FoldChange	pValue	qValue	Regulation	Expression_JC1	Expression_JC2	Expression_JC3	Expression_JR2	Expression_JR3	Expression_JR4	Chrom	Start	End	Strand	lncRNA_length	lncRNA_symbol	partnerRNA_transcript	distance	direction	type	location	subtype	partnerRNA_gene	Dbxref	product	GO_id	GO_term	pathway	pathway_description
ENSGALT00000046583	6.67238	13.3448	0	0	#NAME?	0.0125852	1	Down	5.78585e-43	0.966608	0.540442	3.76183e-26	3.17779e-28	2.5423e-33	Chr1	134737017	134748160	-	733	ENSGALG00000040680.3	XM_416910.6	525	antisense	intergenic	upstream	divergent	CNOT11	GeneID:418711,Genbank:XM_416910.6,CGNC:12583	CCR4-NOT transcription complex subunit 11	GO:0000289,GO:0005634,GO:0005829,GO:0006417,GO:0006977,GO:0008283,GO:0030014,GO:0031047	nuclear-transcribed mRNA poly(A) tail shortening|nucleus|cytosol|regulation of translation|DNA damage response, signal transduction by p53 class mediator resulting in cell cycle arrest|cell proliferation|CCR4-NOT complex|gene silencing by RNA
ENSGALT00000055619	16.2027	0	32.4054	Inf	Inf	0.000946593	1	Up	4.21353e-07	1.04451e-11	2.29487e-11	0.455517	2.36154e-08	0.521114	Chr28	1946200	1954967	+	2301	ENSGALG00000033094.2	XM_004948756.3	0	sense	genic	exonic	nested	LOC101748229	GeneID:101748229,Genbank:XM_004948756.3,CGNC:67719	nuclear factor interleukin-3-regulated protein-like, transcript variant X1	GO:0000978,GO:0001078,GO:0005634,GO:0006366,GO:0006955,GO:0007623,GO:0010628,GO:0071353	RNA polymerase II proximal promoter sequence-specific DNA binding|proximal promoter DNA-binding transcription repressor activity, RNA polymerase II-specific|nucleus|transcription by RNA polymerase II|immune response|circadian rhythm|positive regulation of gene expression|cellular response to interleukin-4
ENSGALT00000058098	6.666	13.332	0	0	#NAME?	0.0143864	1	Down	0.825252	4.30519e-11	0.799877	8.04966e-22	0.000610244	2.14106e-18	Chr12	352992	354063	-	643	ENSGALG00000029985.3	XM_025154628.1	44557	sense	intergenic	downstream	same_strand	LOC112533342	GeneID:112533342,Genbank:XM_025154628.1	uncharacterized LOC112533342
ENSGALT00000067639	3.59738	0	7.19476	Inf	Inf	0.0486455	1	Up	0.00126848	0.000842527	0.00211507	1.57562e-13	0.179742	0.131983	Chr3	35839881	35845974	+	1961	ENSGALG00000030930.2	XM_015283960.2	0	sense	genic	exonic	nested	LOC421506	GeneID:421506,Genbank:XM_015283960.2,CGNC:51495	uncharacterized LOC421506, transcript variant X6
ENSGALT00000080848	5.43675	10.8735	0	0	#NAME?	0.0211551	1	Down	0.301156	0.214098	1.79333e-05	0.000308233	2.77288e-19	4.15188e-11	Chr1	154076014	154087813	-	1850	ENSGALG00000043611.3	NM_204800.1	15298	antisense	intergenic	downstream	convergent	SPRY2	GeneID:395584,Genbank:NM_204800.1,CGNC:49386	sprouty RTK signaling antagonist 2	GO:0005829,GO:0007275,GO:0016020,GO:0040037,GO:0042127,GO:0043407,GO:0045595,GO:0046580,GO:0070373	cytosol|multicellular organism development|membrane|negative regulation of fibroblast growth factor receptor signaling pathway|regulation of cell proliferation|negative regulation of MAP kinase activity|regulation of cell differentiation|negative regulation of Ras protein signal transduction|negative regulation of ERK1 and ERK2 cascade	ko04013	MAPK signaling pathway - fly
ENSGALT00000083671	12.6997	25.3994	0	0	#NAME?	0.00222174	1	Down	0.463241	2.35312	2.91567	4.97557e-25	8.4342e-08	0.000549845	Chr31	793132	793683	+	362	ENSGALG00000054691.1	XM_025145873.1	11483	sense	intergenic	downstream	same_strand	LOC107049901	GeneID:107049901,Genbank:XM_025145873.1,CGNC:72917	putative zinc finger protein 66
ENSGALT00000090649	8.53179	0	17.0636	Inf	Inf	0.00579529	1	Up	0	1.49336e-08	6.23351e-11	0.830844	0.153055	1.31253	Chr10	609704	612473	-	527	ENSGALG00000047538.1	XM_025154085.1	23326	sense	intergenic	downstream	same_strand	LOC107049860	GeneID:107049860,Genbank:XM_025154085.1,CGNC:72876	uncharacterized LOC107049860	GO:0001822,GO:0005509,GO:0005544,GO:0005634,GO:0005737,GO:0005886,GO:0006357,GO:0007219,GO:0008201,GO:0009986,GO:0012506,GO:0016324,GO:0030855,GO:0031965,GO:0032088,GO:0035374,GO:0042802,GO:0048306,GO:0048471,GO:0051059,GO:0062023,GO:2000483	kidney development|calcium ion binding|calcium-dependent phospholipid binding|nucleus|cytoplasm|plasma membrane|regulation of transcription by RNA polymerase II|Notch signaling pathway|heparin binding|cell surface|vesicle membrane|apical plasma membrane|epithelial cell differentiation|nuclear membrane|negative regulation of NF-kappaB transcription factor activity|chondroitin sulfate binding|ident…
ENSGALT00000091332	20.762	3.71955	37.8044	10.1637	3.34536	0.0427195	1	Up	0.272311	1.44524e-30	1.17182e-15	0.428528	0.835981	1.26492	Chr31	5820364	5822476	-	1162	ENSGALG00000051004.1	NM_001146140.2	0	antisense	genic	intronic	nested	CHIR-B2	GeneID:776711,Genbank:NM_001146140.2,CGNC:58215	immunoglobulin-like receptor CHIR-B2	GO:0002250,GO:0016021	adaptive immune response|integral component of membrane
ENSGALT00000091571	4.71349	0	9.42698	Inf	Inf	0.029934	1	Up	1.36714e-25	3.87147e-10	4.70854e-28	0.425224	3.24486e-27	0.351588	Chr2	14513412	14523012	+	834	ENSGALG00000050129.1	XM_025148450.1	18175	sense	intergenic	downstream	same_strand	LOC112531973	GeneID:112531973,Genbank:XM_025148450.1	translation initiation factor IF-2-like
ENSGALT00000091683	3.84072	0	7.68143	Inf	Inf	0.0408616	1	Up	0	0	0	0	0.228757	0.523117	ChrZ	76949346	76953805	-	836	ENSGALG00000053316.1	XM_025145049.1	37105	antisense	intergenic	upstream	divergent	LOC112530647	GeneID:112530647,Genbank:XM_025145049.1	atrophin-1-like
ENSGALT00000091953	5.81904	0	11.6381	Inf	Inf	0.0289147	1	Up	1.91501e-28	4.69997e-22	1.33998e-31	3.60575e-36	0.13586	0.350177	Chr8	474054	495261	-	1992	ENSGALG00000054601.1	XM_025152790.1	0	sense	genic	exonic	nested	AMY2A	GeneID:414140,Genbank:XM_025152790.1,CGNC:49908	amylase, alpha 2A (pancreatic), transcript variant X15	GO:0004556,GO:0005615,GO:0005975,GO:0046872,GO:0103025	alpha-amylase activity|extracellular space|carbohydrate metabolic process|metal ion binding|alpha-amylase activity (releasing maltohexaose)	ko04973,ko00500	Carbohydrate digestion and absorption|Starch and sucrose metabolism
ENSGALT00000091992	26.2239	1.36384	51.0839	37.4559	5.22712	0.00546609	1	Up	0.00185376	0.100983	4.36531e-14	0.939901	1.29405	0.827928	Chr12	360573	368373	+	1252	ENSGALG00000041511.3	XM_025154628.1	30247	antisense	intergenic	downstream	convergent	LOC112533342	GeneID:112533342,Genbank:XM_025154628.1	uncharacterized LOC112533342
ENSGALT00000092040	114.401	11.2644	217.538	19.312	4.27143	0.022516	1	Up	0.241593	4.95489e-05	0.149083	0.0894312	5.54406	2.29436	Chr31	4982539	5030386	+	2321	ENSGALG00000052057.1	XM_015300615.2	0	antisense	genic	intronic	containing	LOC107055479	GeneID:107055479,Genbank:XM_015300615.2,CGNC:78435	butyrophilin-like protein 3	GO:0005102,GO:0005886,GO:0005887,GO:0006629,GO:0009897,GO:0050776,GO:0050852	signaling receptor binding|plasma membrane|integral component of plasma membrane|lipid metabolic process|external side of plasma membrane|regulation of immune response|T cell receptor signaling pathway
ENSGALT00000092330	17.9496	0	35.8991	Inf	Inf	0.0361478	1	Up	2.60743e-21	4.76788e-17	3.32055e-12	8.13562e-18	1.42143	0.19456	Chr31	5584671	5588647	-	1918	ENSGALG00000052009.1	XM_025145941.1	0	sense	genic	exonic	nested	LOC107049467	GeneID:107049467,Genbank:XM_025145941.1,CGNC:72485	uncharacterized LOC107049467, transcript variant X5
ENSGALT00000092481	7.19123	13.9946	0.38781	0.0277113	-5.17338	0.0422254	1	Down	0.790971	0	0.264755	0.0258743	2.07015e-19	1.47777e-17	Chr1	56603298	56620605	-	1089	ENSGALG00000053347.1	XM_416342.6	3718	sense	intergenic	downstream	same_strand	LOC418108	GeneID:418108,Genbank:XM_416342.6,CGNC:66306	poly [ADP-ribose] polymerase 12-like	GO:0003723,GO:0003950,GO:0005634,GO:0046872	RNA binding|NAD+ ADP-ribosyltransferase activity|nucleus|metal ion binding
ENSGALT00000093041	38.4176	70.6302	6.20496	0.0878514	-3.50879	0.0350003	1	Down	2.71027	1.02148	6.52432	0.72182	0	0	ChrZ	27141988	27176133	-	540	ENSGALG00000053562.1	XM_424930.6	16827	antisense	intergenic	downstream	convergent	SLC1A1	GeneID:427352,Genbank:XM_424930.6,CGNC:7747	solute carrier family 1 member 1	GO:0005313,GO:0005314,GO:0005886,GO:0005887,GO:0015108,GO:0015501,GO:0015813,GO:0016324,GO:0033229,GO:0042883,GO:0046872,GO:0070779,GO:0098712,GO:0140009,GO:1902476	L-glutamate transmembrane transporter activity|high-affinity glutamate transmembrane transporter activity|plasma membrane|integral component of plasma membrane|chloride transmembrane transporter activity|glutamate:sodium symporter activity|L-glutamate transmembrane transport|apical plasma membrane|cysteine transmembrane transporter activity|cysteine transport|metal ion binding|D-aspartate import …	ko04974,ko04724	Protein digestion and absorption|Glutamatergic synapse
ENSGALT00000093415	34.7971	2.45492	67.1392	27.3489	4.77341	0.00748881	1	Up	0	0.246947	1.64122e-14	1.78556	2.24213	1.30272	Chr3	6303741	6330197	-	943	ENSGALG00000050208.1
ENSGALT00000094761	29.3501	0	58.7002	Inf	Inf	0.000325017	1	Up	2.0043e-53	0.00241417	1.58398e-41	0.404425	1.91623e-14	0.467431	Chr1	887789	895576	-	4652	ENSGALG00000048724.1	XM_025153466.1	6352	antisense	intergenic	downstream	convergent	LOC112529922	GeneID:112529922,Genbank:XM_025153466.1	filamin-C-like	GO:0003779,GO:0005737,GO:0005829,GO:0005886,GO:0008092,GO:0015629,GO:0016528,GO:0030018,GO:0030029,GO:0030506,GO:0042383,GO:0042802,GO:0048747,GO:0051015	actin binding|cytoplasm|cytosol|plasma membrane|cytoskeletal protein binding|actin cytoskeleton|sarcoplasm|Z disc|actin filament-based process|ankyrin binding|sarcolemma|identical protein binding|muscle fiber development|actin filament binding	ko04010,ko04510	MAPK signaling pathway|Focal adhesion
ENSGALT00000096200	4.05628	0	8.11256	Inf	Inf	0.0408873	1	Up	5.57994e-29	1.49784e-26	1.67621e-29	0.10802	0.0153273	0.147724	Chr4	43293142	43300761	+	2126	ENSGALG00000046857.1	XM_015276542.2	0	sense	genic	exonic	nested	SAP30	GeneID:422562,Genbank:XM_015276542.2,CGNC:8174	Sin3A associated protein 30	GO:0000118,GO:0000122,GO:0003677,GO:0003714,GO:0004407,GO:0005654,GO:0006355,GO:0035914,GO:0046872	histone deacetylase complex|negative regulation of transcription by RNA polymerase II|DNA binding|transcription corepressor activity|histone deacetylase activity|nucleoplasm|regulation of transcription, DNA-templated|skeletal muscle cell differentiation|metal ion binding
ENSGALT00000098473	153.228	8.36898	298.087	35.6181	5.15454	0.00587231	1	Up	0.319483	2.31388e-16	8.79751e-05	0.17284	3.9623	6.61145	Chr31	5584677	5589111	-	2258	ENSGALG00000052009.1	XM_025145944.1	0	sense	genic	exonic	nested	LOC107049467	GeneID:107049467,Genbank:XM_025145944.1,CGNC:72485	uncharacterized LOC107049467, transcript variant X9
ENSGALT00000101315	8.76791	16.7602	0.77562	0.0462775	-4.43355	0.0306292	1	Down	1.27271	1.04887	0.0799286	0.0702648	6.72562e-30	0.00163481	Chr3	95847906	95853010	-	615	ENSGALG00000048607.1	NM_205002.1	929	antisense	intergenic	upstream	divergent	ID2	GeneID:395852,Genbank:NM_205002.1,CGNC:12279	inhibitor of DNA binding 2, HLH protein	GO:0000122,GO:0000981,GO:0001085,GO:0001656,GO:0001779,GO:0001966,GO:0003149,GO:0003166,GO:0003700,GO:0005634,GO:0005737,GO:0005829,GO:0007275,GO:0007623,GO:0008134,GO:0008344,GO:0010628,GO:0010629,GO:0014003,GO:0019216,GO:0021772,GO:0030182,GO:0032922,GO:0032991,GO:0033598,GO:0042752,GO:0043153,GO:0043353,GO:0043392,GO:0043433,GO:0044325,GO:0045475,GO:0045578,GO:0045600,GO:0045648,GO:0045651,GO:…	negative regulation of transcription by RNA polymerase II|DNA-binding transcription factor activity, RNA polymerase II-specific|RNA polymerase II transcription factor binding|metanephros development|natural killer cell differentiation|thigmotaxis|membranous septum morphogenesis|bundle of His development|DNA-binding transcription factor activity|nucleus|cytoplasm|cytosol|multicellular organism dev…	ko04550,ko04390,ko04350	Signaling pathways regulating pluripotency of stem cells|Hippo signaling pathway|TGF-beta signaling pathway
ENSGALT00000101473	4.20637	8.41274	0	0	#NAME?	0.0422524	1	Down	0.069442	0.213546	0.294509	0	0	0	Chr10	13134776	13143457	-	1160	ENSGALG00000053458.1	XM_025153842.1	26529	antisense	intergenic	downstream	convergent	MTHFS	GeneID:415484,Genbank:XM_025153842.1,CGNC:4914	5,10-methenyltetrahydrofolate synthetase (5-formyltetrahydrofolate cyclo-ligase), transcript variant X1	GO:0005524,GO:0005542,GO:0005737,GO:0030272,GO:0046653,GO:0046872	ATP binding|folic acid binding|cytoplasm|5-formyltetrahydrofolate cyclo-ligase activity|tetrahydrofolate metabolic process|metal ion binding	ko00670	One carbon pool by folate
ENSGALT00000102492	7.98225	0	15.9645	Inf	Inf	0.0145571	1	Up	2.18177e-05	0	1.33929e-59	0	1.00192	2.21728	Chr1	1334324	1336026	+	401	ENSGALG00000051854.1	XM_015288258.2	1160	antisense	intergenic	upstream	divergent	TNPO3	GeneID:426277,Genbank:XM_015288258.2,CGNC:10345	transportin 3	GO:0005634,GO:0005737,GO:0006606,GO:0008139,GO:0008565,GO:0038023,GO:0042802,GO:0043231	nucleus|cytoplasm|protein import into nucleus|nuclear localization sequence binding|protein transporter activity|signaling receptor activity|identical protein binding|intracellular membrane-bounded organelle
ENSGALT00000103194	19.1762	35.53	2.82234	0.0794355	-3.65407	0.0418635	1	Down	0.425822	0.695604	1.54212	2.69072e-26	0.127942	0.0890255	Chr1	44913345	44920452	-	1060	ENSGALG00000054172.1	NM_204540.1	3223	antisense	intergenic	upstream	divergent	SOCS2	GeneID:395219,Genbank:NM_204540.1,CGNC:8586	suppressor of cytokine signaling 2			ko04910,ko04630,ko04917	Insulin signaling pathway|Jak-STAT signaling pathway|Prolactin signaling pathway
ENSGALT00000104193	26.6139	0	53.2279	Inf	Inf	0.00345601	1	Up	2.68814e-36	5.2285e-35	1.67104e-30	6.38965e-29	1.83146	0.664952	Chr31	5482832	5584771	-	1820	ENSGALG00000052009.1	XM_015273069.2	0	sense	genic	exonic	overlapping	LOC107049467	GeneID:107049467,Genbank:XM_015273069.2,CGNC:72485	uncharacterized LOC107049467, transcript variant X1
ENSGALT00000105745	5.79089	0	11.5818	Inf	Inf	0.0180073	1	Up	0.00033277	3.35799e-06	3.40086e-06	0.120562	0.195399	6.66161e-06	Chr30	1522266	1530175	+	2781	ENSGALG00000049500.1	XM_025145818.1	18125	sense	intergenic	downstream	same_strand	LOC112530987	GeneID:112530987,Genbank:XM_025145818.1	poly [ADP-ribose] polymerase 10-like, transcript variant X1	GO:0003950,GO:0005634,GO:0005730,GO:0005737,GO:0005829,GO:0006471,GO:0010629,GO:0010847,GO:0032088,GO:0034356,GO:0043231,GO:0045071,GO:0048147,GO:0070212,GO:0070213,GO:0070530,GO:1900045	NAD+ ADP-ribosyltransferase activity|nucleus|nucleolus|cytoplasm|cytosol|protein ADP-ribosylation|negative regulation of gene expression|regulation of chromatin assembly|negative regulation of NF-kappaB transcription factor activity|NAD biosynthesis via nicotinamide riboside salvage pathway|intracellular membrane-bounded organelle|negative regulation of viral genome replication|negative regulatio…
ENSGALT00000105897	95.9303	180.944	10.9165	0.0603307	-4.05096	0.0186423	1	Down	5.14799	7.09201	2.83095e-06	0.0261681	3.97328e-10	0.63693	Chr10	18212963	18222747	-	1319	ENSGALG00000044618.2	XM_015292256.2	0	sense	genic	exonic	overlapping	SLC51B	GeneID:415531,Genbank:XM_015292256.2,CGNC:50008	solute carrier family 51 beta subunit, transcript variant X1	GO:0005215,GO:0005886,GO:0015721,GO:0016021,GO:0031647,GO:0032991,GO:0046982,GO:0060050,GO:0070863,GO:0090314	transporter activity|plasma membrane|bile acid and bile salt transport|integral component of membrane|regulation of protein stability|protein-containing complex|protein heterodimerization activity|positive regulation of protein glycosylation|positive regulation of protein exit from endoplasmic reticulum|positive regulation of protein targeting to membrane	ko04976	Bile secretion
ENSGALT00000106060	4.74204	0	9.48409	Inf	Inf	0.0314264	1	Up	9.76842e-26	1.3996e-30	3.17359e-18	0.40928	0.221547	0.033968	Chr6	651478	689409	+	993	ENSGALG00000049040.1	XM_025151900.1	15693	antisense	intergenic	downstream	convergent	LOC112532689	GeneID:112532689,Genbank:XM_025151900.1	uncharacterized LOC112532689
ENSGALT00000106350	13.2506	0	26.5013	Inf	Inf	0.00195169	1	Up	7.55206e-40	7.3812e-08	7.27683e-09	0.355625	1.61604e-05	0.667105	Chr1	84191353	84229427	-	1853	ENSGALG00000046702.1	XM_015295983.2	71173	sense	intergenic	downstream	same_strand	CLDND1	GeneID:418357,Genbank:XM_015295983.2,CGNC:66314	claudin domain containing 1, transcript variant X3	GO:0009986,GO:0016021	cell surface|integral component of membrane
ENSGALT00000107427	5.67224	0.309962	11.0345	35.5996	5.15379	0.040414	1	Up	0.0134615	0.000233568	0.000951978	0.00475627	0.4151	0.200103	Chr31	5126595	5131015	+	1482	ENSGALG00000049675.1	XM_025145898.1	0	sense	genic	exonic	nested	LOC107049375	GeneID:107049375,Genbank:XM_025145898.1,CGNC:72395	paramyosin-like	GO:0005102,GO:0005615,GO:0005886,GO:0005887,GO:0009897,GO:0038023,GO:0050776,GO:0050852	signaling receptor binding|extracellular space|plasma membrane|integral component of plasma membrane|external side of plasma membrane|signaling receptor activity|regulation of immune response|T cell receptor signaling pathway
ENSGALT00000107465	8.98762	17.0728	0.902458	0.0528594	-4.2417	0.0426627	1	Down	0.275811	0.551888	1.94018e-06	2.73995e-20	5.12395e-13	0.0417918	Chr4	14240583	14246622	+	1825	ENSGALG00000050162.1	XM_015278324.2	0	antisense	genic	exonic	overlapping	LOC772071	GeneID:772071,Genbank:XM_015278324.2,CGNC:57258	LOC772071, transcript variant X8
TCONS_00000409	43.0648	86.1296	0	0	#NAME?	0.00715834	1	Down	0.674721	1.15042e-15	1.99722	0.00299926	0.000524834	2.89387e-08	Chr1	26886345	26972264	+	2463	XLOC_000176	XM_416021.6	0	sense	genic	exonic	overlapping	TMEM168	GeneID:417777,Genbank:XM_416021.6,CGNC:7180	transmembrane protein 168, transcript variant X1	GO:0016021,GO:0030133	integral component of membrane|transport vesicle
TCONS_00002863	2379.88	4279.17	480.6	0.112312	-3.15442	0.0298442	1	Down	321.7	1104.65	362.264	44.8436	35.3488	94.0098	Chr1	8132468	8142996	-	206	XLOC_001272	XM_416843.6	0	antisense	genic	intronic	nested	KIAA1324L	GeneID:418645,Genbank:XM_416843.6,CGNC:4983	KIAA1324 like	GO:0016021	integral component of membrane
TCONS_00002874	1386.9	2700.04	73.7525	0.0273154	-5.19414	0.034247	1	Down	1.31775e-19	916.58	241.725	2.37513e-23	16.9485	13.5977	Chr1	9268168	9338099	-	202	XLOC_001275	XM_015295177.2	0	antisense	genic	intronic	nested	SEMA3A	GeneID:395825,Genbank:XM_015295177.2,CGNC:4946	semaphorin 3A, transcript variant X1	GO:0001755,GO:0005576,GO:0005615,GO:0005887,GO:0008045,GO:0030215,GO:0030335,GO:0030424,GO:0038191,GO:0044297,GO:0045499,GO:0048843,GO:0050807,GO:0050919,GO:0071526,GO:0097156,GO:0098978,GO:1990535,GO:2000009,GO:2001224	neural crest cell migration|extracellular region|extracellular space|integral component of plasma membrane|motor neuron axon guidance|semaphorin receptor binding|positive regulation of cell migration|axon|neuropilin binding|cell body|chemorepellent activity|negative regulation of axon extension involved in axon guidance|regulation of synapse organization|negative chemotaxis|semaphorin-plexin sign…	ko04360	Axon guidance
TCONS_00003074	220.045	439.703	0.38781	0.000881982	-10.147	0.0454688	1	Down	7.37979e-07	41.7563	0.00280939	0.0130346	4.62768e-05	0.000158129	Chr1	30204003	30272933	-	957	XLOC_001357	XM_015281244.2	0	antisense	genic	exonic	overlapping	IRAK4	GeneID:417796,Genbank:XM_015281244.2,CGNC:7297	interleukin 1 receptor associated kinase 4, transcript variant X1			ko04620,ko04722,ko04064	Toll-like receptor signaling pathway|Neurotrophin signaling pathway|NF-kappa B signaling pathway
TCONS_00006481	22371.6	41972.6	2770.56	0.0660088	-3.9212	0.0407785	1	Down	388.678	13148.2	4170.9	371.124	234.086	380.451	Chr11	15869844	15928137	+	204	XLOC_002827	XM_015292522.2	38273	sense	intergenic	upstream	same_strand	CDH13	GeneID:414849,Genbank:XM_015292522.2,CGNC:4087	cadherin 13, transcript variant X2	GO:0001938,GO:0001954,GO:0002040,GO:0005509,GO:0005615,GO:0005737,GO:0005886,GO:0005901,GO:0005913,GO:0007043,GO:0007156,GO:0007162,GO:0007266,GO:0008092,GO:0008285,GO:0009897,GO:0009986,GO:0016339,GO:0016342,GO:0016601,GO:0030032,GO:0030100,GO:0030169,GO:0030335,GO:0031225,GO:0034332,GO:0042058,GO:0042803,GO:0043005,GO:0043542,GO:0043616,GO:0044331,GO:0045296,GO:0045944,GO:0048661,GO:0050850,GO:…	positive regulation of endothelial cell proliferation|positive regulation of cell-matrix adhesion|sprouting angiogenesis|calcium ion binding|extracellular space|cytoplasm|plasma membrane|caveola|cell-cell adherens junction|cell-cell junction assembly|homophilic cell adhesion via plasma membrane adhesion molecules|negative regulation of cell adhesion|Rho protein signal transduction|cytoskeletal pr…
TCONS_00006770	81.4722	0	162.944	Inf	Inf	0.01827	1	Up	1.77899e-28	3.57555e-28	3.35862e-29	1.0815e-30	4.79456	40.7135	Chr11	1066820	1080132	-	285	XLOC_002889	XM_025154383.1	0	sense	genic	exonic	overlapping	LOC112533303	GeneID:112533303,Genbank:XM_025154383.1	C-factor-like
TCONS_00006833	40.5783	8.24471	72.9118	8.84346	3.14461	0.0456244	1	Up	0	0.723416	0.141457	0.804352	1.93045	4.2187	Chr11	2718313	2723653	-	822	XLOC_002925	XM_015279247.2	13542	sense	intergenic	upstream	same_strand	LOC107052165	GeneID:107052165,Genbank:XM_015279247.2,CGNC:75169	uncharacterized LOC107052165, transcript variant X2
TCONS_00007116	13.8385	26.173	1.5041	0.0574675	-4.12111	0.0405251	1	Down	1.88463	5.70558	0.390587	0	0	0.41833	Chr11	17930740	17932304	-	290	XLOC_003003	NM_001030578.1	0	sense	genic	intronic	nested	KLHDC4	GeneID:415831,Genbank:NM_001030578.1,CGNC:5945	kelch domain containing 4
TCONS_00010546	193.451	382.368	4.53338	0.0118561	-6.39823	0.00501985	1	Down	0.353371	7.00965	12.7822	0.000157907	0.272098	5.45528e-12	Chr16	1799098	1817435	+	1501	XLOC_004442	XM_025155905.1	0	antisense	genic	intronic	nested	LOC112533555	GeneID:112533555,Genbank:XM_025155905.1	olfactory receptor 14C36-like, transcript variant X1			ko04740	Olfactory transduction
TCONS_00010553	164.017	317.679	10.3539	0.0325924	-4.93932	0.0374236	1	Down	2.00588	31.1045	6.10194	0.0791988	0.428351	0.677713	Chr16	1801461	1818903	+	709	XLOC_004442	XM_025155790.1	0	antisense	genic	exonic	overlapping	LOC107055568	GeneID:107055568,Genbank:XM_025155790.1,CGNC:78524	collagen alpha-1(I) chain-like
TCONS_00010798	347.64	620.257	75.0223	0.120954	-3.04747	0.0337255	1	Down	27.9515	69.1202	15.8794	2.44576	10.3035	9.23875e-10	Chr16	1814645	1832224	-	478	XLOC_004492	XM_025155908.1	0	sense	genic	intronic	nested	LOC112533555	GeneID:112533555,Genbank:XM_025155908.1	olfactory receptor 14C36-like, transcript variant X4			ko04740	Olfactory transduction
TCONS_00012368	295.316	588.306	2.32686	0.00395519	-7.98204	0.0347503	1	Down	6.91708e-15	16.1935	116.622	0.440191	1.9828e-19	2.04583e-08	Chr19	243523	271418	+	334	XLOC_005080	XM_015295890.2	0	sense	genic	exonic	overlapping	TNXB	GeneID:427816,Genbank:XM_015295890.2,CGNC:53199	tenascin XB	GO:0004126,GO:0047844	cytidine deaminase activity|deoxycytidine deaminase activity
TCONS_00014647	16.1746	30.1745	2.17471	0.0720714	-3.79443	0.0355432	1	Down	1.85545	6.62446	1.64919	0	0.380644	0.345685	Chr2	131031414	131031928	+	259	XLOC_006030	XM_025148113.1	0	antisense	genic	intronic	nested	LOC112531893	GeneID:112531893,Genbank:XM_025148113.1	early nodulin-75-like
TCONS_00021660	18.4334	1.35862	35.5082	26.1355	4.70794	0.0352913	1	Up	0	0.000787195	0.267958	0.645227	1.19543	5.82043	Chr3	2474085	2476427	+	363	XLOC_008894	XM_025148862.1	26029	antisense	intergenic	upstream	divergent	LOC112532065	GeneID:112532065,Genbank:XM_025148862.1	uncharacterized LOC112532065	GO:0003677,GO:0003964,GO:0004523,GO:0006310,GO:0008270,GO:0015074	DNA binding|RNA-directed DNA polymerase activity|RNA-DNA hybrid ribonuclease activity|DNA recombination|zinc ion binding|DNA integration
TCONS_00022515	64.3173	128.635	0	0	#NAME?	0.000288659	1	Down	14.1132	8.72814	0	0	0	0	Chr3	57177257	57235199	+	498	XLOC_009255	NM_204274.1	10756	sense	intergenic	upstream	same_strand	CTGF	GeneID:374135,Genbank:NM_204274.1,CGNC:2102	connective tissue growth factor	GO:0001558,GO:0005178,GO:0005520,GO:0007155,GO:0008201,GO:0031012,GO:0060548,GO:0071897	regulation of cell growth|integrin binding|insulin-like growth factor binding|cell adhesion|heparin binding|extracellular matrix|negative regulation of cell death|DNA biosynthetic process	ko04390	Hippo signaling pathway
TCONS_00022562	5.071	10.142	0	0	#NAME?	0.0247372	1	Down	1.94839	2.16939	0	0	0	0	Chr3	63949279	63954661	+	218	XLOC_009285	XM_025148909.1	0	antisense	genic	intronic	nested	NT5DC1	GeneID:421746,Genbank:XM_025148909.1,CGNC:11115	5'-nucleotidase domain containing 1, transcript variant X3	GO:0008253,GO:0046872	5'-nucleotidase activity|metal ion binding
TCONS_00024299	706.675	1413.35	0	0	#NAME?	0.016723	1	Down	0.495054	205.359	1.26944e-12	0.0106071	1.4912e-11	2.08106e-13	Chr3	104430792	104445216	-	624	XLOC_010074	XM_015285014.2	0	sense	genic	exonic	overlapping	SNX17	GeneID:421990,Genbank:XM_015285014.2,CGNC:12372	sorting nexin 17, transcript variant X1	GO:0005769,GO:0005829,GO:0006886,GO:0007165,GO:0030659,GO:0031410,GO:0035091,GO:1990126	early endosome|cytosol|intracellular protein transport|signal transduction|cytoplasmic vesicle membrane|cytoplasmic vesicle|phosphatidylinositol binding|retrograde transport, endosome to plasma membrane
TCONS_00025345	18.6087	0	37.2174	Inf	Inf	0.0397912	1	Up	0	0	0	0	6.44776	0.815974	Chr31	5542133	5583668	-	445	XLOC_010405	XM_015300469.2	0	antisense	genic	intronic	containing	LOC107055451	GeneID:107055451,Genbank:XM_015300469.2,CGNC:78407	uncharacterized LOC107055451, transcript variant X1
TCONS_00025599	35.8894	71.7789	0	0	#NAME?	0.0327308	1	Down	0	25.3006	2.25148	2.00526e-24	4.70522e-12	2.16771e-18	Chr33	4968826	4969260	+	232	XLOC_010510	XM_025145634.1	0	sense	genic	exonic	nested	LOC107049895	GeneID:107049895,Genbank:XM_025145634.1,CGNC:72911	LETM1 domain-containing protein 1-like	GO:0005741,GO:0005743,GO:0016021,GO:0043022	mitochondrial outer membrane|mitochondrial inner membrane|integral component of membrane|ribosome binding
TCONS_00025642	6.43828	12.8766	0	0	#NAME?	0.0342181	1	Down	0	3.42354	0.855387	0	0	0	Chr33	5704646	5707411	+	262	XLOC_010526	NM_001012700.1	0	antisense	genic	exonic	overlapping	LARP4	GeneID:426876,Genbank:NM_001012700.1,CGNC:52916	La ribonucleoprotein domain family member 4	GO:0003723,GO:0005829,GO:0006412,GO:0007010,GO:0008143,GO:0010494,GO:0016020,GO:0022604,GO:0045727	RNA binding|cytosol|translation|cytoskeleton organization|poly(A) binding|cytoplasmic stress granule|membrane|regulation of cell morphogenesis|positive regulation of translation
TCONS_00026106	36.6339	0	73.2678	Inf	Inf	0.000166034	1	Up	1.99038e-20	6.16942e-27	4.37667e-21	1.2255e-18	14.363	13.0763	Chr33	6988884	6991101	-	222	XLOC_010695	XM_025145573.1	0	sense	genic	exonic	nested	SLC39A5	GeneID:100858866,Genbank:XM_025145573.1,CGNC:64243	solute carrier family 39 member 5	GO:0001654,GO:0005385,GO:0005887,GO:0006882,GO:0016323,GO:0030509,GO:0034224,GO:0048026,GO:0061351,GO:0070062,GO:0070315,GO:0071578	eye development|zinc ion transmembrane transporter activity|integral component of plasma membrane|cellular zinc ion homeostasis|basolateral plasma membrane|BMP signaling pathway|cellular response to zinc ion starvation|positive regulation of mRNA splicing, via spliceosome|neural precursor cell proliferation|extracellular exosome|G1 to G0 transition involved in cell differentiation|zinc ion import…
TCONS_00026164	4.08484	0	8.16967	Inf	Inf	0.0430137	1	Up	3.62269e-06	4.25492e-21	0.00232565	0.40827	0.382509	0.0672964	Chr33	7714069	7714907	-	672	XLOC_010717	XM_025145548.1	0	sense	genic	exonic	overlapping	SMUG1	GeneID:431025,Genbank:XM_025145548.1,CGNC:10773	single-strand-selective monofunctional uracil-DNA glycosylase 1, transcript variant X3	GO:0000702,GO:0000703,GO:0003697,GO:0004844,GO:0005730,GO:0006281,GO:0006284,GO:0017065,GO:0019104	oxidized base lesion DNA N-glycosylase activity|oxidized pyrimidine nucleobase lesion DNA N-glycosylase activity|single-stranded DNA binding|uracil DNA N-glycosylase activity|nucleolus|DNA repair|base-excision repair|single-strand selective uracil DNA N-glycosylase activity|DNA N-glycosylase activity	ko03410	Base excision repair
TCONS_00030299	10.3214	20.6429	0	0	#NAME?	0.0329371	1	Down	0.641371	6.92497e-09	2.00642	2.32256e-08	6.78726e-10	2.29507e-09	Chr5	17111872	17172131	-	603	XLOC_012491	XM_025150980.1	0	antisense	genic	exonic	containing	LOC112532487	GeneID:112532487,Genbank:XM_025150980.1	uncharacterized LOC112532487
TCONS_00031145	17.7485	35.497	0	0	#NAME?	0.0190089	1	Down	0.57661	2.40359	1.94107e-13	7.80174e-15	3.23004e-10	0.00839393	Chr5	58948653	58967489	-	1070	XLOC_012780	XM_003641432.4	0	sense	genic	exonic	nested	PRPF39	GeneID:100858094,Genbank:XM_003641432.4,CGNC:66074	pre-mRNA processing factor 39, transcript variant X1	GO:0000243,GO:0000395,GO:0005685,GO:0071004	commitment complex|mRNA 5'-splice site recognition|U1 snRNP|U2-type prespliceosome
TCONS_00031536	1042.33	1877.34	207.308	0.110426	-3.17884	0.0481434	1	Down	43.9135	561.845	188.714	15.6008	19.034	43.2015	Chr6	20751017	20768640	+	203	XLOC_012925	XM_025151911.1	0	antisense	genic	intronic	nested	KIF20BL	GeneID:768380,Genbank:XM_025151911.1,CGNC:52053	kinesin-like protein KIF20B-like	GO:0001843,GO:0003777,GO:0005524,GO:0005634,GO:0005654,GO:0005730,GO:0005737,GO:0005813,GO:0005871,GO:0005874,GO:0007018,GO:0007049,GO:0007088,GO:0008017,GO:0008284,GO:0008574,GO:0015630,GO:0016887,GO:0030426,GO:0030496,GO:0032467,GO:0035372,GO:0042803,GO:0048471,GO:0048812,GO:0050699,GO:0051233,GO:0051301,GO:0070201,GO:0070938,GO:0090316,GO:0097431,GO:1903438,GO:1990023,GO:2000114,GO:2001222,GO:…	neural tube closure|microtubule motor activity|ATP binding|nucleus|nucleoplasm|nucleolus|cytoplasm|centrosome|kinesin complex|microtubule|microtubule-based movement|cell cycle|regulation of mitotic nuclear division|microtubule binding|positive regulation of cell proliferation|ATP-dependent microtubule motor activity, plus-end-directed|microtubule cytoskeleton|ATPase activity|growth cone|midbody|p…
TCONS_00032217	9003.69	16951.6	1055.8	0.062283	-4.00502	0.00844537	1	Down	294.904	3884.59	2753.06	62.3451	236.86	116.959	Chr6	20684803	20914028	-	203	XLOC_013183	XM_423102.5	0	sense	genic	intronic	containing	PPP1R3C	GeneID:425328,Genbank:XM_423102.5,CGNC:52422	protein phosphatase 1 regulatory subunit 3C	GO:0005977,GO:0005978,GO:0006605,GO:0019888,GO:0019899,GO:0019903,GO:0042587,GO:0043231,GO:0050196	glycogen metabolic process|glycogen biosynthetic process|protein targeting|protein phosphatase regulator activity|enzyme binding|protein phosphatase binding|glycogen granule|intracellular membrane-bounded organelle|[phosphorylase] phosphatase activity	ko04910	Insulin signaling pathway
TCONS_00036331	31.3447	61.526	1.16343	0.0189096	-5.72474	0.00182366	1	Down	12.8327	6.4665	5.163	0.317401	1.16718e-18	0.0514148	ChrW	1006457	1112982	+	213
XR_001463493.2	23.9404	0.309962	47.5709	153.473	7.26184	0.000818129	1	Up	0.0130214	0.000429278	9.26279e-06	0.24468	0.821786	0.537002	Chr4	58121677	58135992	-	2359	LOC107051705	NM_001272018.1	0	antisense	genic	intronic	overlapping	CFI	GeneID:428773,Genbank:NM_001272018.1,CGNC:9197	complement factor I	GO:0004252,GO:0005044,GO:0005615,GO:0005634,GO:0006958,GO:0016020,GO:0045087,GO:0046872	serine-type endopeptidase activity|scavenger receptor activity|extracellular space|nucleus|complement activation, classical pathway|membrane|innate immune response|metal ion binding	ko04610	Complement and coagulation cascades
XR_001463882.2	17.4198	0	34.8395	Inf	Inf	0.00106463	1	Up	5.35467e-11	4.38953e-09	0.00034705	4.8337e-06	0.315019	0.202112	ChrZ	963281	983861	-	5657	LOC101748371	XM_015277293.2	892	sense	intergenic	upstream	same_strand	LMAN1	GeneID:426849,Genbank:XM_015277293.2,CGNC:2024	lectin, mannose binding 1, transcript variant X1	GO:0000139,GO:0005537,GO:0005789,GO:0005793,GO:0005829,GO:0006457,GO:0006888,GO:0007029,GO:0007030,GO:0007596,GO:0010638,GO:0012507,GO:0015031,GO:0016020,GO:0016021,GO:0030017,GO:0030134,GO:0033116,GO:0044220,GO:0046872,GO:0048208,GO:0051082,GO:0062023,GO:0070062,GO:1903215	Golgi membrane|mannose binding|endoplasmic reticulum membrane|endoplasmic reticulum-Golgi intermediate compartment|cytosol|protein folding|ER to Golgi vesicle-mediated transport|endoplasmic reticulum organization|Golgi organization|blood coagulation|positive regulation of organelle organization|ER to Golgi transport vesicle membrane|protein transport|membrane|integral component of membrane|sarcom…	ko04141	Protein processing in endoplasmic reticulum
XR_001464039.2	4.92367	0	9.84734	Inf	Inf	0.0405735	1	Up	0.00148316	2.52263e-14	7.92602e-16	0.133012	2.37748e-12	0.535276	Chr2	103232358	103243205	-	1109	LOC107052001	XM_426078.6	125	antisense	intergenic	downstream	convergent	LAMA3	GeneID:428524,Genbank:XM_426078.6,CGNC:11197	laminin subunit alpha 3, transcript variant X1	GO:0005102,GO:0005198,GO:0005201,GO:0005576,GO:0005604,GO:0005610,GO:0005783,GO:0007155,GO:0008544,GO:0030155,GO:0030198,GO:0030334,GO:0031581,GO:0035987,GO:0045995,GO:0062023,GO:0070062	signaling receptor binding|structural molecule activity|extracellular matrix structural constituent|extracellular region|basement membrane|laminin-5 complex|endoplasmic reticulum|cell adhesion|epidermis development|regulation of cell adhesion|extracellular matrix organization|regulation of cell migration|hemidesmosome assembly|endodermal cell differentiation|regulation of embryonic development|co…	ko04151,ko04512,ko04510	PI3K-Akt signaling pathway|ECM-receptor interaction|Focal adhesion
XR_001464642.2	25.1611	50.3221	0	0	#NAME?	0.00125782	1	Down	3.18768e-07	4.80952	2.29079	2.86004e-11	0	0	ChrZ	27308866	27310443	-	597	LOC107052259
XR_001468173.2	17.8598	35.7195	0	0	#NAME?	0.0269766	1	Down	0.0759634	0.000334132	0.288675	7.23727e-09	3.03789e-11	0.000172454	Chr10	1091221	1104536	+	7421	LOC107054160	XM_025153969.1	13164	sense	intergenic	downstream	same_strand	LOC100857180	GeneID:100857180,Genbank:XM_025153969.1,CGNC:65821	U3 small nucleolar RNA-interacting protein 2-like	GO:0003723,GO:0005654,GO:0005730,GO:0006364,GO:0030515,GO:0031428,GO:0032040,GO:0034511	RNA binding|nucleoplasm|nucleolus|rRNA processing|snoRNA binding|box C/D snoRNP complex|small-subunit processome|U3 snoRNA binding
XR_001469291.2	4.638	0	9.27599	Inf	Inf	0.0304142	1	Up	1.26467e-05	9.77682e-05	2.21772e-06	0.0149896	0.00103238	0.0153039	Chr18	1392433	1429787	+	19943	LOC107054729	XM_015295241.2	0	antisense	genic	intronic	nested	SHISA6	GeneID:768703,Genbank:XM_015295241.2,CGNC:54683	shisa family member 6, transcript variant X2	GO:0007283,GO:0014069,GO:0016055,GO:0030054,GO:0030165,GO:0032281,GO:0032591,GO:0035255,GO:0045202,GO:0045211,GO:0048172,GO:0090090,GO:0098962,GO:0098970,GO:0098976,GO:0098978,GO:0098985,GO:0099061,GO:1904717,GO:2000311	spermatogenesis|postsynaptic density|Wnt signaling pathway|cell junction|PDZ domain binding|AMPA glutamate receptor complex|dendritic spine membrane|ionotropic glutamate receptor binding|synapse|postsynaptic membrane|regulation of short-term neuronal synaptic plasticity|negative regulation of canonical Wnt signaling pathway|regulation of postsynaptic neurotransmitter receptor activity|postsynapti…
XR_001470345.2	4.92091	9.84181	0	0	#NAME?	0.0276256	1	Down	1.20483	0.683197	0.125027	2.51635e-30	9.06564e-21	0	Chr27	5717105	5722783	+	428	LOC107055287	XM_025143981.1	79	antisense	intergenic	upstream	divergent	KAT7	GeneID:425530,Genbank:XM_025143981.1,CGNC:52487	lysine acetyltransferase 7, transcript variant X1	GO:0000123,GO:0000790,GO:0003688,GO:0003700,GO:0004402,GO:0005634,GO:0005654,GO:0005829,GO:0006260,GO:0008270,GO:0010485,GO:0031098,GO:0042393,GO:0043966,GO:0043981,GO:0043982,GO:0043983,GO:0044212,GO:0045892,GO:0045944,GO:0072708,GO:0072710,GO:0072716,GO:0072720,GO:0072739,GO:0090240,GO:1900182	histone acetyltransferase complex|nuclear chromatin|DNA replication origin binding|DNA-binding transcription factor activity|histone acetyltransferase activity|nucleus|nucleoplasm|cytosol|DNA replication|zinc ion binding|H4 histone acetyltransferase activity|stress-activated protein kinase signaling cascade|histone binding|histone H3 acetylation|histone H4-K5 acetylation|histone H4-K8 acetylation…
XR_003071089.1	9.05451	18.109	0	0	#NAME?	0.00531875	1	Down	1.73989	2.05032	0.27145	0.00022527	0.00353437	9.07609e-05	Chr18	4316211	4318908	-	394	LOC107054741	NM_205233.1	1381	antisense	intergenic	downstream	convergent	ST6GALNAC2	GeneID:396159,Genbank:NM_205233.1,CGNC:1332	ST6 N-acetylgalactosaminide alpha-2,6-sialyltransferase 2	GO:0000139,GO:0001665,GO:0006493,GO:0016021,GO:1990743	Golgi membrane|alpha-N-acetylgalactosaminide alpha-2,6-sialyltransferase activity|protein O-linked glycosylation|integral component of membrane|protein sialylation
XR_003071207.1	12.2033	0	24.4067	Inf	Inf	0.00217062	1	Up	4.6498e-06	0.000111732	5.03026e-05	0.154552	0.286038	0.0482923	Chr19	5279434	5292475	-	3803	LOC417551	XM_015296029.2	0	antisense	genic	exonic	overlapping	LRRC75A	GeneID:417550,Genbank:XM_015296029.2,CGNC:50547	leucine rich repeat containing 75A, transcript variant X2	GO:0005737	cytoplasm
XR_003071551.1	4.84665	0	9.69329	Inf	Inf	0.0237652	1	Up	8.25376e-27	9.61683e-45	1.09978e-19	9.3475e-36	0.130887	0.105198	Chr21	430	7680	-	3488	LOC112530149	XM_015296990.2	34236	sense	intergenic	downstream	same_strand	KLHDC7A	GeneID:428170,Genbank:XM_015296990.2,CGNC:251	kelch domain containing 7A	GO:0016021	integral component of membrane
XR_003071574.1	6.8382	0	13.6764	Inf	Inf	0.01066	1	Up	2.71798e-22	0	1.85926e-18	0.128824	0.163675	0.170375	Chr21	5539125	5547352	-	2211	LOC107054939	XM_015297207.2	0	antisense	genic	exonic	overlapping	KIAA2013	GeneID:428195,Genbank:XM_015297207.2,CGNC:3351	KIAA2013	GO:0016021	integral component of membrane
XR_003071710.1	11.7726	1.36384	22.1813	16.2639	4.0236	0.0388076	1	Up	0.000353358	0.0880328	8.99928e-26	0.21666	0.164919	0.744716	Chr23	6460	10831	+	1477	LOC112530221	XM_025143114.1	32439	sense	intergenic	upstream	same_strand	LOC107050830	GeneID:107050830,Genbank:XM_025143114.1,CGNC:73842	uncharacterized LOC107050830, transcript variant X1	GO:0005737,GO:0005739,GO:0005829,GO:0006700,GO:0030156,GO:0044305,GO:0098978,GO:0099626	cytoplasm|mitochondrion|cytosol|C21-steroid hormone biosynthetic process|benzodiazepine receptor binding|calyx of Held|glutamatergic synapse|voltage-gated calcium channel activity involved in regulation of presynaptic cytosolic calcium levels
XR_003071779.1	13.1839	0.818305	25.5494	31.2224	4.96451	0.0173021	1	Up	0.000208716	0.0991478	0.00132142	1.50297	0.0423825	1.15192	Chr1	79241782	79242670	+	645	LOC112530269	XM_025143322.1	0	antisense	genic	exonic	overlapping	LOC112530264	GeneID:112530264,Genbank:XM_025143322.1	uncharacterized LOC112530264
XR_003071912.1	14.2127	0	28.4253	Inf	Inf	0.00113663	1	Up	0.00102005	2.47873e-16	8.88334e-05	0.0105261	0.0492934	0.112196	Chr26	4058022	4076549	-	13041	LOC101747934	NM_205515.1	0	antisense	genic	intronic	nested	CAPZA1	GeneID:396521,Genbank:NM_205515.1,CGNC:1070	capping actin protein of muscle Z-line alpha subunit 1	GO:0005829,GO:0005886,GO:0008290,GO:0030018,GO:0030036,GO:0030479,GO:0034329,GO:0051015,GO:0051016,GO:0071203	cytosol|plasma membrane|F-actin capping protein complex|Z disc|actin cytoskeleton organization|actin cortical patch|cell junction assembly|actin filament binding|barbed-end actin filament capping|WASH complex	ko04144	Endocytosis
XR_003071967.1	8.89314	17.1387	0.647625	0.0377874	-4.72595	0.0327887	1	Down	0.440867	0.0272833	0.180531	0.00436655	0.0270487	0.00167536	Chr27	4034999	4039999	+	2174	LOC107055278	NM_204359.2	0	antisense	genic	exonic	overlapping	GH	GeneID:378781,Genbank:NM_204359.2,CGNC:49117	growth hormone	GO:0005131,GO:0005179,GO:0005615,GO:0005634,GO:0005802,GO:0005886,GO:0008083,GO:0010628,GO:0010629,GO:0030141,GO:0031667,GO:0032094,GO:0032869,GO:0035846,GO:0040018,GO:0042531,GO:0043066,GO:0045927,GO:0046427,GO:0046872,GO:0048513,GO:0050691,GO:0050731,GO:0060396,GO:0097153	growth hormone receptor binding|hormone activity|extracellular space|nucleus|trans-Golgi network|plasma membrane|growth factor activity|positive regulation of gene expression|negative regulation of gene expression|secretory granule|response to nutrient levels|response to food|cellular response to insulin stimulus|oviduct epithelium development|positive regulation of multicellular organism growth|…	ko04060,ko04080,ko04151,ko04630	Cytokine-cytokine receptor interaction|Neuroactive ligand-receptor interaction|PI3K-Akt signaling pathway|Jak-STAT signaling pathway
XR_003072304.1	19.2087	1.54981	36.8675	23.7884	4.57219	0.0121062	1	Up	0.0769648	0	2.44859e-09	0.473145	0.238541	0.791917	ChrZ	64109675	64111950	+	1795	LOC107052408	XM_015280711.2	97	antisense	intergenic	upstream	divergent	RASGRF2	GeneID:100859132,Genbank:XM_015280711.2,CGNC:66088	Ras protein specific guanine nucleotide releasing factor 2, transcript variant X5	GO:0000165,GO:0005085,GO:0005088,GO:0005089,GO:0005516,GO:0005783,GO:0005789,GO:0005829,GO:0005886,GO:0007186,GO:0007264,GO:0034976,GO:0035023,GO:0043065,GO:0051056	MAPK cascade|guanyl-nucleotide exchange factor activity|Ras guanyl-nucleotide exchange factor activity|Rho guanyl-nucleotide exchange factor activity|calmodulin binding|endoplasmic reticulum|endoplasmic reticulum membrane|cytosol|plasma membrane|G protein-coupled receptor signaling pathway|small GTPase mediated signal transduction|response to endoplasmic reticulum stress|regulation of Rho protein…	ko04014,ko04010	Ras signaling pathway|MAPK signaling pathway
XR_003072475.1	5.81851	11.637	0	0	#NAME?	0.0242638	1	Down	0.0228181	0.146967	0.0174311	0.000329708	0.000706979	3.40375e-09	Chr1	106933804	106940063	+	5454	LOC107055362	XM_416717.6	6263	antisense	intergenic	upstream	divergent	ATP5O	GeneID:418508,Genbank:XM_416717.6,CGNC:11954	ATP synthase, H+ transporting, mitochondrial F1 complex, O subunit	GO:0005753,GO:0015986,GO:0046933	mitochondrial proton-transporting ATP synthase complex|ATP synthesis coupled proton transport|proton-transporting ATP synthase activity, rotational mechanism	ko00190	Oxidative phosphorylation
XR_003072476.1	19.3491	2.90843	35.7899	12.3056	3.62124	0.0282008	1	Up	0.0227076	1.58068e-05	0.0205033	0.000366584	0.273144	0.272285	Chr1	106933804	106940063	+	5449	LOC107055362	XM_416717.6	6263	antisense	intergenic	upstream	divergent	ATP5O	GeneID:418508,Genbank:XM_416717.6,CGNC:11954	ATP synthase, H+ transporting, mitochondrial F1 complex, O subunit	GO:0005753,GO:0015986,GO:0046933	mitochondrial proton-transporting ATP synthase complex|ATP synthesis coupled proton transport|proton-transporting ATP synthase activity, rotational mechanism	ko00190	Oxidative phosphorylation
XR_003072498.1	14.3204	2.01346	26.6273	13.2247	3.72516	0.0386295	1	Up	0.0569688	0.256484	0.0647005	2.9414e-21	2.75035	1.94563	ChrZ	75733267	75760394	+	477	LOC112530715	XM_025145185.1	54665	sense	intergenic	downstream	same_strand	LOC112530714	GeneID:112530714,Genbank:XM_025145185.1	uncharacterized LOC112530714
XR_003072542.1	5.77168	0.272768	11.2706	41.3193	5.36874	0.0398422	1	Up	3.0351e-22	0.0120014	0	0.127498	0.0426466	0.383379	ChrZ	82450713	82455326	-	1570	LOC112530749	XM_025145160.1	2868	sense	intergenic	upstream	same_strand	LOC112530698	GeneID:112530698,Genbank:XM_025145160.1	rho GTPase-activating protein 33-like	GO:0005096,GO:0005737,GO:0005886,GO:0007165,GO:0014069,GO:0035091	GTPase activator activity|cytoplasm|plasma membrane|signal transduction|postsynaptic density|phosphatidylinositol binding
XR_003072731.1	27.605	4.29674	50.9133	11.8493	3.56673	0.028044	1	Up	0.0416417	4.07662e-12	0.0813197	0.530576	0.185037	0.53747	Chr31	897746	904690	+	2879	LOC107049737	XM_025145977.1	1996	antisense	intergenic	downstream	convergent	LOC112531066	GeneID:112531066,Genbank:XM_025145977.1	zinc finger protein 239-like
XR_003072769.1	32.1935	1.09107	63.2959	58.0125	5.85829	0.00181801	1	Up	1.2781e-45	0.0615059	2.15601e-09	0.150989	1.48898	1.91149	Chr31	5567649	5571758	-	1451	LOC107055454	XM_015300470.2	2778	antisense	intergenic	downstream	convergent	LOC107055451	GeneID:107055451,Genbank:XM_015300470.2,CGNC:78407	uncharacterized LOC107055451, transcript variant X2
XR_003072804.1	7.52242	0	15.0448	Inf	Inf	0.00856825	1	Up	3.44826e-05	8.04743e-44	1.24897e-15	0.330871	0.0591375	0.3488	Chr31	4406425	4408342	+	1397	LOC101750179	XM_025146051.1	23111	sense	intergenic	downstream	same_strand	LOC107050438	GeneID:107050438,Genbank:XM_025146051.1,CGNC:73452	T-cell-interacting, activating receptor on myeloid cells protein 1-like	GO:0002250,GO:0016021	adaptive immune response|integral component of membrane
XR_003073315.1	12.8592	0	25.7184	Inf	Inf	0.00201338	1	Up	7.92842e-05	1.08249e-05	4.91015e-08	0.190253	0.167884	0.0187261	Chr1	136506809	136517708	+	4855	LOC101751432	XM_004938512.3	25730	antisense	intergenic	upstream	divergent	FHL2	GeneID:418726,Genbank:XM_004938512.3,CGNC:12600	four and a half LIM domains 2, transcript variant X2			ko04380	Osteoclast differentiation
XR_003073601.1	26.1475	4.9594	47.3357	9.54464	3.25469	0.0448426	1	Up	0.297926	4.41032e-06	0.000664612	0.682271	0.837873	0.954336	Chr2	30878054	30887738	+	1445	LOC107052552	NM_001199617.1	0	antisense	genic	exonic	overlapping	TOMM7	GeneID:420610,Genbank:NM_001199617.1,CGNC:66381	translocase of outer mitochondrial membrane 7	GO:0005742,GO:0016021,GO:0030150	mitochondrial outer membrane translocase complex|integral component of membrane|protein import into mitochondrial matrix
XR_003073701.1	15.159	0.619924	29.6981	47.9059	5.58213	0.00711662	1	Up	0.00306168	4.31258e-05	9.39367e-12	0.0580316	0.0572682	0.0216757	Chr2	58582446	58869148	-	15723	LOC107051649	NM_205466.2	5064	antisense	intergenic	downstream	convergent	PRL	GeneID:396453,Genbank:NM_205466.2,CGNC:9616	prolactin	GO:0001937,GO:0005179,GO:0005615,GO:0008284,GO:0031667,GO:0033685,GO:0040014,GO:0046427,GO:1902895	negative regulation of endothelial cell proliferation|hormone activity|extracellular space|positive regulation of cell proliferation|response to nutrient levels|negative regulation of luteinizing hormone secretion|regulation of multicellular organism growth|positive regulation of JAK-STAT cascade|positive regulation of pri-miRNA transcription by RNA polymerase II	ko04060,ko04080,ko04151,ko04630,ko04917	Cytokine-cytokine receptor interaction|Neuroactive ligand-receptor interaction|PI3K-Akt signaling pathway|Jak-STAT signaling pathway|Prolactin signaling pathway
XR_003073715.1	7.38351	0	14.767	Inf	Inf	0.00908796	1	Up	0.000195614	8.09521e-20	1.75162e-15	0.0254853	0.00618808	0.0243343	Chr2	59952052	60062879	+	18524	LOC101750257
XR_003074258.1	17.0303	0.929887	33.1308	35.6288	5.15497	0.00699901	1	Up	0.00320825	0.000209978	0.00021292	0.0112908	0.0193986	0.0661227	Chr3	38421816	38453259	-	26585	LOC107053051	XM_015284408.2	9154	antisense	intergenic	upstream	divergent	IRF2BP2	GeneID:428585,Genbank:XM_015284408.2,CGNC:8356	interferon regulatory factor 2 binding protein 2	GO:0000977,GO:0001078,GO:0001228,GO:0002327,GO:0005634,GO:0005654,GO:0005737,GO:0046872	RNA polymerase II regulatory region sequence-specific DNA binding|proximal promoter DNA-binding transcription repressor activity, RNA polymerase II-specific|DNA-binding transcription activator activity, RNA polymerase II-specific|immature B cell differentiation|nucleus|nucleoplasm|cytoplasm|metal ion binding
XR_003074392.1	12.0203	0.679309	23.3612	34.3897	5.1039	0.0106586	1	Up	8.51834e-07	6.57585e-15	0.00369232	0.00193047	0.073741	0.0845965	Chr3	95826987	95848951	-	12119	LOC112532097	NM_205002.1	4988	antisense	intergenic	upstream	divergent	ID2	GeneID:395852,Genbank:NM_205002.1,CGNC:12279	inhibitor of DNA binding 2, HLH protein	GO:0000122,GO:0000981,GO:0001085,GO:0001656,GO:0001779,GO:0001966,GO:0003149,GO:0003166,GO:0003700,GO:0005634,GO:0005737,GO:0005829,GO:0007275,GO:0007623,GO:0008134,GO:0008344,GO:0010628,GO:0010629,GO:0014003,GO:0019216,GO:0021772,GO:0030182,GO:0032922,GO:0032991,GO:0033598,GO:0042752,GO:0043153,GO:0043353,GO:0043392,GO:0043433,GO:0044325,GO:0045475,GO:0045578,GO:0045600,GO:0045648,GO:0045651,GO:…	negative regulation of transcription by RNA polymerase II|DNA-binding transcription factor activity, RNA polymerase II-specific|RNA polymerase II transcription factor binding|metanephros development|natural killer cell differentiation|thigmotaxis|membranous septum morphogenesis|bundle of His development|DNA-binding transcription factor activity|nucleus|cytoplasm|cytosol|multicellular organism dev…	ko04550,ko04390,ko04350	Signaling pathways regulating pluripotency of stem cells|Hippo signaling pathway|TGF-beta signaling pathway
XR_003074494.1	6.73223	0	13.4645	Inf	Inf	0.0108317	1	Up	1.23641e-11	2.27147e-13	4.13529e-18	0.129473	3.30352e-07	0.272542	Chr3	85804801	85827307	-	2427	LOC107053129	NM_001038586.1	58125	antisense	intergenic	downstream	convergent	LGSN	GeneID:428642,Genbank:NM_001038586.1,CGNC:12168	lengsin, lens protein with glutamine synthetase domain	GO:0003824,GO:0006807,GO:0016020	catalytic activity|nitrogen compound metabolic process|membrane
XR_003074496.1	11.2738	0	22.5477	Inf	Inf	0.00662571	1	Up	3.58591e-11	1.49148e-12	2.64512e-19	0.016907	0.212683	0.53128	Chr3	85804801	85827307	-	2349	LOC107053129	NM_001038586.1	58125	antisense	intergenic	downstream	convergent	LGSN	GeneID:428642,Genbank:NM_001038586.1,CGNC:12168	lengsin, lens protein with glutamine synthetase domain	GO:0003824,GO:0006807,GO:0016020	catalytic activity|nitrogen compound metabolic process|membrane
XR_003074506.1	4.02486	0	8.04972	Inf	Inf	0.043624	1	Up	0.00164966	4.75805e-09	3.40607e-21	0.0694361	2.13707e-13	0.0543222	Chr3	53386026	53450889	-	4377	LOC101751538
XR_003074555.1	10.4801	20.3356	0.624632	0.0307162	-5.02485	0.0188951	1	Down	0.0838471	0.172588	0.0337667	2.5907e-08	0.00552543	0.00453178	Chr3	54169761	54176546	+	6147	LOC107053000	XM_004935682.3	108	antisense	intergenic	downstream	convergent	ABRACL	GeneID:770205,Genbank:XM_004935682.3,CGNC:10348	ABRA C-terminal like, transcript variant X1
XR_003074650.1	7.44615	0	14.8923	Inf	Inf	0.00770845	1	Up	0.00133574	4.2481e-06	0.000979461	0.00438543	0.185096	0.0887236	Chr3	22242347	22289983	-	4434	LOC107052945	XM_015283666.2	0	antisense	genic	exonic	overlapping	LPGAT1	GeneID:421375,Genbank:XM_015283666.2,CGNC:7483	lysophosphatidylglycerol acyltransferase 1, transcript variant X1	GO:0003841,GO:0005737,GO:0005789,GO:0008654,GO:0016021,GO:0016746,GO:0045723	1-acylglycerol-3-phosphate O-acyltransferase activity|cytoplasm|endoplasmic reticulum membrane|phospholipid biosynthetic process|integral component of membrane|transferase activity, transferring acyl groups|positive regulation of fatty acid biosynthetic process	ko00564	Glycerophospholipid metabolism
XR_003074903.1	4.96007	0	9.92015	Inf	Inf	0.0221233	1	Up	1.62948e-06	0	5.08075e-05	0.000884206	0.0123673	0.0251906	Chr4	81775099	81851140	-	20240	LOC101751220	NM_205062.1	0	antisense	genic	intronic	overlapping	LRPAP1	GeneID:395936,Genbank:NM_205062.1,CGNC:11638	LDL receptor related protein associated protein 1	GO:0001540,GO:0002091,GO:0005102,GO:0005576,GO:0005768,GO:0005783,GO:0005793,GO:0005794,GO:0005796,GO:0005801,GO:0005886,GO:0008201,GO:0009986,GO:0010916,GO:0031904,GO:0032091,GO:0035473,GO:0045056,GO:0048019,GO:0048237,GO:0048259,GO:0050750,GO:0060548,GO:0070326,GO:1900116,GO:1900222,GO:1900223	amyloid-beta binding|negative regulation of receptor internalization|signaling receptor binding|extracellular region|endosome|endoplasmic reticulum|endoplasmic reticulum-Golgi intermediate compartment|Golgi apparatus|Golgi lumen|cis-Golgi network|plasma membrane|heparin binding|cell surface|negative regulation of very-low-density lipoprotein particle clearance|endosome lumen|negative regulation o…
XR_003074965.1	16.3758	0	32.7515	Inf	Inf	0.0416278	1	Up	0.000729562	5.26125e-13	2.225e-11	0.243369	0.042085	0.0122329	Chr4	20176358	20211379	-	7060	LOC112532346	XM_025149977.1	20097	sense	intergenic	downstream	same_strand	DCHS2	GeneID:769052,Genbank:XM_025149977.1,CGNC:54945	dachsous cadherin-related 2	GO:0005509,GO:0005886,GO:0007156,GO:0016021	calcium ion binding|plasma membrane|homophilic cell adhesion via plasma membrane adhesion molecules|integral component of membrane	ko04392,ko04391	Hippo signaling pathway -multiple species|Hippo signaling pathway - fly
XR_003075507.1	5.84852	11.3962	0.300819	0.0263964	-5.24351	0.0438971	1	Down	0.0337348	0.139222	0.0431215	0.000789163	2.87216e-08	0.00636434	Chr5	31428108	31436453	-	4495	LOC107053499	XM_025150560.1	100	antisense	intergenic	upstream	divergent	MEIS2	GeneID:395588,Genbank:XM_025150560.1,CGNC:49388	Meis homeobox 2, transcript variant X1	GO:0000122,GO:0000978,GO:0000981,GO:0001077,GO:0001654,GO:0003677,GO:0003700,GO:0003712,GO:0003714,GO:0005634,GO:0006366,GO:0008134,GO:0008542,GO:0009612,GO:0031016,GO:0043565,GO:0045638,GO:0045931,GO:0045944,GO:0048471,GO:0070848,GO:0110024	negative regulation of transcription by RNA polymerase II|RNA polymerase II proximal promoter sequence-specific DNA binding|DNA-binding transcription factor activity, RNA polymerase II-specific|proximal promoter DNA-binding transcription activator activity, RNA polymerase II-specific|eye development|DNA binding|DNA-binding transcription factor activity|transcription coregulator activity|transcrip…
XR_003075561.1	6.11648	0.339655	11.8933	35.0159	5.12994	0.0363695	1	Up	3.53902e-18	0	0.00519137	0.0331309	0.0773226	0.0493372	Chr6	26900519	26916700	+	5765	LOC101749148	XM_421754.6	16970	sense	intergenic	upstream	same_strand	DUSP5	GeneID:423890,Genbank:XM_421754.6,CGNC:6509	dual specificity phosphatase 5	GO:0000165,GO:0000187,GO:0000188,GO:0004725,GO:0005634,GO:0005654,GO:0005737,GO:0006470,GO:0008138,GO:0016311,GO:0016791,GO:0017017,GO:0035335,GO:0035970	MAPK cascade|activation of MAPK activity|inactivation of MAPK activity|protein tyrosine phosphatase activity|nucleus|nucleoplasm|cytoplasm|protein dephosphorylation|protein tyrosine/serine/threonine phosphatase activity|dephosphorylation|phosphatase activity|MAP kinase tyrosine/serine/threonine phosphatase activity|peptidyl-tyrosine dephosphorylation|peptidyl-threonine dephosphorylation	ko04010	MAPK signaling pathway
XR_003075622.1	10.3707	20.7414	0	0	#NAME?	0.00387969	1	Down	0.184299	0.18234	0.144633	4.60174e-09	1.80855e-19	1.6068e-07	Chr6	11786435	11793008	-	3386	LOC768462	XM_025151723.1	27216	antisense	intergenic	upstream	divergent	LOC112532615	GeneID:112532615,Genbank:XM_025151723.1	uncharacterized LOC112532615, transcript variant X2
XR_003075649.1	5.12122	0	10.2424	Inf	Inf	0.0235945	1	Up	0.000528494	2.87873e-05	4.62679e-20	0.0429829	6.71573e-08	0.0512218	Chr6	12715210	12725544	+	7624	LOC101749404	XM_015288210.1	752	antisense	intergenic	upstream	divergent	H2AFY2	GeneID:423721,Genbank:XM_015288210.1,CGNC:3559	H2A histone family, member Y2, transcript variant X1	GO:0000122,GO:0000784,GO:0000786,GO:0000790,GO:0000977,GO:0001740,GO:0003677,GO:0005654,GO:0006325,GO:0006334,GO:0007420,GO:0007549,GO:0031490,GO:0044212,GO:0045618,GO:0045814,GO:0046982,GO:0070062,GO:0071169,GO:1901837	negative regulation of transcription by RNA polymerase II|nuclear chromosome, telomeric region|nucleosome|nuclear chromatin|RNA polymerase II regulatory region sequence-specific DNA binding|Barr body|DNA binding|nucleoplasm|chromatin organization|nucleosome assembly|brain development|dosage compensation|chromatin DNA binding|transcription regulatory region DNA binding|positive regulation of kerat…
XR_003075679.1	7.97502	15.3484	0.601638	0.0391988	-4.67305	0.040455	1	Down	0.0913321	0.0707236	0.0656697	7.69902e-11	0.000394635	0.00631884	Chr6	12910697	12919457	+	5723	LOC112532618	XM_025151907.1	47615	antisense	intergenic	upstream	divergent	LOC107050073	GeneID:107050073,Genbank:XM_025151907.1,CGNC:73088	uncharacterized LOC107050073
XR_003075694.1	7.21838	14.4368	0	0	#NAME?	0.0100942	1	Down	0.119428	0.084031	0.00610102	1.48441e-12	0.00125092	3.03209e-05	Chr6	12910697	12919457	+	6059	LOC112532618	XM_025151907.1	47615	antisense	intergenic	upstream	divergent	LOC107050073	GeneID:107050073,Genbank:XM_025151907.1,CGNC:73088	uncharacterized LOC107050073
XR_003075803.1	24.6955	4.41551	44.9755	10.1858	3.34849	0.0368731	1	Up	0.000384949	1.51363e-05	0.278701	1.10137	0.519116	1.12416	Chr6	730694	739402	-	1177	LOC107049565	XM_025151818.1	707	antisense	intergenic	upstream	divergent	LOC112532659	GeneID:112532659,Genbank:XM_025151818.1	uncharacterized LOC112532659
XR_003075975.1	13.1259	0.582731	25.669	44.0495	5.46105	0.0100546	1	Up	0.00277436	0.002712	0.000368151	0.057445	0.0840795	0.0329719	Chr6	35127705	35152732	+	11104	LOC107053752	XM_015289034.2	0	antisense	genic	intronic	nested	EBF3	GeneID:395175,Genbank:XM_015289034.2,CGNC:7959	early B-cell factor 3, transcript variant X21	GO:0000978,GO:0001077,GO:0005634,GO:0007275,GO:0045893,GO:0045944,GO:0046872,GO:0046983	RNA polymerase II proximal promoter sequence-specific DNA binding|proximal promoter DNA-binding transcription activator activity, RNA polymerase II-specific|nucleus|multicellular organism development|positive regulation of transcription, DNA-templated|positive regulation of transcription by RNA polymerase II|metal ion binding|protein dimerization activity
XR_003076024.1	4.92367	0	9.84734	Inf	Inf	0.0405735	1	Up	2.2823e-25	0.00388632	5.67733e-25	0.13819	0.000950968	0.631236	Chr7	1347355	1359668	+	943	LOC112532756	XM_421851.5	0	antisense	genic	exonic	overlapping	FAM171B	GeneID:423991,Genbank:XM_421851.5,CGNC:1903	family with sequence similarity 171 member B	GO:0016021	integral component of membrane
XR_003076144.1	7.06631	0.545537	13.5871	24.9059	4.63842	0.0423759	1	Up	2.87279e-06	0.0149241	1.62183e-13	0.0211724	0.13056	0.141034	Chr7	1445829	1749528	+	3802	LOC101747532	XM_025152454.1	0	antisense	genic	intronic	overlapping	LOC112532789	GeneID:112532789,Genbank:XM_025152454.1	uncharacterized LOC112532789, transcript variant X1
XR_003076454.1	7.06323	13.8256	0.300819	0.0217581	-5.52231	0.0318248	1	Down	0.0305269	0.00169278	0.0212605	7.14056e-05	0.000232545	0.00164518	Chr8	2141173	2409330	-	21161	LOC107053920	XM_025153138.1	0	antisense	genic	intronic	overlapping	LOC112532905	GeneID:112532905,Genbank:XM_025153138.1	uncharacterized LOC112532905, transcript variant X1
XR_003076801.1	11.0299	21.7359	0.323813	0.0148976	-6.06878	0.00981542	1	Down	0.129143	0.0118329	0.0484083	0.000505754	0.00362346	7.86225e-12	Chr9	19411303	19446631	-	9537	LOC107054120	XM_015291709.2	0	antisense	genic	exonic	overlapping	NCEH1	GeneID:429158,Genbank:XM_015291709.2,CGNC:6974	neutral cholesterol ester hydrolase 1	GO:0004771,GO:0005789,GO:0016020,GO:0016021,GO:0016042,GO:0034383	sterol esterase activity|endoplasmic reticulum membrane|membrane|integral component of membrane|lipid catabolic process|low-density lipoprotein particle clearance	ko04976	Bile secretion
XR_003076804.1	10.1238	19.2761	0.971438	0.050396	-4.31055	0.0367999	1	Down	0.0949493	0.0306716	0.0458822	0.00113115	0.00851659	1.9291e-09	Chr9	19411303	19446631	-	9318	LOC107054120	XM_015291709.2	0	antisense	genic	exonic	overlapping	NCEH1	GeneID:429158,Genbank:XM_015291709.2,CGNC:6974	neutral cholesterol ester hydrolase 1	GO:0004771,GO:0005789,GO:0016020,GO:0016021,GO:0016042,GO:0034383	sterol esterase activity|endoplasmic reticulum membrane|membrane|integral component of membrane|lipid catabolic process|low-density lipoprotein particle clearance	ko04976	Bile secretion
XR_003077816.1	5.10206	0	10.2041	Inf	Inf	0.021483	1	Up	7.13073e-05	3.48061e-12	3.03392e-08	0.0111849	0.0335983	0.0522619	Chr1	52509459	52579830	-	8197	LOC112533490	XM_015285402.2	97442	antisense	intergenic	upstream	divergent	LARGE1	GeneID:418062,Genbank:XM_015285402.2,CGNC:50664	LARGE xylosyl- and glucuronyltransferase 1, transcript variant X1	GO:0000139,GO:0005794,GO:0015020,GO:0016021,GO:0030145,GO:0035269,GO:0042285,GO:0043403,GO:0060538	Golgi membrane|Golgi apparatus|glucuronosyltransferase activity|integral component of membrane|manganese ion binding|protein O-linked mannosylation|xylosyltransferase activity|skeletal muscle tissue regeneration|skeletal muscle organ development
XR_003077998.1	6.90909	13.8182	0	0	#NAME?	0.0116812	1	Down	1.44588e-12	1.93901	1.34651	1.66692e-17	1.94257e-10	3.04665e-08	Chr16	1391733	1393001	+	347	LOC112533576	XM_015273230.2	2306	sense	intergenic	downstream	same_strand	LOC107049055	GeneID:107049055,Genbank:XM_015273230.2,CGNC:72086	uncharacterized LOC107049055
