# Supplementary material for: Long noncoding RNA profiling reveals that LncRNA BTN3A2 inhibits the host inflammatory response to Eimeria tenella infection in chickens
Source: Front Immunol. 2022 Aug 25;13:891001. doi: 10.3389/fimmu.2022.891001 (PMC9452752; doi:10.3389/fimmu.2022.891001)
Supplement: Supplementary file 1 [file DataSheet_1.zip › Supplementary Table 2.xlsx]

## Sheet: enrichment-go-JS-vs-JC-Total
id	Term	Category	ListHits	ListTotal	PopHits	PopTotal	pValue	qValue	Enrichment_score	Gene
GO:0004122	cystathionine beta-synthase activity	molecular_function	1	180	1	12654	0	0	70.3	XR_001471019.2
GO:0006535	cysteine biosynthetic process from serine	biological_process	1	180	1	12654	0	0	70.3	XR_001471019.2
GO:0006563	L-serine metabolic process	biological_process	1	180	1	12654	0	0	70.3	XR_001471019.2
GO:0019343	cysteine biosynthetic process via cystathionine	biological_process	1	180	1	12654	0	0	70.3	XR_001471019.2
GO:0043418	homocysteine catabolic process	biological_process	1	180	1	12654	0	0	70.3	XR_001471019.2
GO:0050667	homocysteine metabolic process	biological_process	1	180	1	12654	0	0	70.3	XR_001471019.2
GO:0070814	hydrogen sulfide biosynthetic process	biological_process	1	180	1	12654	0	0	70.3	XR_001471019.2
GO:0030250	guanylate cyclase activator activity	molecular_function	1	180	1	12654	0	0	70.3	XR_001469813.2
GO:0010038	response to metal ion	biological_process	2	180	2	12654	0	0	70.3	XR_003072113.1; TCONS_00036375
GO:2001288	positive regulation of caveolin-mediated endocytosis	biological_process	2	180	2	12654	0	0	70.3	XR_003072113.1; TCONS_00036375
GO:0072606	interleukin-8 secretion	biological_process	1	180	1	12654	0	0	70.3	ENSGALT00000096203
GO:1903020	positive regulation of glycoprotein metabolic process	biological_process	1	180	1	12654	0	0	70.3	ENSGALT00000096203
GO:0034224	cellular response to zinc ion starvation	biological_process	1	180	1	12654	0	0	70.3	TCONS_00026106
GO:0031072	heat shock protein binding	molecular_function	10	180	44	12654	1.81188e-11	1.37444e-09	15.9773	XR_001471296.2; XR_003072794.1; XR_001467461.2; XR_003072383.1; XR_003072385.1; XR_003072386.1; XR_003072384.1; ENSGALT00000100225; ENSGALT00000098549; ENSGALT00000090691
GO:0033229	cysteine transmembrane transporter activity	molecular_function	7	180	17	12654	3.12652e-11	2.07523e-09	28.9471	XR_001464687.2; XR_001464692.1; XR_003072307.1; XR_001464670.2; ENSGALT00000104340; ENSGALT00000096131; ENSGALT00000093041
GO:0042883	cysteine transport	biological_process	7	180	17	12654	3.12652e-11	2.07523e-09	28.9471	XR_001464687.2; XR_001464692.1; XR_003072307.1; XR_001464670.2; ENSGALT00000104340; ENSGALT00000096131; ENSGALT00000093041
GO:0140009	L-aspartate import across plasma membrane	biological_process	7	180	18	12654	5.55975e-11	3.47321e-09	27.3389	XR_001464687.2; XR_001464692.1; XR_003072307.1; XR_001464670.2; ENSGALT00000104340; ENSGALT00000096131; ENSGALT00000093041
GO:0015108	chloride transmembrane transporter activity	molecular_function	7	180	19	12654	9.48719e-11	5.59744e-09	25.9	XR_001464687.2; XR_001464692.1; XR_003072307.1; XR_001464670.2; ENSGALT00000104340; ENSGALT00000096131; ENSGALT00000093041
GO:0038096	Fc-gamma receptor signaling pathway involved in phagocytosis	biological_process	10	180	54	12654	1.9993e-10	1.1175e-08	13.0185	XR_001469048.1; XR_001469047.2; XR_001469050.2; TCONS_00025075; TCONS_00025083; TCONS_00025084; TCONS_00025085; TCONS_00025088; TCONS_00025102; TCONS_00025106
GO:0042571	immunoglobulin complex, circulating	cellular_component	7	180	23	12654	5.86254e-10	3.11301e-08	21.3957	TCONS_00025075; TCONS_00025083; TCONS_00025084; TCONS_00025085; TCONS_00025088; TCONS_00025102; TCONS_00025106
GO:0042742	defense response to bacterium	biological_process	9	180	48	12654	1.08205e-09	5.15547e-08	13.1813	XR_001470238.2; ENSGALT00000096203; TCONS_00025075; TCONS_00025083; TCONS_00025084; TCONS_00025085; TCONS_00025088; TCONS_00025102; TCONS_00025106
GO:0005314	high-affinity glutamate transmembrane transporter activity	molecular_function	7	180	25	12654	1.26217e-09	5.15547e-08	19.684	XR_001464687.2; XR_001464692.1; XR_003072307.1; XR_001464670.2; ENSGALT00000104340; ENSGALT00000096131; ENSGALT00000093041
GO:0015501	glutamate:sodium symporter activity	molecular_function	7	180	25	12654	1.26217e-09	5.15547e-08	19.684	XR_001464687.2; XR_001464692.1; XR_003072307.1; XR_001464670.2; ENSGALT00000104340; ENSGALT00000096131; ENSGALT00000093041
GO:0070779	D-aspartate import across plasma membrane	biological_process	7	180	25	12654	1.26217e-09	5.15547e-08	19.684	XR_001464687.2; XR_001464692.1; XR_003072307.1; XR_001464670.2; ENSGALT00000104340; ENSGALT00000096131; ENSGALT00000093041
GO:0006910	phagocytosis, recognition	biological_process	7	180	25	12654	1.26217e-09	5.15547e-08	19.684	TCONS_00025075; TCONS_00025083; TCONS_00025084; TCONS_00025085; TCONS_00025088; TCONS_00025102; TCONS_00025106
GO:0030449	regulation of complement activation	biological_process	7	180	25	12654	1.26217e-09	5.15547e-08	19.684	TCONS_00025075; TCONS_00025083; TCONS_00025084; TCONS_00025085; TCONS_00025088; TCONS_00025102; TCONS_00025106
GO:0005313	L-glutamate transmembrane transporter activity	molecular_function	7	180	26	12654	1.80112e-09	7.08441e-08	18.9269	XR_001464687.2; XR_001464692.1; XR_003072307.1; XR_001464670.2; ENSGALT00000104340; ENSGALT00000096131; ENSGALT00000093041
GO:0015813	L-glutamate transmembrane transport	biological_process	7	180	27	12654	2.52859e-09	8.66246e-08	18.2259	XR_001464687.2; XR_001464692.1; XR_003072307.1; XR_001464670.2; ENSGALT00000104340; ENSGALT00000096131; ENSGALT00000093041
GO:0098712	L-glutamate import across plasma membrane	biological_process	7	180	27	12654	2.52859e-09	8.66246e-08	18.2259	XR_001464687.2; XR_001464692.1; XR_003072307.1; XR_001464670.2; ENSGALT00000104340; ENSGALT00000096131; ENSGALT00000093041
GO:0006911	phagocytosis, engulfment	biological_process	7	180	27	12654	2.52859e-09	8.66246e-08	18.2259	TCONS_00025075; TCONS_00025083; TCONS_00025084; TCONS_00025085; TCONS_00025088; TCONS_00025102; TCONS_00025106
GO:0034987	immunoglobulin receptor binding	molecular_function	7	180	27	12654	2.52859e-09	8.66246e-08	18.2259	TCONS_00025075; TCONS_00025083; TCONS_00025084; TCONS_00025085; TCONS_00025088; TCONS_00025102; TCONS_00025106
GO:0072562	blood microparticle	cellular_component	7	180	28	12654	3.4973e-09	1.16067e-07	17.575	TCONS_00025075; TCONS_00025083; TCONS_00025084; TCONS_00025085; TCONS_00025088; TCONS_00025102; TCONS_00025106
GO:0006956	complement activation	biological_process	7	180	29	12654	4.77131e-09	1.53549e-07	16.969	TCONS_00025075; TCONS_00025083; TCONS_00025084; TCONS_00025085; TCONS_00025088; TCONS_00025102; TCONS_00025106
GO:0050871	positive regulation of B cell activation	biological_process	7	180	30	12654	6.42781e-09	2.00775e-07	16.4033	TCONS_00025075; TCONS_00025083; TCONS_00025084; TCONS_00025085; TCONS_00025088; TCONS_00025102; TCONS_00025106
GO:0006958	complement activation, classical pathway	biological_process	7	180	33	12654	1.47026e-08	4.42043e-07	14.9121	TCONS_00025075; TCONS_00025083; TCONS_00025084; TCONS_00025085; TCONS_00025088; TCONS_00025102; TCONS_00025106
GO:0050776	regulation of immune response	biological_process	11	180	99	12654	1.49845e-08	4.42043e-07	7.81111	ENSGALT00000092040; ENSGALT00000093710; ENSGALT00000104314; TCONS_00024956; TCONS_00025075; TCONS_00025083; TCONS_00025084; TCONS_00025085; TCONS_00025088; TCONS_00025102; TCONS_00025106
GO:0006955	immune response	biological_process	12	180	121	12654	1.63012e-08	4.67888e-07	6.9719	XR_003078003.1; XR_001470238.2; ENSGALT00000097414; TCONS_00010539; TCONS_00010899; TCONS_00025075; TCONS_00025083; TCONS_00025084; TCONS_00025085; TCONS_00025088; TCONS_00025102; TCONS_00025106
GO:0003823	antigen binding	molecular_function	9	180	69	12654	4.34687e-08	1.21483e-06	9.16957	XR_003072808.1; TCONS_00009826; TCONS_00025075; TCONS_00025083; TCONS_00025084; TCONS_00025085; TCONS_00025088; TCONS_00025102; TCONS_00025106
GO:1902476	chloride transmembrane transport	biological_process	8	180	55	12654	7.06978e-08	1.92515e-06	10.2255	XR_003077140.1; XR_001464687.2; XR_001464692.1; XR_003072307.1; XR_001464670.2; ENSGALT00000104340; ENSGALT00000096131; ENSGALT00000093041
GO:0038095	Fc-epsilon receptor signaling pathway	biological_process	7	180	40	12654	7.48064e-08	1.98611e-06	12.3025	TCONS_00025075; TCONS_00025083; TCONS_00025084; TCONS_00025085; TCONS_00025088; TCONS_00025102; TCONS_00025106
GO:0051087	chaperone binding	molecular_function	7	180	41	12654	9.18208e-08	2.37838e-06	12.0024	XR_003072383.1; XR_003072385.1; XR_003072386.1; XR_003072384.1; ENSGALT00000100225; ENSGALT00000098549; ENSGALT00000090691
GO:0045651	positive regulation of macrophage differentiation	biological_process	5	180	18	12654	1.22781e-07	3.10461e-06	19.5278	XR_003074394.1; XR_003074397.1; XR_003074392.1; XR_003074393.1; TCONS_00014707
GO:0050853	B cell receptor signaling pathway	biological_process	7	180	43	12654	1.36012e-07	3.35919e-06	11.4442	TCONS_00025075; TCONS_00025083; TCONS_00025084; TCONS_00025085; TCONS_00025088; TCONS_00025102; TCONS_00025106
GO:0004252	serine-type endopeptidase activity	molecular_function	8	180	66	12654	3.59836e-07	8.68513e-06	8.52121	TCONS_00024660; TCONS_00025075; TCONS_00025083; TCONS_00025084; TCONS_00025085; TCONS_00025088; TCONS_00025102; TCONS_00025106
GO:0006457	protein folding	biological_process	7	180	49	12654	3.93324e-07	9.28244e-06	10.0429	XR_003072383.1; XR_003072385.1; XR_003072386.1; XR_003072384.1; ENSGALT00000100225; ENSGALT00000098549; ENSGALT00000090691
GO:2000178	negative regulation of neural precursor cell proliferation	biological_process	5	180	22	12654	4.70674e-07	1.08664e-05	15.9773	XR_003074394.1; XR_003074397.1; XR_003074392.1; XR_003074393.1; ENSGALT00000097841
GO:0033598	mammary gland epithelial cell proliferation	biological_process	4	180	13	12654	6.46491e-07	1.43036e-05	21.6308	XR_003074394.1; XR_003074397.1; XR_003074392.1; XR_003074393.1
GO:0061030	epithelial cell differentiation involved in mammary gland alveolus development	biological_process	4	180	13	12654	6.46491e-07	1.43036e-05	21.6308	XR_003074394.1; XR_003074397.1; XR_003074392.1; XR_003074393.1
GO:0001966	thigmotaxis	biological_process	4	180	14	12654	9.94084e-07	1.99192e-05	20.0857	XR_003074394.1; XR_003074397.1; XR_003074392.1; XR_003074393.1
GO:0045475	locomotor rhythm	biological_process	4	180	14	12654	9.94084e-07	1.99192e-05	20.0857	XR_003074394.1; XR_003074397.1; XR_003074392.1; XR_003074393.1
GO:0045578	negative regulation of B cell differentiation	biological_process	4	180	14	12654	9.94084e-07	1.99192e-05	20.0857	XR_003074394.1; XR_003074397.1; XR_003074392.1; XR_003074393.1
GO:0061031	endodermal digestive tract morphogenesis	biological_process	4	180	14	12654	9.94084e-07	1.99192e-05	20.0857	XR_003074394.1; XR_003074397.1; XR_003074392.1; XR_003074393.1
GO:0071285	cellular response to lithium ion	biological_process	4	180	14	12654	9.94084e-07	1.99192e-05	20.0857	XR_003074394.1; XR_003074397.1; XR_003074392.1; XR_003074393.1
GO:0006898	receptor-mediated endocytosis	biological_process	7	180	56	12654	1.13816e-06	2.23838e-05	8.7875	TCONS_00025075; TCONS_00025083; TCONS_00025084; TCONS_00025085; TCONS_00025088; TCONS_00025102; TCONS_00025106
GO:2000045	regulation of G1/S transition of mitotic cell cycle	biological_process	4	180	15	12654	1.47398e-06	2.84288e-05	18.7467	XR_003074394.1; XR_003074397.1; XR_003074392.1; XR_003074393.1
GO:0050900	leukocyte migration	biological_process	7	180	58	12654	1.49907e-06	2.84288e-05	8.48448	TCONS_00025075; TCONS_00025083; TCONS_00025084; TCONS_00025085; TCONS_00025088; TCONS_00025102; TCONS_00025106
GO:0043153	entrainment of circadian clock by photoperiod	biological_process	4	180	16	12654	2.11931e-06	3.81476e-05	17.575	XR_003074394.1; XR_003074397.1; XR_003074392.1; XR_003074393.1
GO:0048667	cell morphogenesis involved in neuron differentiation	biological_process	4	180	16	12654	2.11931e-06	3.81476e-05	17.575	XR_003074394.1; XR_003074397.1; XR_003074392.1; XR_003074393.1
GO:0048711	positive regulation of astrocyte differentiation	biological_process	4	180	16	12654	2.11931e-06	3.81476e-05	17.575	XR_003074394.1; XR_003074397.1; XR_003074392.1; XR_003074393.1
GO:0043433	negative regulation of DNA-binding transcription factor activity	biological_process	7	180	62	12654	2.51926e-06	4.45908e-05	7.9371	XR_003074394.1; XR_003074397.1; XR_003074392.1; XR_003074393.1; XR_001463887.2; XR_003072568.1; TCONS_00014707
GO:0003254	regulation of membrane depolarization	biological_process	2	180	3	12654	2.83116e-06	4.73084e-05	46.8667	XR_003072113.1; TCONS_00036375
GO:0019871	sodium channel inhibitor activity	molecular_function	2	180	3	12654	2.83116e-06	4.73084e-05	46.8667	XR_003072113.1; TCONS_00036375
GO:1901016	regulation of potassium ion transmembrane transporter activity	biological_process	2	180	3	12654	2.83116e-06	4.73084e-05	46.8667	XR_003072113.1; TCONS_00036375
GO:0051082	unfolded protein binding	molecular_function	7	180	63	12654	2.85098e-06	4.73084e-05	7.81111	XR_003072383.1; XR_003072385.1; XR_003072386.1; XR_003072384.1; ENSGALT00000100225; ENSGALT00000098549; ENSGALT00000090691
GO:0090398	cellular senescence	biological_process	4	180	17	12654	2.96785e-06	4.84901e-05	16.5412	XR_003074394.1; XR_003074397.1; XR_003074392.1; XR_003074393.1
GO:0003149	membranous septum morphogenesis	biological_process	4	180	18	12654	4.0621e-06	6.34405e-05	15.6222	XR_003074394.1; XR_003074397.1; XR_003074392.1; XR_003074393.1
GO:0003166	bundle of His development	biological_process	4	180	18	12654	4.0621e-06	6.34405e-05	15.6222	XR_003074394.1; XR_003074397.1; XR_003074392.1; XR_003074393.1
GO:0045777	positive regulation of blood pressure	biological_process	4	180	18	12654	4.0621e-06	6.34405e-05	15.6222	XR_003074394.1; XR_003074397.1; XR_003074392.1; XR_003074393.1
GO:0045648	positive regulation of erythrocyte differentiation	biological_process	4	180	19	12654	5.44952e-06	8.38752e-05	14.8	XR_003074394.1; XR_003074397.1; XR_003074392.1; XR_003074393.1
GO:0001779	natural killer cell differentiation	biological_process	4	180	20	12654	7.18257e-06	0.000105943	14.06	XR_003074394.1; XR_003074397.1; XR_003074392.1; XR_003074393.1
GO:0043353	enucleate erythrocyte differentiation	biological_process	4	180	20	12654	7.18257e-06	0.000105943	14.06	XR_003074394.1; XR_003074397.1; XR_003074392.1; XR_003074393.1
GO:0071158	positive regulation of cell cycle arrest	biological_process	4	180	20	12654	7.18257e-06	0.000105943	14.06	XR_003074394.1; XR_003074397.1; XR_003074392.1; XR_003074393.1
GO:0070062	extracellular exosome	cellular_component	22	180	583	12654	8.75275e-06	0.000127335	2.65283	XR_003077140.1; XR_001464039.2; XR_003073891.1; XR_211919.3; XR_003075739.1; XR_001469048.1; XR_001469047.2; XR_001469050.2; XR_003071529.1; XR_003072808.1; XR_003072113.1; ENSGALT00000100291; TCONS_00008002; TCONS_00025075; TCONS_00025083; TCONS_00025084; TCONS_00025085; TCONS_00025088; TCONS_00025102; TCONS_00025106; TCONS_00026106; TCONS_00036375
GO:0003839	gamma-glutamylcyclotransferase activity	molecular_function	2	180	4	12654	1.12058e-05	0.000156587	35.15	XR_003075245.1; XR_001466688.2
GO:0061928	glutathione specific gamma-glutamylcyclotransferase activity	molecular_function	2	180	4	12654	1.12058e-05	0.000156587	35.15	XR_003075245.1; XR_001466688.2
GO:0061665	SUMO ligase activity	molecular_function	2	180	4	12654	1.12058e-05	0.000156587	35.15	XR_001463887.2; XR_003072568.1
GO:0048541	Peyer's patch development	biological_process	4	180	22	12654	1.19213e-05	0.000164421	12.7818	XR_003074394.1; XR_003074397.1; XR_003074392.1; XR_003074393.1
GO:0050821	protein stabilization	biological_process	7	180	80	12654	1.73739e-05	0.000236552	6.15125	XR_003072383.1; XR_003072385.1; XR_003072386.1; XR_003072384.1; ENSGALT00000100225; ENSGALT00000098549; ENSGALT00000090691
GO:0071931	positive regulation of transcription involved in G1/S transition of mitotic cell cycle	biological_process	4	180	24	12654	1.88024e-05	0.000252761	11.7167	XR_003074394.1; XR_003074397.1; XR_003074392.1; XR_003074393.1
GO:0048663	neuron fate commitment	biological_process	5	180	40	12654	1.95774e-05	0.00025989	8.7875	XR_001464046.2; XR_003074394.1; XR_003074397.1; XR_003074392.1; XR_003074393.1
GO:0048715	negative regulation of oligodendrocyte differentiation	biological_process	4	180	25	12654	2.32334e-05	0.000304616	11.248	XR_003074394.1; XR_003074397.1; XR_003074392.1; XR_003074393.1
GO:0019870	potassium channel inhibitor activity	molecular_function	2	180	5	12654	2.77208e-05	0.000354692	28.12	XR_003072113.1; TCONS_00036375
GO:1902306	negative regulation of sodium ion transmembrane transport	biological_process	2	180	5	12654	2.77208e-05	0.000354692	28.12	XR_003072113.1; TCONS_00036375
GO:0032922	circadian regulation of gene expression	biological_process	4	180	26	12654	2.84353e-05	0.000359504	10.8154	XR_003074394.1; XR_003074397.1; XR_003074392.1; XR_003074393.1
GO:0021772	olfactory bulb development	biological_process	4	180	27	12654	3.44979e-05	0.000431021	10.4148	XR_003074394.1; XR_003074397.1; XR_003074392.1; XR_003074393.1
GO:0060612	adipose tissue development	biological_process	4	180	28	12654	4.15162e-05	0.000506784	10.0429	XR_003074394.1; XR_003074397.1; XR_003074392.1; XR_003074393.1
GO:0060749	mammary gland alveolus development	biological_process	4	180	28	12654	4.15162e-05	0.000506784	10.0429	XR_003074394.1; XR_003074397.1; XR_003074392.1; XR_003074393.1
GO:0006750	glutathione biosynthetic process	biological_process	2	180	6	12654	5.48606e-05	0.000626472	23.4333	XR_003075245.1; XR_001466688.2
GO:0006751	glutathione catabolic process	biological_process	2	180	6	12654	5.48606e-05	0.000626472	23.4333	XR_003075245.1; XR_001466688.2
GO:1904706	negative regulation of vascular smooth muscle cell proliferation	biological_process	2	180	6	12654	5.48606e-05	0.000626472	23.4333	XR_001470238.2; TCONS_00033853
GO:1901017	negative regulation of potassium ion transmembrane transporter activity	biological_process	2	180	6	12654	5.48606e-05	0.000626472	23.4333	XR_003072113.1; TCONS_00036375
GO:0102758	very-long-chain enoyl-CoA reductase activity	molecular_function	2	180	6	12654	5.48606e-05	0.000626472	23.4333	TCONS_00024542; TCONS_00024543
GO:0007276	gamete generation	biological_process	2	180	6	12654	5.48606e-05	0.000626472	23.4333	TCONS_00036422; TCONS_00036494
GO:0001656	metanephros development	biological_process	5	180	48	12654	5.69626e-05	0.000643556	7.32292	XR_001470121.2; XR_003074394.1; XR_003074397.1; XR_003074392.1; XR_003074393.1
GO:0044325	ion channel binding	molecular_function	7	180	95	12654	6.07872e-05	0.000679537	5.18	XR_003074394.1; XR_003074397.1; XR_003074392.1; XR_003074393.1; XR_003072113.1; TCONS_00036375; TCONS_00036436
GO:0014003	oligodendrocyte development	biological_process	4	180	31	12654	6.93371e-05	0.000767042	9.07097	XR_003074394.1; XR_003074397.1; XR_003074392.1; XR_003074393.1
GO:0042752	regulation of circadian rhythm	biological_process	4	180	32	12654	8.12367e-05	0.00086592	8.7875	XR_003074394.1; XR_003074397.1; XR_003074392.1; XR_003074393.1
GO:0043392	negative regulation of DNA binding	biological_process	4	180	32	12654	8.12367e-05	0.00086592	8.7875	XR_003074394.1; XR_003074397.1; XR_003074392.1; XR_003074393.1
GO:0048557	embryonic digestive tract morphogenesis	biological_process	4	180	32	12654	8.12367e-05	0.00086592	8.7875	XR_003074394.1; XR_003074397.1; XR_003074392.1; XR_003074393.1
GO:2000009	negative regulation of protein localization to cell surface	biological_process	3	180	17	12654	8.15367e-05	0.00086592	12.4059	XR_003072113.1; TCONS_00000221; TCONS_00036375
GO:0009897	external side of plasma membrane	cellular_component	12	180	260	12654	8.77883e-05	0.000923081	3.24462	ENSGALT00000097414; ENSGALT00000092040; ENSGALT00000093710; ENSGALT00000104314; TCONS_00024956; TCONS_00025075; TCONS_00025083; TCONS_00025084; TCONS_00025085; TCONS_00025088; TCONS_00025102; TCONS_00025106
GO:1903208	negative regulation of hydrogen peroxide-induced neuron death	biological_process	2	180	7	12654	9.50005e-05	0.000960862	20.0857	XR_001465299.2; XR_001470238.2
GO:0005771	multivesicular body	cellular_component	2	180	7	12654	9.50005e-05	0.000960862	20.0857	XR_003072113.1; TCONS_00036375
GO:0006883	cellular sodium ion homeostasis	biological_process	2	180	7	12654	9.50005e-05	0.000960862	20.0857	XR_003072113.1; TCONS_00036375
GO:0042176	regulation of protein catabolic process	biological_process	2	180	7	12654	9.50005e-05	0.000960862	20.0857	XR_003072113.1; TCONS_00036375
GO:0048854	brain morphogenesis	biological_process	3	180	18	12654	0.000103672	0.00103868	11.7167	ENSGALT00000100347; ENSGALT00000092932; ENSGALT00000097704
GO:0045600	positive regulation of fat cell differentiation	biological_process	4	180	34	12654	0.000109697	0.00108877	8.27059	XR_003074394.1; XR_003074397.1; XR_003074392.1; XR_003074393.1
GO:0005610	laminin-5 complex	cellular_component	2	180	8	12654	0.00015041	0.00137703	17.575	XR_001464039.2; XR_003073891.1
GO:0038102	activin receptor antagonist activity	molecular_function	2	180	8	12654	0.00015041	0.00137703	17.575	XR_003072787.1; TCONS_00006175
GO:0030104	water homeostasis	biological_process	2	180	8	12654	0.00015041	0.00137703	17.575	XR_003072113.1; TCONS_00036375
GO:1901380	negative regulation of potassium ion transmembrane transport	biological_process	2	180	8	12654	0.00015041	0.00137703	17.575	XR_003072113.1; TCONS_00036375
GO:0048872	homeostasis of number of cells	biological_process	2	180	8	12654	0.00015041	0.00137703	17.575	ENSGALT00000100347; ENSGALT00000092932
GO:0060019	radial glial cell differentiation	biological_process	2	180	8	12654	0.00015041	0.00137703	17.575	ENSGALT00000100347; ENSGALT00000092932
GO:0061563	trigeminal ganglion structural organization	biological_process	2	180	8	12654	0.00015041	0.00137703	17.575	ENSGALT00000100347; ENSGALT00000092932
GO:1902897	regulation of postsynaptic density protein 95 clustering	biological_process	2	180	8	12654	0.00015041	0.00137703	17.575	ENSGALT00000100347; ENSGALT00000092932
GO:0030497	fatty acid elongation	biological_process	2	180	8	12654	0.00015041	0.00137703	17.575	TCONS_00024542; TCONS_00024543
GO:0045668	negative regulation of osteoblast differentiation	biological_process	4	180	38	12654	0.000188986	0.00169613	7.4	XR_003074394.1; XR_003074397.1; XR_003074392.1; XR_003074393.1
GO:0035518	histone H2A monoubiquitination	biological_process	3	180	21	12654	0.000196116	0.00169613	10.0429	XR_001471296.2; XR_003072794.1; ENSGALT00000097841
GO:0016324	apical plasma membrane	cellular_component	10	180	209	12654	0.000198055	0.00169613	3.36364	XR_001464687.2; XR_001464692.1; XR_003072307.1; XR_001464670.2; ENSGALT00000104340; ENSGALT00000096131; ENSGALT00000093041; ENSGALT00000100347; ENSGALT00000092932; ENSGALT00000100291
GO:0042731	PH domain binding	molecular_function	1	180	2	12654	0.000201235	0.00169613	35.15	XR_211919.3
GO:0030029	actin filament-based process	biological_process	1	180	2	12654	0.000201235	0.00169613	35.15	ENSGALT00000094761
GO:0009368	endopeptidase Clp complex	cellular_component	1	180	2	12654	0.000201235	0.00169613	35.15	TCONS_00024660
GO:0042587	glycogen granule	cellular_component	1	180	2	12654	0.000201235	0.00169613	35.15	TCONS_00032217
GO:0050196	[phosphorylase] phosphatase activity	molecular_function	1	180	2	12654	0.000201235	0.00169613	35.15	TCONS_00032217
GO:0012501	programmed cell death	biological_process	1	180	2	12654	0.000201235	0.00169613	35.15	TCONS_00033327
GO:0043422	protein kinase B binding	molecular_function	1	180	2	12654	0.000201235	0.00169613	35.15	TCONS_00036436
GO:0040014	regulation of multicellular organism growth	biological_process	4	180	39	12654	0.000214302	0.00178268	7.21026	XR_003073701.1; XR_003073697.1; XR_003076132.1; XR_003076130.1
GO:0030272	5-formyltetrahydrofolate cyclo-ligase activity	molecular_function	2	180	9	12654	0.000223255	0.00178268	15.6222	XR_003077123.1; ENSGALT00000101473
GO:0046653	tetrahydrofolate metabolic process	biological_process	2	180	9	12654	0.000223255	0.00178268	15.6222	XR_003077123.1; ENSGALT00000101473
GO:0007588	excretion	biological_process	2	180	9	12654	0.000223255	0.00178268	15.6222	XR_003072113.1; TCONS_00036375
GO:0060563	neuroepithelial cell differentiation	biological_process	2	180	9	12654	0.000223255	0.00178268	15.6222	ENSGALT00000100347; ENSGALT00000092932
GO:0061561	trigeminal ganglion formation	biological_process	2	180	9	12654	0.000223255	0.00178268	15.6222	ENSGALT00000100347; ENSGALT00000092932
GO:0015385	sodium:proton antiporter activity	molecular_function	2	180	9	12654	0.000223255	0.00178268	15.6222	ENSGALT00000091060; ENSGALT00000104906
GO:0070936	protein K48-linked ubiquitination	biological_process	3	180	23	12654	0.000283783	0.00224909	9.16957	XR_003072113.1; TCONS_00019565; TCONS_00036375
GO:0048469	cell maturation	biological_process	4	180	42	12654	0.000305907	0.00240647	6.69524	XR_003074394.1; XR_003074397.1; XR_003074392.1; XR_003074393.1
GO:0034711	inhibin binding	molecular_function	2	180	10	12654	0.000315602	0.00244649	14.06	XR_003072787.1; TCONS_00006175
GO:0006885	regulation of pH	biological_process	2	180	10	12654	0.000315602	0.00244649	14.06	ENSGALT00000091060; ENSGALT00000104906
GO:0005542	folic acid binding	molecular_function	2	180	11	12654	0.00042942	0.00318912	12.7818	XR_003077123.1; ENSGALT00000101473
GO:0017080	sodium channel regulator activity	molecular_function	2	180	11	12654	0.00042942	0.00318912	12.7818	XR_003072113.1; TCONS_00036375
GO:0019058	viral life cycle	biological_process	2	180	11	12654	0.00042942	0.00318912	12.7818	XR_003072113.1; TCONS_00036375
GO:2000650	negative regulation of sodium ion transmembrane transporter activity	biological_process	2	180	11	12654	0.00042942	0.00318912	12.7818	XR_003072113.1; TCONS_00036375
GO:0001841	neural tube formation	biological_process	2	180	11	12654	0.00042942	0.00318912	12.7818	ENSGALT00000100347; ENSGALT00000092932
GO:0070445	regulation of oligodendrocyte progenitor proliferation	biological_process	2	180	11	12654	0.00042942	0.00318912	12.7818	ENSGALT00000100347; ENSGALT00000092932
GO:1903861	positive regulation of dendrite extension	biological_process	3	180	27	12654	0.000538019	0.00375812	7.81111	XR_003072113.1; ENSGALT00000090483; TCONS_00036375
GO:0045087	innate immune response	biological_process	7	180	131	12654	0.000560938	0.00375812	3.75649	TCONS_00025075; TCONS_00025083; TCONS_00025084; TCONS_00025085; TCONS_00025088; TCONS_00025102; TCONS_00025106
GO:0000415	negative regulation of histone H3-K36 methylation	biological_process	2	180	12	12654	0.000566584	0.00375812	11.7167	XR_001471296.2; XR_003072794.1
GO:0070171	negative regulation of tooth mineralization	biological_process	2	180	12	12654	0.000566584	0.00375812	11.7167	XR_001471296.2; XR_003072794.1
GO:0045807	positive regulation of endocytosis	biological_process	2	180	12	12654	0.000566584	0.00375812	11.7167	XR_003072113.1; TCONS_00036375
GO:0042140	late meiotic recombination nodule assembly	biological_process	1	180	3	12654	0.000598044	0.00375812	23.4333	XR_001465433.2
GO:1990918	double-strand break repair involved in meiotic recombination	biological_process	1	180	3	12654	0.000598044	0.00375812	23.4333	XR_001465433.2
GO:0002826	negative regulation of T-helper 1 type immune response	biological_process	1	180	3	12654	0.000598044	0.00375812	23.4333	XR_001470238.2
GO:0002875	negative regulation of chronic inflammatory response to antigenic stimulus	biological_process	1	180	3	12654	0.000598044	0.00375812	23.4333	XR_001470238.2
GO:0002904	positive regulation of B cell apoptotic process	biological_process	1	180	3	12654	0.000598044	0.00375812	23.4333	XR_001470238.2
GO:0030886	negative regulation of myeloid dendritic cell activation	biological_process	1	180	3	12654	0.000598044	0.00375812	23.4333	XR_001470238.2
GO:0032800	receptor biosynthetic process	biological_process	1	180	3	12654	0.000598044	0.00375812	23.4333	XR_001470238.2
GO:0045348	positive regulation of MHC class II biosynthetic process	biological_process	1	180	3	12654	0.000598044	0.00375812	23.4333	XR_001470238.2
GO:0060302	negative regulation of cytokine activity	biological_process	1	180	3	12654	0.000598044	0.00375812	23.4333	XR_001470238.2
GO:1903034	regulation of response to wounding	biological_process	1	180	3	12654	0.000598044	0.00375812	23.4333	XR_001470238.2
GO:2000212	negative regulation of glutamate metabolic process	biological_process	1	180	3	12654	0.000598044	0.00375812	23.4333	XR_001470403.2
GO:0000212	meiotic spindle organization	biological_process	1	180	3	12654	0.000598044	0.00375812	23.4333	XR_003072630.1
GO:0051307	meiotic chromosome separation	biological_process	1	180	3	12654	0.000598044	0.00375812	23.4333	XR_003072630.1
GO:0009154	purine ribonucleotide catabolic process	biological_process	1	180	3	12654	0.000598044	0.00375812	23.4333	XR_003072122.1
GO:0003988	acetyl-CoA C-acyltransferase activity	molecular_function	1	180	3	12654	0.000598044	0.00375812	23.4333	XR_003072298.1
GO:1902109	negative regulation of mitochondrial membrane permeability involved in apoptotic process	biological_process	1	180	3	12654	0.000598044	0.00375812	23.4333	XR_003072298.1
GO:0019068	virion assembly	biological_process	1	180	3	12654	0.000598044	0.00375812	23.4333	ENSGALT00000096203
GO:0000768	syncytium formation by plasma membrane fusion	biological_process	1	180	3	12654	0.000598044	0.00375812	23.4333	TCONS_00000036
GO:0060711	labyrinthine layer development	biological_process	1	180	3	12654	0.000598044	0.00375812	23.4333	TCONS_00000036
GO:0061351	neural precursor cell proliferation	biological_process	1	180	3	12654	0.000598044	0.00375812	23.4333	TCONS_00026106
GO:0070315	G1 to G0 transition involved in cell differentiation	biological_process	1	180	3	12654	0.000598044	0.00375812	23.4333	TCONS_00026106
GO:0065001	specification of axis polarity	biological_process	2	180	13	12654	0.000728875	0.00437325	10.8154	XR_001471296.2; XR_003072794.1
GO:0004118	cGMP-stimulated cyclic-nucleotide phosphodiesterase activity	molecular_function	2	180	13	12654	0.000728875	0.00437325	10.8154	XR_003074672.1; ENSGALT00000093114
GO:0010754	negative regulation of cGMP-mediated signaling	biological_process	2	180	13	12654	0.000728875	0.00437325	10.8154	XR_003074672.1; ENSGALT00000093114
GO:0010955	negative regulation of protein processing	biological_process	2	180	13	12654	0.000728875	0.00437325	10.8154	XR_003075245.1; XR_001466688.2
GO:0060399	positive regulation of growth hormone receptor signaling pathway	biological_process	2	180	13	12654	0.000728875	0.00437325	10.8154	XR_003076132.1; XR_003076130.1
GO:0005916	fascia adherens	cellular_component	2	180	13	12654	0.000728875	0.00437325	10.8154	ENSGALT00000100347; ENSGALT00000092932
GO:0048514	blood vessel morphogenesis	biological_process	2	180	13	12654	0.000728875	0.00437325	10.8154	ENSGALT00000100347; ENSGALT00000092932
GO:0097150	neuronal stem cell population maintenance	biological_process	2	180	13	12654	0.000728875	0.00437325	10.8154	ENSGALT00000100347; ENSGALT00000092932
GO:0031667	response to nutrient levels	biological_process	4	180	52	12654	0.00083342	0.00497243	5.40769	XR_003073701.1; XR_003073697.1; XR_003071975.1; XR_003071978.1
GO:0051603	proteolysis involved in cellular protein catabolic process	biological_process	2	180	14	12654	0.000917989	0.00529839	10.0429	XR_001466260.2; TCONS_00024660
GO:0006513	protein monoubiquitination	biological_process	2	180	14	12654	0.000917989	0.00529839	10.0429	XR_003072113.1; TCONS_00036375
GO:0060306	regulation of membrane repolarization	biological_process	2	180	14	12654	0.000917989	0.00529839	10.0429	XR_003072113.1; TCONS_00036375
GO:0045294	alpha-catenin binding	molecular_function	2	180	14	12654	0.000917989	0.00529839	10.0429	ENSGALT00000100347; ENSGALT00000092932
GO:0098743	cell aggregation	biological_process	2	180	14	12654	0.000917989	0.00529839	10.0429	ENSGALT00000100347; ENSGALT00000092932
GO:0006694	steroid biosynthetic process	biological_process	2	180	14	12654	0.000917989	0.00529839	10.0429	TCONS_00024542; TCONS_00024543
GO:0007623	circadian rhythm	biological_process	4	180	54	12654	0.000991202	0.00533197	5.20741	XR_003074394.1; XR_003074397.1; XR_003074392.1; XR_003074393.1
GO:0005885	Arp2/3 protein complex	cellular_component	3	180	32	12654	0.00104302	0.00533197	6.59063	XR_001469048.1; XR_001469047.2; XR_001469050.2
GO:0042476	odontogenesis	biological_process	2	180	15	12654	0.00113553	0.00533197	9.37333	XR_001471296.2; XR_003072794.1
GO:0030521	androgen receptor signaling pathway	biological_process	2	180	15	12654	0.00113553	0.00533197	9.37333	XR_001463887.2; XR_003072568.1
GO:0060766	negative regulation of androgen receptor signaling pathway	biological_process	2	180	15	12654	0.00113553	0.00533197	9.37333	XR_001463887.2; XR_003072568.1
GO:0051966	regulation of synaptic transmission, glutamatergic	biological_process	2	180	15	12654	0.00113553	0.00533197	9.37333	ENSGALT00000100347; ENSGALT00000092932
GO:2000809	positive regulation of synaptic vesicle clustering	biological_process	2	180	15	12654	0.00113553	0.00533197	9.37333	ENSGALT00000100347; ENSGALT00000092932
GO:0046427	positive regulation of JAK-STAT cascade	biological_process	4	180	56	12654	0.00117016	0.00533197	5.02143	XR_003073701.1; XR_003073697.1; XR_003071975.1; XR_003071978.1
GO:0019216	regulation of lipid metabolic process	biological_process	4	180	56	12654	0.00117016	0.00533197	5.02143	XR_003074394.1; XR_003074397.1; XR_003074392.1; XR_003074393.1
GO:1902895	positive regulation of pri-miRNA transcription by RNA polymerase II	biological_process	3	180	33	12654	0.00117383	0.00533197	6.39091	XR_003073701.1; XR_003073697.1; XR_001470238.2
GO:0002407	dendritic cell chemotaxis	biological_process	1	180	4	12654	0.00118488	0.00533197	17.575	XR_003077140.1
GO:0002543	activation of blood coagulation via clotting cascade	biological_process	1	180	4	12654	0.00118488	0.00533197	17.575	XR_003077140.1
GO:0035630	bone mineralization involved in bone maturation	biological_process	1	180	4	12654	0.00118488	0.00533197	17.575	XR_003077140.1
GO:0060100	positive regulation of phagocytosis, engulfment	biological_process	1	180	4	12654	0.00118488	0.00533197	17.575	XR_003077140.1
GO:0097045	phosphatidylserine exposure on blood platelet	biological_process	1	180	4	12654	0.00118488	0.00533197	17.575	XR_003077140.1
GO:1902304	positive regulation of potassium ion export	biological_process	1	180	4	12654	0.00118488	0.00533197	17.575	XR_003077140.1
GO:0098846	podocyte foot	cellular_component	1	180	4	12654	0.00118488	0.00533197	17.575	XR_003072778.1
GO:0009444	pyruvate oxidation	biological_process	1	180	4	12654	0.00118488	0.00533197	17.575	XR_001465299.2
GO:0010828	positive regulation of glucose transmembrane transport	biological_process	1	180	4	12654	0.00118488	0.00533197	17.575	XR_001465299.2
GO:0032765	positive regulation of mast cell cytokine production	biological_process	1	180	4	12654	0.00118488	0.00533197	17.575	XR_001465299.2
GO:0038097	positive regulation of mast cell activation by Fc-epsilon receptor signaling pathway	biological_process	1	180	4	12654	0.00118488	0.00533197	17.575	XR_001465299.2
GO:0061469	regulation of type B pancreatic cell proliferation	biological_process	1	180	4	12654	0.00118488	0.00533197	17.575	XR_001465299.2
GO:0071870	cellular response to catecholamine stimulus	biological_process	1	180	4	12654	0.00118488	0.00533197	17.575	XR_001465299.2
GO:2000108	positive regulation of leukocyte apoptotic process	biological_process	1	180	4	12654	0.00118488	0.00533197	17.575	XR_001465299.2
GO:2000253	positive regulation of feeding behavior	biological_process	1	180	4	12654	0.00118488	0.00533197	17.575	XR_001465299.2
GO:0007130	synaptonemal complex assembly	biological_process	1	180	4	12654	0.00118488	0.00533197	17.575	XR_001465433.2
GO:0099738	cell cortex region	cellular_component	1	180	4	12654	0.00118488	0.00533197	17.575	XR_211919.3
GO:1904778	positive regulation of protein localization to cell cortex	biological_process	1	180	4	12654	0.00118488	0.00533197	17.575	XR_211919.3
GO:0008113	peptide-methionine (S)-S-oxide reductase activity	molecular_function	1	180	4	12654	0.00118488	0.00533197	17.575	XR_001466218.2
GO:0032695	negative regulation of interleukin-12 production	biological_process	1	180	4	12654	0.00118488	0.00533197	17.575	XR_001470238.2
GO:0048311	mitochondrion distribution	biological_process	1	180	4	12654	0.00118488	0.00533197	17.575	XR_001470403.2
GO:0045842	positive regulation of mitotic metaphase/anaphase transition	biological_process	1	180	4	12654	0.00118488	0.00533197	17.575	XR_003072630.1
GO:1901029	negative regulation of mitochondrial outer membrane permeabilization involved in apoptotic signaling pathway	biological_process	1	180	4	12654	0.00118488	0.00533197	17.575	XR_003072298.1
GO:0006983	ER overload response	biological_process	1	180	4	12654	0.00118488	0.00533197	17.575	ENSGALT00000090662
GO:0019777	Atg12 transferase activity	molecular_function	1	180	4	12654	0.00118488	0.00533197	17.575	ENSGALT00000090662
GO:0031401	positive regulation of protein modification process	biological_process	1	180	4	12654	0.00118488	0.00533197	17.575	ENSGALT00000090662
GO:0032446	protein modification by small protein conjugation	biological_process	1	180	4	12654	0.00118488	0.00533197	17.575	ENSGALT00000090662
GO:0016495	C-X3-C chemokine receptor activity	molecular_function	1	180	4	12654	0.00118488	0.00533197	17.575	ENSGALT00000097414
GO:0019960	C-X3-C chemokine binding	molecular_function	1	180	4	12654	0.00118488	0.00533197	17.575	ENSGALT00000097414
GO:0042534	regulation of tumor necrosis factor biosynthetic process	biological_process	1	180	4	12654	0.00118488	0.00533197	17.575	ENSGALT00000097414
GO:1904456	negative regulation of neuronal action potential	biological_process	1	180	4	12654	0.00118488	0.00533197	17.575	ENSGALT00000092529
GO:0021555	midbrain-hindbrain boundary morphogenesis	biological_process	1	180	4	12654	0.00118488	0.00533197	17.575	ENSGALT00000097841
GO:0021993	initiation of neural tube closure	biological_process	1	180	4	12654	0.00118488	0.00533197	17.575	ENSGALT00000097841
GO:0047496	vesicle transport along microtubule	biological_process	1	180	4	12654	0.00118488	0.00533197	17.575	ENSGALT00000096203
GO:0000329	fungal-type vacuole membrane	cellular_component	1	180	4	12654	0.00118488	0.00533197	17.575	ENSGALT00000057004
GO:0006301	postreplication repair	biological_process	1	180	4	12654	0.00118488	0.00533197	17.575	ENSGALT00000096898
GO:0047844	deoxycytidine deaminase activity	molecular_function	1	180	4	12654	0.00118488	0.00533197	17.575	TCONS_00012368
GO:0000702	oxidized base lesion DNA N-glycosylase activity	molecular_function	1	180	4	12654	0.00118488	0.00533197	17.575	TCONS_00026162
GO:0000703	oxidized pyrimidine nucleobase lesion DNA N-glycosylase activity	molecular_function	1	180	4	12654	0.00118488	0.00533197	17.575	TCONS_00026162
GO:0004844	uracil DNA N-glycosylase activity	molecular_function	1	180	4	12654	0.00118488	0.00533197	17.575	TCONS_00026162
GO:0017065	single-strand selective uracil DNA N-glycosylase activity	molecular_function	1	180	4	12654	0.00118488	0.00533197	17.575	TCONS_00026162
GO:0019104	DNA N-glycosylase activity	molecular_function	1	180	4	12654	0.00118488	0.00533197	17.575	TCONS_00026162
GO:0015629	actin cytoskeleton	cellular_component	6	180	115	12654	0.00126418	0.0056648	3.66783	XR_001466218.2; XR_001469048.1; XR_001469047.2; XR_001469050.2; ENSGALT00000094761; TCONS_00033327
GO:0034314	Arp2/3 complex-mediated actin nucleation	biological_process	3	180	34	12654	0.00131571	0.00584638	6.20294	XR_001469048.1; XR_001469047.2; XR_001469050.2
GO:0035861	site of double-strand break	cellular_component	3	180	34	12654	0.00131571	0.00584638	6.20294	XR_001469048.1; XR_001469047.2; XR_001469050.2
GO:0019789	SUMO transferase activity	molecular_function	2	180	16	12654	0.00138303	0.00604434	8.7875	XR_001463887.2; XR_003072568.1
GO:0051146	striated muscle cell differentiation	biological_process	2	180	16	12654	0.00138303	0.00604434	8.7875	ENSGALT00000100347; ENSGALT00000092932
GO:0097118	neuroligin clustering involved in postsynaptic membrane assembly	biological_process	2	180	16	12654	0.00138303	0.00604434	8.7875	ENSGALT00000100347; ENSGALT00000092932
GO:0042761	very long-chain fatty acid biosynthetic process	biological_process	2	180	16	12654	0.00138303	0.00604434	8.7875	TCONS_00024542; TCONS_00024543
GO:0001085	RNA polymerase II transcription factor binding	molecular_function	4	180	59	12654	0.00148199	0.00645032	4.7661	XR_003074394.1; XR_003074397.1; XR_003074392.1; XR_003074393.1
GO:0031581	hemidesmosome assembly	biological_process	2	180	17	12654	0.00166192	0.00708818	8.27059	XR_001464039.2; XR_003073891.1
GO:0070059	intrinsic apoptotic signaling pathway in response to endoplasmic reticulum stress	biological_process	2	180	17	12654	0.00166192	0.00708818	8.27059	XR_003075245.1; XR_001466688.2
GO:0086005	ventricular cardiac muscle cell action potential	biological_process	2	180	17	12654	0.00166192	0.00708818	8.27059	XR_003072113.1; TCONS_00036375
GO:0005385	zinc ion transmembrane transporter activity	molecular_function	2	180	17	12654	0.00166192	0.00708818	8.27059	ENSGALT00000057004; TCONS_00026106
GO:0070534	protein K63-linked ubiquitination	biological_process	2	180	17	12654	0.00166192	0.00708818	8.27059	ENSGALT00000096898; TCONS_00019565
GO:0035590	purinergic nucleotide receptor signaling pathway	biological_process	1	180	5	12654	0.00195632	0.00764937	14.06	XR_003077140.1
GO:0046931	pore complex assembly	biological_process	1	180	5	12654	0.00195632	0.00764937	14.06	XR_003077140.1
GO:0090026	positive regulation of monocyte chemotaxis	biological_process	1	180	5	12654	0.00195632	0.00764937	14.06	XR_003077140.1
GO:1900625	positive regulation of monocyte aggregation	biological_process	1	180	5	12654	0.00195632	0.00764937	14.06	XR_001465299.2
GO:0008091	spectrin	cellular_component	1	180	5	12654	0.00195632	0.00764937	14.06	XR_211919.3
GO:0018022	peptidyl-lysine methylation	biological_process	1	180	5	12654	0.00195632	0.00764937	14.06	XR_001467461.2
GO:0030275	LRR domain binding	molecular_function	1	180	5	12654	0.00195632	0.00764937	14.06	XR_003077432.1
GO:0045875	negative regulation of sister chromatid cohesion	biological_process	1	180	5	12654	0.00195632	0.00764937	14.06	XR_003072630.1
GO:0007016	cytoskeletal anchoring at plasma membrane	biological_process	1	180	5	12654	0.00195632	0.00764937	14.06	ENSGALT00000097704
GO:0031877	somatostatin receptor binding	molecular_function	1	180	5	12654	0.00195632	0.00764937	14.06	ENSGALT00000097704
GO:0032232	negative regulation of actin filament bundle assembly	biological_process	1	180	5	12654	0.00195632	0.00764937	14.06	ENSGALT00000097704
GO:0050894	determination of affect	biological_process	1	180	5	12654	0.00195632	0.00764937	14.06	ENSGALT00000097704
GO:0060074	synapse maturation	biological_process	1	180	5	12654	0.00195632	0.00764937	14.06	ENSGALT00000097704
GO:0004950	chemokine receptor activity	molecular_function	1	180	5	12654	0.00195632	0.00764937	14.06	ENSGALT00000092529
GO:0021592	fourth ventricle development	biological_process	1	180	5	12654	0.00195632	0.00764937	14.06	ENSGALT00000097841
GO:0021678	third ventricle development	biological_process	1	180	5	12654	0.00195632	0.00764937	14.06	ENSGALT00000097841
GO:0032402	melanosome transport	biological_process	1	180	5	12654	0.00195632	0.00764937	14.06	ENSGALT00000096203
GO:2000583	regulation of platelet-derived growth factor receptor-alpha signaling pathway	biological_process	1	180	5	12654	0.00195632	0.00764937	14.06	TCONS_00004072
GO:0004126	cytidine deaminase activity	molecular_function	1	180	5	12654	0.00195632	0.00764937	14.06	TCONS_00012368
GO:0045645	positive regulation of eosinophil differentiation	biological_process	1	180	5	12654	0.00195632	0.00764937	14.06	TCONS_00014707
GO:0045659	negative regulation of neutrophil differentiation	biological_process	1	180	5	12654	0.00195632	0.00764937	14.06	TCONS_00014707
GO:0051572	negative regulation of histone H3-K4 methylation	biological_process	2	180	18	12654	0.00197357	0.00764937	7.81111	XR_001471296.2; XR_003072794.1
GO:0005161	platelet-derived growth factor receptor binding	molecular_function	2	180	18	12654	0.00197357	0.00764937	7.81111	XR_003074886.1; TCONS_00036436
GO:0050681	androgen receptor binding	molecular_function	2	180	18	12654	0.00197357	0.00764937	7.81111	XR_001463887.2; XR_003072568.1
GO:0098742	cell-cell adhesion via plasma-membrane adhesion molecules	biological_process	2	180	18	12654	0.00197357	0.00764937	7.81111	ENSGALT00000100347; ENSGALT00000092932
GO:0015026	coreceptor activity	molecular_function	3	180	38	12654	0.00200368	0.00773784	5.55	XR_003072787.1; ENSGALT00000099698; TCONS_00006175
GO:0046069	cGMP catabolic process	biological_process	2	180	19	12654	0.00231926	0.0088919	7.4	XR_003074672.1; ENSGALT00000093114
GO:0010001	glial cell differentiation	biological_process	2	180	19	12654	0.00231926	0.0088919	7.4	ENSGALT00000100347; ENSGALT00000092932
GO:0045746	negative regulation of Notch signaling pathway	biological_process	3	180	41	12654	0.0026595	0.009959	5.1439	XR_003075245.1; XR_001466688.2; ENSGALT00000107231
GO:0008134	transcription factor binding	molecular_function	11	180	330	12654	0.00269246	0.009959	2.34333	XR_001471296.2; XR_003072794.1; XR_003074394.1; XR_003074397.1; XR_003074392.1; XR_003074393.1; XR_001463887.2; XR_003072568.1; TCONS_00014707; TCONS_00032470; TCONS_00036436
GO:0045995	regulation of embryonic development	biological_process	2	180	20	12654	0.00270021	0.009959	7.03	XR_001464039.2; XR_003073891.1
GO:0005112	Notch binding	molecular_function	2	180	20	12654	0.00270021	0.009959	7.03	XR_003075245.1; XR_001466688.2
GO:0005131	growth hormone receptor binding	molecular_function	2	180	20	12654	0.00270021	0.009959	7.03	XR_003071975.1; XR_003071978.1
GO:0035846	oviduct epithelium development	biological_process	2	180	20	12654	0.00270021	0.009959	7.03	XR_003071975.1; XR_003071978.1
GO:0050691	regulation of defense response to virus by host	biological_process	2	180	20	12654	0.00270021	0.009959	7.03	XR_003071975.1; XR_003071978.1
GO:0061589	calcium activated phosphatidylserine scrambling	biological_process	1	180	6	12654	0.00290705	0.009959	11.7167	XR_003077140.1
GO:0016199	axon midline choice point recognition	biological_process	1	180	6	12654	0.00290705	0.009959	11.7167	XR_001470121.2
GO:0021891	olfactory bulb interneuron development	biological_process	1	180	6	12654	0.00290705	0.009959	11.7167	XR_001470121.2
GO:0035481	positive regulation of Notch signaling pathway involved in heart induction	biological_process	1	180	6	12654	0.00290705	0.009959	11.7167	XR_001470121.2
GO:0050925	negative regulation of negative chemotaxis	biological_process	1	180	6	12654	0.00290705	0.009959	11.7167	XR_001470121.2
GO:0031100	animal organ regeneration	biological_process	1	180	6	12654	0.00290705	0.009959	11.7167	XR_001465299.2
GO:0035726	common myeloid progenitor cell proliferation	biological_process	1	180	6	12654	0.00290705	0.009959	11.7167	XR_001465299.2
GO:0006270	DNA replication initiation	biological_process	1	180	6	12654	0.00290705	0.009959	11.7167	XR_001465433.2
GO:0035729	cellular response to hepatocyte growth factor stimulus	biological_process	1	180	6	12654	0.00290705	0.009959	11.7167	XR_001470238.2
GO:0051045	negative regulation of membrane protein ectodomain proteolysis	biological_process	1	180	6	12654	0.00290705	0.009959	11.7167	XR_001470238.2
GO:0004309	exopolyphosphatase activity	molecular_function	1	180	6	12654	0.00290705	0.009959	11.7167	XR_001470403.2
GO:0006798	polyphosphate catabolic process	biological_process	1	180	6	12654	0.00290705	0.009959	11.7167	XR_001470403.2
GO:0008234	cysteine-type peptidase activity	molecular_function	1	180	6	12654	0.00290705	0.009959	11.7167	XR_003072630.1
GO:0045143	homologous chromosome segregation	biological_process	1	180	6	12654	0.00290705	0.009959	11.7167	XR_003072630.1
GO:0030160	GKAP/Homer scaffold activity	molecular_function	1	180	6	12654	0.00290705	0.009959	11.7167	ENSGALT00000097704
GO:0097107	postsynaptic density assembly	biological_process	1	180	6	12654	0.00290705	0.009959	11.7167	ENSGALT00000097704
GO:0048246	macrophage chemotaxis	biological_process	1	180	6	12654	0.00290705	0.009959	11.7167	ENSGALT00000092529
GO:0090110	cargo loading into COPII-coated vesicle	biological_process	1	180	6	12654	0.00290705	0.009959	11.7167	ENSGALT00000096203
GO:0009629	response to gravity	biological_process	1	180	6	12654	0.00290705	0.009959	11.7167	TCONS_00004072
GO:0031914	negative regulation of synaptic plasticity	biological_process	1	180	6	12654	0.00290705	0.009959	11.7167	TCONS_00005942
GO:0061789	dense core granule priming	biological_process	1	180	6	12654	0.00290705	0.009959	11.7167	TCONS_00005942
GO:0002504	antigen processing and presentation of peptide or polysaccharide antigen via MHC class II	biological_process	1	180	6	12654	0.00290705	0.009959	11.7167	TCONS_00010539
GO:0042613	MHC class II protein complex	cellular_component	1	180	6	12654	0.00290705	0.009959	11.7167	TCONS_00010539
GO:0097728	9+0 motile cilium	cellular_component	1	180	6	12654	0.00290705	0.009959	11.7167	TCONS_00013617
GO:0120134	proximal portion of axoneme	cellular_component	1	180	6	12654	0.00290705	0.009959	11.7167	TCONS_00013617
GO:0071578	zinc ion import across plasma membrane	biological_process	1	180	6	12654	0.00290705	0.009959	11.7167	TCONS_00026106
GO:0015459	potassium channel regulator activity	molecular_function	4	180	69	12654	0.00296849	0.0101368	4.07536	XR_001465870.2; XR_003072113.1; ENSGALT00000101805; TCONS_00036375
GO:0030553	cGMP binding	molecular_function	2	180	21	12654	0.00311756	0.0105106	6.69524	XR_003074672.1; ENSGALT00000093114
GO:0042612	MHC class I protein complex	cellular_component	2	180	21	12654	0.00311756	0.0105106	6.69524	XR_003078003.1; TCONS_00010899
GO:0000281	mitotic cytokinesis	biological_process	2	180	21	12654	0.00311756	0.0105106	6.69524	XR_003072630.1; TCONS_00036436
GO:0099059	integral component of presynaptic active zone membrane	cellular_component	2	180	21	12654	0.00311756	0.0105106	6.69524	ENSGALT00000100347; ENSGALT00000092932
GO:0005886	plasma membrane	cellular_component	54	180	2750	12654	0.00341273	0.0114694	1.38044	XR_003077140.1; XR_001470121.2; XR_003072778.1; XR_211919.3; XR_003074972.1; XR_003074886.1; XR_001466621.2; XR_003077485.1; XR_003077486.1; XR_003078003.1; XR_001469982.2; XR_003072004.1; XR_003072011.1; XR_003071975.1; XR_003071978.1; XR_003072808.1; XR_001464687.2; XR_001464692.1; XR_003072307.1; XR_001464670.2; XR_003072304.1; ENSGALT00000094761; ENSGALT00000104340; ENSGALT00000096131; ENSGAL…
GO:0030155	regulation of cell adhesion	biological_process	2	180	22	12654	0.00357238	0.0118189	6.39091	XR_001464039.2; XR_003073891.1
GO:0043951	negative regulation of cAMP-mediated signaling	biological_process	2	180	22	12654	0.00357238	0.0118189	6.39091	XR_003074672.1; ENSGALT00000093114
GO:0047555	3',5'-cyclic-GMP phosphodiesterase activity	molecular_function	2	180	22	12654	0.00357238	0.0118189	6.39091	XR_003074672.1; ENSGALT00000093114
GO:0050795	regulation of behavior	biological_process	2	180	22	12654	0.00357238	0.0118189	6.39091	XR_003076132.1; XR_003076130.1
GO:0002474	antigen processing and presentation of peptide antigen via MHC class I	biological_process	2	180	22	12654	0.00357238	0.0118189	6.39091	XR_003078003.1; TCONS_00010899
GO:0008344	adult locomotory behavior	biological_process	4	180	74	12654	0.00401978	0.0125882	3.8	XR_003074394.1; XR_003074397.1; XR_003074392.1; XR_003074393.1
GO:0045794	negative regulation of cell volume	biological_process	1	180	7	12654	0.00403187	0.0125882	10.0429	XR_003077140.1
GO:0008046	axon guidance receptor activity	molecular_function	1	180	7	12654	0.00403187	0.0125882	10.0429	XR_001470121.2
GO:0043303	mast cell degranulation	biological_process	1	180	7	12654	0.00403187	0.0125882	10.0429	XR_001465299.2
GO:0060005	vestibular reflex	biological_process	1	180	7	12654	0.00403187	0.0125882	10.0429	XR_001465299.2
GO:0008276	protein methyltransferase activity	molecular_function	1	180	7	12654	0.00403187	0.0125882	10.0429	XR_001467461.2
GO:0002740	negative regulation of cytokine secretion involved in immune response	biological_process	1	180	7	12654	0.00403187	0.0125882	10.0429	XR_001470238.2
GO:0045077	negative regulation of interferon-gamma biosynthetic process	biological_process	1	180	7	12654	0.00403187	0.0125882	10.0429	XR_001470238.2
GO:0032926	negative regulation of activin receptor signaling pathway	biological_process	1	180	7	12654	0.00403187	0.0125882	10.0429	XR_003072787.1
GO:0040001	establishment of mitotic spindle localization	biological_process	1	180	7	12654	0.00403187	0.0125882	10.0429	XR_003072630.1
GO:0005499	vitamin D binding	molecular_function	1	180	7	12654	0.00403187	0.0125882	10.0429	ENSGALT00000093247
GO:0060040	retinal bipolar neuron differentiation	biological_process	1	180	7	12654	0.00403187	0.0125882	10.0429	ENSGALT00000093247
GO:0051124	synaptic growth at neuromuscular junction	biological_process	1	180	7	12654	0.00403187	0.0125882	10.0429	ENSGALT00000097704
GO:0030252	growth hormone secretion	biological_process	1	180	7	12654	0.00403187	0.0125882	10.0429	ENSGALT00000096203
GO:0071577	zinc ion transmembrane transport	biological_process	1	180	7	12654	0.00403187	0.0125882	10.0429	ENSGALT00000057004
GO:0016081	synaptic vesicle docking	biological_process	1	180	7	12654	0.00403187	0.0125882	10.0429	TCONS_00005942
GO:0099525	presynaptic dense core vesicle exocytosis	biological_process	1	180	7	12654	0.00403187	0.0125882	10.0429	TCONS_00005942
GO:1905419	sperm flagellum movement involved in flagellated sperm motility	biological_process	1	180	7	12654	0.00403187	0.0125882	10.0429	TCONS_00013617
GO:0033685	negative regulation of luteinizing hormone secretion	biological_process	2	180	23	12654	0.00406567	0.0125882	6.11304	XR_003073701.1; XR_003073697.1
GO:0097153	cysteine-type endopeptidase activity involved in apoptotic process	molecular_function	2	180	23	12654	0.00406567	0.0125882	6.11304	XR_003071975.1; XR_003071978.1
GO:0031647	regulation of protein stability	biological_process	2	180	23	12654	0.00406567	0.0125882	6.11304	XR_003072113.1; TCONS_00036375
GO:0030864	cortical actin cytoskeleton	cellular_component	2	180	23	12654	0.00406567	0.0125882	6.11304	ENSGALT00000100347; ENSGALT00000092932
GO:0005179	hormone activity	molecular_function	4	180	76	12654	0.00450669	0.0139131	3.7	XR_003073701.1; XR_003073697.1; XR_003071975.1; XR_003071978.1
GO:0006198	cAMP catabolic process	biological_process	2	180	24	12654	0.00459837	0.0140734	5.85833	XR_003074672.1; ENSGALT00000093114
GO:0030552	cAMP binding	molecular_function	2	180	24	12654	0.00459837	0.0140734	5.85833	XR_003074672.1; ENSGALT00000093114
GO:0045927	positive regulation of growth	biological_process	2	180	24	12654	0.00459837	0.0140734	5.85833	XR_003071975.1; XR_003071978.1
GO:0005198	structural molecule activity	molecular_function	4	180	78	12654	0.00503421	0.01532	3.60513	XR_001464039.2; XR_003073891.1; XR_211919.3; TCONS_00016095
GO:0048661	positive regulation of smooth muscle cell proliferation	biological_process	5	180	111	12654	0.00503454	0.01532	3.16667	XR_001465299.2; XR_003074394.1; XR_003074397.1; XR_003074392.1; XR_003074393.1
GO:0036032	neural crest cell delamination	biological_process	2	180	25	12654	0.00517135	0.015624	5.624	ENSGALT00000100347; ENSGALT00000092932
GO:0045295	gamma-catenin binding	molecular_function	2	180	25	12654	0.00517135	0.015624	5.624	ENSGALT00000100347; ENSGALT00000092932
GO:0034767	positive regulation of ion transmembrane transport	biological_process	1	180	8	12654	0.00532569	0.015624	8.7875	XR_003077140.1
GO:0035385	Roundabout signaling pathway	biological_process	1	180	8	12654	0.00532569	0.015624	8.7875	XR_001470121.2
GO:0044320	cellular response to leptin stimulus	biological_process	1	180	8	12654	0.00532569	0.015624	8.7875	XR_001465299.2
GO:0030866	cortical actin cytoskeleton organization	biological_process	1	180	8	12654	0.00532569	0.015624	8.7875	XR_211919.3
GO:0038061	NIK/NF-kappaB signaling	biological_process	1	180	8	12654	0.00532569	0.015624	8.7875	XR_003077657.1
GO:0030889	negative regulation of B cell proliferation	biological_process	1	180	8	12654	0.00532569	0.015624	8.7875	XR_001470238.2
GO:0048747	muscle fiber development	biological_process	1	180	8	12654	0.00532569	0.015624	8.7875	ENSGALT00000094761
GO:0071532	ankyrin repeat binding	molecular_function	1	180	8	12654	0.00532569	0.015624	8.7875	ENSGALT00000097704
GO:0007175	negative regulation of epidermal growth factor-activated receptor activity	biological_process	1	180	8	12654	0.00532569	0.015624	8.7875	TCONS_00004072
GO:0034498	early endosome to Golgi transport	biological_process	1	180	8	12654	0.00532569	0.015624	8.7875	TCONS_00008002
GO:0048026	positive regulation of mRNA splicing, via spliceosome	biological_process	1	180	8	12654	0.00532569	0.015624	8.7875	TCONS_00026106
GO:0044297	cell body	cellular_component	3	180	50	12654	0.00547821	0.0160272	4.218	ENSGALT00000100347; ENSGALT00000092932; TCONS_00000221
GO:0004712	protein serine/threonine/tyrosine kinase activity	molecular_function	2	180	26	12654	0.00578543	0.0167872	5.40769	XR_001465870.2; ENSGALT00000101805
GO:0032094	response to food	biological_process	2	180	26	12654	0.00578543	0.0167872	5.40769	XR_003071975.1; XR_003071978.1
GO:0044853	plasma membrane raft	cellular_component	2	180	26	12654	0.00578543	0.0167872	5.40769	ENSGALT00000100347; ENSGALT00000092932
GO:0010369	chromocenter	cellular_component	2	180	27	12654	0.00644135	0.0185889	5.20741	XR_003076132.1; XR_003076130.1
GO:0099060	integral component of postsynaptic specialization membrane	cellular_component	2	180	27	12654	0.00644135	0.0185889	5.20741	ENSGALT00000100347; ENSGALT00000092932
GO:0007416	synapse assembly	biological_process	4	180	83	12654	0.00654219	0.0186153	3.38795	XR_001469982.2; ENSGALT00000100347; ENSGALT00000092932; ENSGALT00000097704
GO:0035497	cAMP response element binding	molecular_function	1	180	9	12654	0.00678353	0.0186153	7.81111	XR_001465299.2
GO:0048730	epidermis morphogenesis	biological_process	1	180	9	12654	0.00678353	0.0186153	7.81111	XR_001465522.2
GO:0016279	protein-lysine N-methyltransferase activity	molecular_function	1	180	9	12654	0.00678353	0.0186153	7.81111	XR_001467461.2
GO:0045862	positive regulation of proteolysis	biological_process	1	180	9	12654	0.00678353	0.0186153	7.81111	XR_003077657.1
GO:1901223	negative regulation of NIK/NF-kappaB signaling	biological_process	1	180	9	12654	0.00678353	0.0186153	7.81111	XR_003077657.1
GO:0045019	negative regulation of nitric oxide biosynthetic process	biological_process	1	180	9	12654	0.00678353	0.0186153	7.81111	XR_001470238.2
GO:0050715	positive regulation of cytokine secretion	biological_process	1	180	9	12654	0.00678353	0.0186153	7.81111	XR_001470238.2
GO:0003727	single-stranded RNA binding	molecular_function	1	180	9	12654	0.00678353	0.0186153	7.81111	XR_001470511.2
GO:0045428	regulation of nitric oxide biosynthetic process	biological_process	1	180	9	12654	0.00678353	0.0186153	7.81111	ENSGALT00000097414
GO:0046959	habituation	biological_process	1	180	9	12654	0.00678353	0.0186153	7.81111	ENSGALT00000097704
GO:0003179	heart valve morphogenesis	biological_process	1	180	9	12654	0.00678353	0.0186153	7.81111	ENSGALT00000098692
GO:0006516	glycoprotein catabolic process	biological_process	1	180	9	12654	0.00678353	0.0186153	7.81111	ENSGALT00000098692
GO:0090673	endothelial cell-matrix adhesion	biological_process	1	180	9	12654	0.00678353	0.0186153	7.81111	ENSGALT00000098692
GO:0070098	chemokine-mediated signaling pathway	biological_process	1	180	9	12654	0.00678353	0.0186153	7.81111	ENSGALT00000092529
GO:1901386	negative regulation of voltage-gated calcium channel activity	biological_process	1	180	9	12654	0.00678353	0.0186153	7.81111	ENSGALT00000092529
GO:0021670	lateral ventricle development	biological_process	1	180	9	12654	0.00678353	0.0186153	7.81111	ENSGALT00000097841
GO:0097729	9+2 motile cilium	cellular_component	1	180	9	12654	0.00678353	0.0186153	7.81111	TCONS_00013617
GO:0043162	ubiquitin-dependent protein catabolic process via the multivesicular body sorting pathway	biological_process	1	180	9	12654	0.00678353	0.0186153	7.81111	TCONS_00019565
GO:0050885	neuromuscular process controlling balance	biological_process	2	180	28	12654	0.00713983	0.0194423	5.02143	XR_001465299.2; ENSGALT00000097704
GO:0048814	regulation of dendrite morphogenesis	biological_process	2	180	28	12654	0.00713983	0.0194423	5.02143	XR_003072113.1; TCONS_00036375
GO:0014704	intercalated disc	cellular_component	2	180	28	12654	0.00713983	0.0194423	5.02143	ENSGALT00000100347; ENSGALT00000092932
GO:0003779	actin binding	molecular_function	7	180	197	12654	0.00717984	0.0195013	2.49797	XR_211919.3; XR_001469048.1; XR_001469047.2; XR_001469050.2; ENSGALT00000094761; ENSGALT00000093471; TCONS_00016095
GO:0051726	regulation of cell cycle	biological_process	4	180	86	12654	0.00758528	0.0205499	3.26977	XR_003074394.1; XR_003074397.1; XR_003074392.1; XR_003074393.1
GO:0046983	protein dimerization activity	molecular_function	6	180	159	12654	0.00765514	0.0206864	2.65283	XR_001465522.2; XR_003074394.1; XR_003074397.1; XR_003074392.1; XR_003074393.1; XR_003077657.1
GO:0060396	growth hormone receptor signaling pathway	biological_process	2	180	29	12654	0.00788148	0.021244	4.84828	XR_003071975.1; XR_003071978.1
GO:0017121	phospholipid scrambling	biological_process	1	180	10	12654	0.00840052	0.0214972	7.03	XR_003077140.1
GO:0061590	calcium activated phosphatidylcholine scrambling	biological_process	1	180	10	12654	0.00840052	0.0214972	7.03	XR_003077140.1
GO:0061591	calcium activated galactosylceramide scrambling	biological_process	1	180	10	12654	0.00840052	0.0214972	7.03	XR_003077140.1
GO:0045333	cellular respiration	biological_process	1	180	10	12654	0.00840052	0.0214972	7.03	XR_001465299.2
GO:0042753	positive regulation of circadian rhythm	biological_process	1	180	10	12654	0.00840052	0.0214972	7.03	XR_003077657.1
GO:0016831	carboxy-lyase activity	molecular_function	1	180	10	12654	0.00840052	0.0214972	7.03	XR_001468989.2
GO:0002121	inter-male aggressive behavior	biological_process	1	180	10	12654	0.00840052	0.0214972	7.03	XR_001469982.2
GO:0032715	negative regulation of interleukin-6 production	biological_process	1	180	10	12654	0.00840052	0.0214972	7.03	XR_001470238.2
GO:0032720	negative regulation of tumor necrosis factor production	biological_process	1	180	10	12654	0.00840052	0.0214972	7.03	XR_001470238.2
GO:0034115	negative regulation of heterotypic cell-cell adhesion	biological_process	1	180	10	12654	0.00840052	0.0214972	7.03	XR_001470238.2
GO:0016709	oxidoreductase activity, acting on paired donors, with incorporation or reduction of molecular oxygen, NAD(P)H as one donor, and incorporation of one atom of oxygen	molecular_function	1	180	10	12654	0.00840052	0.0214972	7.03	ENSGALT00000093471
GO:0002027	regulation of heart rate	biological_process	1	180	10	12654	0.00840052	0.0214972	7.03	ENSGALT00000093247
GO:0004112	cyclic-nucleotide phosphodiesterase activity	molecular_function	1	180	10	12654	0.00840052	0.0214972	7.03	ENSGALT00000093114
GO:1990535	neuron projection maintenance	biological_process	1	180	10	12654	0.00840052	0.0214972	7.03	TCONS_00000221
GO:0019992	diacylglycerol binding	molecular_function	1	180	10	12654	0.00840052	0.0214972	7.03	TCONS_00005942
GO:0003356	regulation of cilium beat frequency	biological_process	1	180	10	12654	0.00840052	0.0214972	7.03	TCONS_00013617
GO:0031434	mitogen-activated protein kinase kinase binding	molecular_function	1	180	10	12654	0.00840052	0.0214972	7.03	TCONS_00014707
GO:0055106	ubiquitin-protein transferase regulator activity	molecular_function	1	180	10	12654	0.00840052	0.0214972	7.03	TCONS_00014707
GO:0071897	DNA biosynthetic process	biological_process	1	180	10	12654	0.00840052	0.0214972	7.03	TCONS_00022515
GO:0019888	protein phosphatase regulator activity	molecular_function	1	180	10	12654	0.00840052	0.0214972	7.03	TCONS_00032217
GO:1990782	protein tyrosine kinase binding	molecular_function	1	180	10	12654	0.00840052	0.0214972	7.03	TCONS_00036436
GO:0010738	regulation of protein kinase A signaling	biological_process	2	180	30	12654	0.0086669	0.0221256	4.68667	XR_003074672.1; ENSGALT00000093114
GO:0061630	ubiquitin protein ligase activity	molecular_function	5	180	125	12654	0.00886964	0.0225889	2.812	XR_003077657.1; XR_003072113.1; TCONS_00004072; TCONS_00019565; TCONS_00036375
GO:0061024	membrane organization	biological_process	3	180	58	12654	0.00924574	0.0234779	3.63621	XR_001469048.1; XR_001469047.2; XR_001469050.2
GO:0005829	cytosol	cellular_component	46	180	2378	12654	0.00926295	0.0234779	1.35988	XR_003077140.1; XR_003072778.1; XR_003074672.1; XR_001465870.2; XR_211919.3; XR_003074394.1; XR_003074397.1; XR_003074392.1; XR_003074393.1; XR_001466218.2; XR_003074886.1; XR_001463661.2; XR_003075245.1; XR_001466688.2; XR_003077657.1; XR_001469048.1; XR_001469047.2; XR_001469050.2; XR_003072630.1; XR_003072113.1; XR_003072383.1; XR_003072385.1; XR_003072386.1; XR_003072384.1; XR_003072304.1; EN…
GO:0050770	regulation of axonogenesis	biological_process	2	180	31	12654	0.00949663	0.0240129	4.53548	ENSGALT00000100347; ENSGALT00000092932
GO:0005615	extracellular space	cellular_component	21	180	906	12654	0.00955032	0.0240913	1.62947	XR_003073701.1; XR_003073697.1; XR_001466260.2; XR_003074886.1; XR_001469895.2; XR_001470238.2; XR_003071975.1; XR_003071978.1; ENSGALT00000107231; ENSGALT00000098692; ENSGALT00000093710; ENSGALT00000104314; TCONS_00000221; TCONS_00024956; TCONS_00025075; TCONS_00025083; TCONS_00025084; TCONS_00025085; TCONS_00025088; TCONS_00025102; TCONS_00025106
GO:0050852	T cell receptor signaling pathway	biological_process	4	180	92	12654	0.0100088	0.0241128	3.05652	ENSGALT00000092040; ENSGALT00000093710; ENSGALT00000104314; TCONS_00024956
GO:0042043	neurexin family protein binding	molecular_function	1	180	11	12654	0.0101719	0.0241128	6.39091	XR_003072778.1
GO:0001223	transcription coactivator binding	molecular_function	1	180	11	12654	0.0101719	0.0241128	6.39091	XR_001465299.2
GO:0035259	glucocorticoid receptor binding	molecular_function	1	180	11	12654	0.0101719	0.0241128	6.39091	XR_001465299.2
GO:0071376	cellular response to corticotropin-releasing hormone stimulus	biological_process	1	180	11	12654	0.0101719	0.0241128	6.39091	XR_001465299.2
GO:0072332	intrinsic apoptotic signaling pathway by p53 class mediator	biological_process	1	180	11	12654	0.0101719	0.0241128	6.39091	XR_003072122.1
GO:0006497	protein lipidation	biological_process	1	180	11	12654	0.0101719	0.0241128	6.39091	ENSGALT00000090662
GO:0030042	actin filament depolymerization	biological_process	1	180	11	12654	0.0101719	0.0241128	6.39091	ENSGALT00000093471
GO:0008306	associative learning	biological_process	1	180	11	12654	0.0101719	0.0241128	6.39091	ENSGALT00000097704
GO:0044309	neuron spine	cellular_component	1	180	11	12654	0.0101719	0.0241128	6.39091	ENSGALT00000097704
GO:0003229	ventricular cardiac muscle tissue development	biological_process	1	180	11	12654	0.0101719	0.0241128	6.39091	ENSGALT00000098692
GO:1903671	negative regulation of sprouting angiogenesis	biological_process	1	180	11	12654	0.0101719	0.0241128	6.39091	ENSGALT00000098692
GO:0030901	midbrain development	biological_process	1	180	11	12654	0.0101719	0.0241128	6.39091	ENSGALT00000097841
GO:0004339	glucan 1,4-alpha-glucosidase activity	molecular_function	1	180	11	12654	0.0101719	0.0241128	6.39091	ENSGALT00000100291
GO:0005983	starch catabolic process	biological_process	1	180	11	12654	0.0101719	0.0241128	6.39091	ENSGALT00000100291
GO:0016160	amylase activity	molecular_function	1	180	11	12654	0.0101719	0.0241128	6.39091	ENSGALT00000100291
GO:0044245	polysaccharide digestion	biological_process	1	180	11	12654	0.0101719	0.0241128	6.39091	ENSGALT00000100291
GO:0009725	response to hormone	biological_process	1	180	11	12654	0.0101719	0.0241128	6.39091	TCONS_00004072
GO:0016082	synaptic vesicle priming	biological_process	1	180	11	12654	0.0101719	0.0241128	6.39091	TCONS_00005942
GO:1903358	regulation of Golgi organization	biological_process	1	180	11	12654	0.0101719	0.0241128	6.39091	TCONS_00008002
GO:0035545	determination of left/right asymmetry in nervous system	biological_process	1	180	11	12654	0.0101719	0.0241128	6.39091	TCONS_00013617
GO:0060287	epithelial cilium movement involved in determination of left/right asymmetry	biological_process	1	180	11	12654	0.0101719	0.0241128	6.39091	TCONS_00013617
GO:0014912	negative regulation of smooth muscle cell migration	biological_process	1	180	11	12654	0.0101719	0.0241128	6.39091	TCONS_00014707
GO:0043405	regulation of MAP kinase activity	biological_process	1	180	11	12654	0.0101719	0.0241128	6.39091	TCONS_00014707
GO:0016973	poly(A)+ mRNA export from nucleus	biological_process	1	180	11	12654	0.0101719	0.0241128	6.39091	TCONS_00019770
GO:0005977	glycogen metabolic process	biological_process	1	180	11	12654	0.0101719	0.0241128	6.39091	TCONS_00032217
GO:0030539	male genitalia development	biological_process	1	180	11	12654	0.0101719	0.0241128	6.39091	TCONS_00036436
GO:0030502	negative regulation of bone mineralization	biological_process	2	180	32	12654	0.0103711	0.0245304	4.39375	XR_001471296.2; XR_003072794.1
GO:0006986	response to unfolded protein	biological_process	2	180	33	12654	0.0112909	0.0266465	4.26061	XR_003075245.1; XR_001466688.2
GO:0010629	negative regulation of gene expression	biological_process	6	180	172	12654	0.0115109	0.0271054	2.45233	XR_003074394.1; XR_003074397.1; XR_003074392.1; XR_003074393.1; XR_003071975.1; XR_003071978.1
GO:0048013	ephrin receptor signaling pathway	biological_process	3	180	62	12654	0.0116371	0.0273421	3.40161	XR_001469048.1; XR_001469047.2; XR_001469050.2
GO:0032060	bleb assembly	biological_process	1	180	12	12654	0.0120929	0.0275594	5.85833	XR_003077140.1
GO:1904707	positive regulation of vascular smooth muscle cell proliferation	biological_process	1	180	12	12654	0.0120929	0.0275594	5.85833	XR_001465299.2
GO:0051403	stress-activated MAPK cascade	biological_process	1	180	12	12654	0.0120929	0.0275594	5.85833	XR_003077657.1
GO:1903672	positive regulation of sprouting angiogenesis	biological_process	1	180	12	12654	0.0120929	0.0275594	5.85833	XR_001470238.2
GO:0019894	kinesin binding	molecular_function	1	180	12	12654	0.0120929	0.0275594	5.85833	XR_001470403.2
GO:0050901	leukocyte tethering or rolling	biological_process	1	180	12	12654	0.0120929	0.0275594	5.85833	ENSGALT00000097414
GO:0042048	olfactory behavior	biological_process	1	180	12	12654	0.0120929	0.0275594	5.85833	ENSGALT00000097704
GO:0006977	DNA damage response, signal transduction by p53 class mediator resulting in cell cycle arrest	biological_process	1	180	12	12654	0.0120929	0.0275594	5.85833	ENSGALT00000046583
GO:0016494	C-X-C chemokine receptor activity	molecular_function	1	180	12	12654	0.0120929	0.0275594	5.85833	ENSGALT00000092529
GO:0061631	ubiquitin conjugating enzyme activity	molecular_function	1	180	12	12654	0.0120929	0.0275594	5.85833	ENSGALT00000096898
GO:0097156	fasciculation of motor neuron axon	biological_process	1	180	12	12654	0.0120929	0.0275594	5.85833	TCONS_00000221
GO:0016188	synaptic vesicle maturation	biological_process	1	180	12	12654	0.0120929	0.0275594	5.85833	TCONS_00005942
GO:0090160	Golgi to lysosome transport	biological_process	1	180	12	12654	0.0120929	0.0275594	5.85833	TCONS_00008002
GO:0031665	negative regulation of lipopolysaccharide-mediated signaling pathway	biological_process	1	180	12	12654	0.0120929	0.0275594	5.85833	TCONS_00014707
GO:0008544	epidermis development	biological_process	2	180	34	12654	0.0122562	0.0278122	4.13529	XR_001464039.2; XR_003073891.1
GO:0048513	animal organ development	biological_process	2	180	34	12654	0.0122562	0.0278122	4.13529	XR_003071975.1; XR_003071978.1
GO:0002250	adaptive immune response	biological_process	5	180	136	12654	0.0130895	0.0296397	2.58456	XR_003072004.1; XR_003072011.1; XR_003072808.1; ENSGALT00000093252; TCONS_00009826
GO:0070821	tertiary granule membrane	cellular_component	2	180	35	12654	0.0132675	0.0299152	4.01714	XR_003077140.1; ENSGALT00000100291
GO:0001937	negative regulation of endothelial cell proliferation	biological_process	2	180	35	12654	0.0132675	0.0299152	4.01714	XR_003073701.1; XR_003073697.1
GO:0005912	adherens junction	cellular_component	4	180	99	12654	0.0134522	0.0302676	2.8404	XR_003077485.1; XR_003077486.1; ENSGALT00000100347; ENSGALT00000092932
GO:0038023	signaling receptor activity	molecular_function	5	180	138	12654	0.0139855	0.0307505	2.5471	XR_003072808.1; ENSGALT00000092529; ENSGALT00000093710; ENSGALT00000104314; TCONS_00024956
GO:2000353	positive regulation of endothelial cell apoptotic process	biological_process	1	180	13	12654	0.0141591	0.0307505	5.40769	XR_003077140.1
GO:0003184	pulmonary valve morphogenesis	biological_process	1	180	13	12654	0.0141591	0.0307505	5.40769	XR_001470121.2
GO:0019752	carboxylic acid metabolic process	biological_process	1	180	13	12654	0.0141591	0.0307505	5.40769	XR_001468989.2
GO:0006623	protein targeting to vacuole	biological_process	1	180	13	12654	0.0141591	0.0307505	5.40769	XR_003071529.1
GO:0071949	FAD binding	molecular_function	1	180	13	12654	0.0141591	0.0307505	5.40769	ENSGALT00000093471
GO:0016493	C-C chemokine receptor activity	molecular_function	1	180	13	12654	0.0141591	0.0307505	5.40769	ENSGALT00000097414
GO:0019956	chemokine binding	molecular_function	1	180	13	12654	0.0141591	0.0307505	5.40769	ENSGALT00000097414
GO:0019957	C-C chemokine binding	molecular_function	1	180	13	12654	0.0141591	0.0307505	5.40769	ENSGALT00000097414
GO:0030014	CCR4-NOT complex	cellular_component	1	180	13	12654	0.0141591	0.0307505	5.40769	ENSGALT00000046583
GO:0032452	histone demethylase activity	molecular_function	1	180	13	12654	0.0141591	0.0307505	5.40769	ENSGALT00000097841
GO:0051864	histone demethylase activity (H3-K36 specific)	molecular_function	1	180	13	12654	0.0141591	0.0307505	5.40769	ENSGALT00000097841
GO:0034446	substrate adhesion-dependent cell spreading	biological_process	1	180	13	12654	0.0141591	0.0307505	5.40769	ENSGALT00000096203
GO:0051602	response to electrical stimulus	biological_process	1	180	13	12654	0.0141591	0.0307505	5.40769	TCONS_00000109
GO:0017075	syntaxin-1 binding	molecular_function	1	180	13	12654	0.0141591	0.0307505	5.40769	TCONS_00005942
GO:0008569	ATP-dependent microtubule motor activity, minus-end-directed	molecular_function	1	180	13	12654	0.0141591	0.0307505	5.40769	TCONS_00013617
GO:0006882	cellular zinc ion homeostasis	biological_process	1	180	13	12654	0.0141591	0.0307505	5.40769	TCONS_00026106
GO:0045787	positive regulation of cell cycle	biological_process	2	180	36	12654	0.014325	0.0310473	3.90556	XR_001465299.2; XR_001470238.2
GO:0021987	cerebral cortex development	biological_process	3	180	66	12654	0.0143936	0.031069	3.19545	XR_003072778.1; ENSGALT00000100347; ENSGALT00000092932
GO:0048812	neuron projection morphogenesis	biological_process	3	180	66	12654	0.0143936	0.031069	3.19545	XR_001465870.2; XR_001469982.2; ENSGALT00000101805
GO:0030182	neuron differentiation	biological_process	4	180	104	12654	0.0163506	0.0341467	2.70385	XR_003074394.1; XR_003074397.1; XR_003074392.1; XR_003074393.1
GO:0005247	voltage-gated chloride channel activity	molecular_function	1	180	14	12654	0.016366	0.0341467	5.02143	XR_003077140.1
GO:0097440	apical dendrite	cellular_component	1	180	14	12654	0.016366	0.0341467	5.02143	XR_003072778.1
GO:0042629	mast cell granule	cellular_component	1	180	14	12654	0.016366	0.0341467	5.02143	XR_001465299.2
GO:0097009	energy homeostasis	biological_process	1	180	14	12654	0.016366	0.0341467	5.02143	XR_001465299.2
GO:0004114	3',5'-cyclic-nucleotide phosphodiesterase activity	molecular_function	1	180	14	12654	0.016366	0.0341467	5.02143	XR_003074672.1
GO:0007171	activation of transmembrane receptor protein tyrosine kinase activity	biological_process	1	180	14	12654	0.016366	0.0341467	5.02143	XR_003074886.1
GO:0006479	protein methylation	biological_process	1	180	14	12654	0.016366	0.0341467	5.02143	XR_001467461.2
GO:0070742	C2H2 zinc finger domain binding	molecular_function	1	180	14	12654	0.016366	0.0341467	5.02143	XR_003077432.1
GO:0051279	regulation of release of sequestered calcium ion into cytosol	biological_process	1	180	14	12654	0.016366	0.0341467	5.02143	XR_001470013.2
GO:0042832	defense response to protozoan	biological_process	1	180	14	12654	0.016366	0.0341467	5.02143	XR_001470238.2
GO:0044130	negative regulation of growth of symbiont in host	biological_process	1	180	14	12654	0.016366	0.0341467	5.02143	XR_001470238.2
GO:0035418	protein localization to synapse	biological_process	1	180	14	12654	0.016366	0.0341467	5.02143	ENSGALT00000097704
GO:0000289	nuclear-transcribed mRNA poly(A) tail shortening	biological_process	1	180	14	12654	0.016366	0.0341467	5.02143	ENSGALT00000046583
GO:0030904	retromer complex	cellular_component	1	180	14	12654	0.016366	0.0341467	5.02143	TCONS_00009847
GO:0005520	insulin-like growth factor binding	molecular_function	1	180	14	12654	0.016366	0.0341467	5.02143	TCONS_00022515
GO:0005978	glycogen biosynthetic process	biological_process	1	180	14	12654	0.016366	0.0341467	5.02143	TCONS_00032217
GO:0030170	pyridoxal phosphate binding	molecular_function	2	180	38	12654	0.0165798	0.0344574	3.7	XR_001471019.2; XR_001468989.2
GO:0016925	protein sumoylation	biological_process	2	180	38	12654	0.0165798	0.0344574	3.7	XR_001463887.2; XR_003072568.1
GO:0050731	positive regulation of peptidyl-tyrosine phosphorylation	biological_process	3	180	69	12654	0.0167107	0.0346617	3.05652	XR_003071975.1; XR_003071978.1; TCONS_00036436
GO:0035987	endodermal cell differentiation	biological_process	2	180	39	12654	0.0177774	0.0367308	3.60513	XR_001464039.2; XR_003073891.1
GO:0004197	cysteine-type endopeptidase activity	molecular_function	2	180	39	12654	0.0177774	0.0367308	3.60513	XR_001466260.2; XR_003072630.1
GO:0045665	negative regulation of neuron differentiation	biological_process	4	180	107	12654	0.018275	0.0374888	2.62804	XR_003074394.1; XR_003074397.1; XR_003074392.1; XR_003074393.1
GO:0017128	phospholipid scramblase activity	molecular_function	1	180	15	12654	0.0187091	0.0374888	4.68667	XR_003077140.1
GO:0007369	gastrulation	biological_process	1	180	15	12654	0.0187091	0.0374888	4.68667	XR_001465299.2
GO:0004115	3',5'-cyclic-AMP phosphodiesterase activity	molecular_function	1	180	15	12654	0.0187091	0.0374888	4.68667	XR_003074672.1
GO:0030507	spectrin binding	molecular_function	1	180	15	12654	0.0187091	0.0374888	4.68667	XR_211919.3
GO:0045053	protein retention in Golgi apparatus	biological_process	1	180	15	12654	0.0187091	0.0374888	4.68667	XR_003071529.1
GO:0021740	principal sensory nucleus of trigeminal nerve development	biological_process	1	180	15	12654	0.0187091	0.0374888	4.68667	XR_001469982.2
GO:0045670	regulation of osteoclast differentiation	biological_process	1	180	15	12654	0.0187091	0.0374888	4.68667	XR_001470013.2
GO:0045591	positive regulation of regulatory T cell differentiation	biological_process	1	180	15	12654	0.0187091	0.0374888	4.68667	XR_003072808.1
GO:0004523	RNA-DNA hybrid ribonuclease activity	molecular_function	1	180	15	12654	0.0187091	0.0374888	4.68667	ENSGALT00000102331
GO:0030159	receptor signaling complex scaffold activity	molecular_function	1	180	15	12654	0.0187091	0.0374888	4.68667	ENSGALT00000097704
GO:0051482	positive regulation of cytosolic calcium ion concentration involved in phospholipase C-activating G protein-coupled signaling pathway	biological_process	1	180	15	12654	0.0187091	0.0374888	4.68667	ENSGALT00000092529
GO:0019843	rRNA binding	molecular_function	1	180	15	12654	0.0187091	0.0374888	4.68667	ENSGALT00000097841
GO:0099699	integral component of synaptic membrane	cellular_component	1	180	15	12654	0.0187091	0.0374888	4.68667	ENSGALT00000090483
GO:0045503	dynein light chain binding	molecular_function	1	180	15	12654	0.0187091	0.0374888	4.68667	TCONS_00013617
GO:0045505	dynein intermediate chain binding	molecular_function	1	180	15	12654	0.0187091	0.0374888	4.68667	TCONS_00013617
GO:0030534	adult behavior	biological_process	2	180	40	12654	0.0190221	0.0380442	3.515	XR_001465299.2; ENSGALT00000097704
GO:0006469	negative regulation of protein kinase activity	biological_process	2	180	41	12654	0.0203139	0.0404753	3.42927	XR_001470013.2; TCONS_00014707
GO:0040018	positive regulation of multicellular organism growth	biological_process	2	180	41	12654	0.0203139	0.0404753	3.42927	XR_003071975.1; XR_003071978.1
GO:0005102	signaling receptor binding	molecular_function	6	180	194	12654	0.0209681	0.0412046	2.17423	XR_001464039.2; XR_003073891.1; ENSGALT00000092040; ENSGALT00000093710; ENSGALT00000104314; TCONS_00024956
GO:0030544	Hsp70 protein binding	molecular_function	1	180	16	12654	0.0211843	0.0412046	4.39375	XR_001467461.2
GO:0008406	gonad development	biological_process	1	180	16	12654	0.0211843	0.0412046	4.39375	ENSGALT00000093247
GO:0042551	neuron maturation	biological_process	1	180	16	12654	0.0211843	0.0412046	4.39375	ENSGALT00000093247
GO:0035025	positive regulation of Rho protein signal transduction	biological_process	1	180	16	12654	0.0211843	0.0412046	4.39375	ENSGALT00000092529
GO:0004558	alpha-1,4-glucosidase activity	molecular_function	1	180	16	12654	0.0211843	0.0412046	4.39375	ENSGALT00000100291
GO:0032450	maltose alpha-glucosidase activity	molecular_function	1	180	16	12654	0.0211843	0.0412046	4.39375	ENSGALT00000100291
GO:0031340	positive regulation of vesicle fusion	biological_process	1	180	16	12654	0.0211843	0.0412046	4.39375	ENSGALT00000090483
GO:0051959	dynein light intermediate chain binding	molecular_function	1	180	16	12654	0.0211843	0.0412046	4.39375	TCONS_00013617
GO:0061371	determination of heart left/right asymmetry	biological_process	1	180	16	12654	0.0211843	0.0412046	4.39375	TCONS_00013617
GO:0004860	protein kinase inhibitor activity	molecular_function	1	180	16	12654	0.0211843	0.0412046	4.39375	TCONS_00014707
GO:0016013	syntrophin complex	cellular_component	1	180	16	12654	0.0211843	0.0412046	4.39375	TCONS_00016095
GO:0036120	cellular response to platelet-derived growth factor stimulus	biological_process	1	180	16	12654	0.0211843	0.0412046	4.39375	TCONS_00036436
GO:0001835	blastocyst hatching	biological_process	2	180	42	12654	0.0216529	0.042039	3.34762	XR_001471296.2; XR_003072794.1
GO:0005576	extracellular region	cellular_component	16	180	700	12654	0.0217826	0.0422138	1.60686	XR_001464039.2; XR_003073891.1; XR_001469813.2; XR_001469982.2; XR_001470238.2; XR_003072787.1; TCONS_00000221; TCONS_00006175; TCONS_00009826; TCONS_00025075; TCONS_00025083; TCONS_00025084; TCONS_00025085; TCONS_00025088; TCONS_00025102; TCONS_00025106
GO:0065003	protein-containing complex assembly	biological_process	3	180	75	12654	0.0220133	0.0425832	2.812	XR_003077485.1; XR_003077486.1; ENSGALT00000097704
GO:0051393	alpha-actinin binding	molecular_function	2	180	43	12654	0.0230391	0.0444863	3.26977	XR_003077485.1; XR_003077486.1
GO:0007155	cell adhesion	biological_process	11	180	440	12654	0.0234173	0.0450304	1.7575	XR_001464039.2; XR_003073891.1; XR_003076084.1; XR_003076085.1; XR_003077485.1; XR_003077486.1; ENSGALT00000100347; ENSGALT00000092932; TCONS_00004442; TCONS_00022515; TCONS_00036436
GO:0035725	sodium ion transmembrane transport	biological_process	1	180	17	12654	0.0237873	0.0450304	4.13529	XR_003077140.1
GO:0003272	endocardial cushion formation	biological_process	1	180	17	12654	0.0237873	0.0450304	4.13529	XR_001470121.2
GO:0060170	ciliary membrane	cellular_component	1	180	17	12654	0.0237873	0.0450304	4.13529	XR_003072778.1
GO:0003429	growth plate cartilage chondrocyte morphogenesis	biological_process	1	180	17	12654	0.0237873	0.0450304	4.13529	XR_001469895.2
GO:1900181	negative regulation of protein localization to nucleus	biological_process	1	180	17	12654	0.0237873	0.0450304	4.13529	XR_003072808.1
GO:0015074	DNA integration	biological_process	1	180	17	12654	0.0237873	0.0450304	4.13529	ENSGALT00000102331
GO:0017158	regulation of calcium ion-dependent exocytosis	biological_process	1	180	17	12654	0.0237873	0.0450304	4.13529	ENSGALT00000090483
GO:0001046	core promoter sequence-specific DNA binding	molecular_function	1	180	17	12654	0.0237873	0.0450304	4.13529	TCONS_00000109
GO:0030286	dynein complex	cellular_component	1	180	17	12654	0.0237873	0.0450304	4.13529	TCONS_00013617
GO:0006284	base-excision repair	biological_process	1	180	17	12654	0.0237873	0.0450304	4.13529	TCONS_00026162
GO:0006814	sodium ion transport	biological_process	2	180	44	12654	0.0244725	0.046163	3.19545	XR_003072113.1; TCONS_00036375
GO:0030971	receptor tyrosine kinase binding	molecular_function	2	180	44	12654	0.0244725	0.046163	3.19545	TCONS_00004072; TCONS_00036436
GO:0019903	protein phosphatase binding	molecular_function	3	180	78	12654	0.0250087	0.0470908	2.70385	ENSGALT00000100347; ENSGALT00000092932; TCONS_00032217
GO:0060173	limb development	biological_process	2	180	45	12654	0.025953	0.0486318	3.12444	ENSGALT00000100347; ENSGALT00000092932
GO:0035579	specific granule membrane	cellular_component	1	180	18	12654	0.026514	0.0486318	3.90556	XR_003077140.1
GO:0043434	response to peptide hormone	biological_process	1	180	18	12654	0.026514	0.0486318	3.90556	XR_001465299.2
GO:0048660	regulation of smooth muscle cell proliferation	biological_process	1	180	18	12654	0.026514	0.0486318	3.90556	XR_001465299.2
GO:0048752	semicircular canal morphogenesis	biological_process	1	180	18	12654	0.026514	0.0486318	3.90556	XR_001465299.2
GO:1904754	positive regulation of vascular associated smooth muscle cell migration	biological_process	1	180	18	12654	0.026514	0.0486318	3.90556	XR_001465299.2
GO:0048477	oogenesis	biological_process	1	180	18	12654	0.026514	0.0486318	3.90556	XR_001465433.2
GO:0043393	regulation of protein binding	biological_process	1	180	18	12654	0.026514	0.0486318	3.90556	XR_001470013.2
GO:0070527	platelet aggregation	biological_process	1	180	18	12654	0.026514	0.0486318	3.90556	XR_001470013.2
GO:0008328	ionotropic glutamate receptor complex	cellular_component	1	180	18	12654	0.026514	0.0486318	3.90556	ENSGALT00000097704
GO:0004861	cyclin-dependent protein serine/threonine kinase inhibitor activity	molecular_function	1	180	18	12654	0.026514	0.0486318	3.90556	ENSGALT00000091552
GO:1990126	retrograde transport, endosome to plasma membrane	biological_process	1	180	18	12654	0.026514	0.0486318	3.90556	TCONS_00009847
GO:0007254	JNK cascade	biological_process	1	180	18	12654	0.026514	0.0486318	3.90556	TCONS_00014707
GO:0048662	negative regulation of smooth muscle cell proliferation	biological_process	1	180	18	12654	0.026514	0.0486318	3.90556	TCONS_00014707
GO:0045682	regulation of epidermis development	biological_process	1	180	18	12654	0.026514	0.0486318	3.90556	TCONS_00032470
GO:0034220	ion transmembrane transport	biological_process	3	180	80	12654	0.0271356	0.0496863	2.63625	XR_003077140.1; XR_003072113.1; TCONS_00036375
GO:0005802	trans-Golgi network	cellular_component	4	180	120	12654	0.0283233	0.0517718	2.34333	XR_003075245.1; XR_001466688.2; XR_003071975.1; XR_003071978.1
GO:0048146	positive regulation of fibroblast proliferation	biological_process	2	180	47	12654	0.0290555	0.0520547	2.99149	XR_003074886.1; TCONS_00036436
GO:0045671	negative regulation of osteoclast differentiation	biological_process	2	180	47	12654	0.0290555	0.0520547	2.99149	XR_001470013.2; XR_003072808.1
GO:0042531	positive regulation of tyrosine phosphorylation of STAT protein	biological_process	2	180	47	12654	0.0290555	0.0520547	2.99149	XR_003071975.1; XR_003071978.1
GO:0043410	positive regulation of MAPK cascade	biological_process	2	180	47	12654	0.0290555	0.0520547	2.99149	ENSGALT00000100347; ENSGALT00000092932
GO:0005227	calcium activated cation channel activity	molecular_function	1	180	19	12654	0.0293604	0.0520547	3.7	XR_003077140.1
GO:0060412	ventricular septum morphogenesis	biological_process	1	180	19	12654	0.0293604	0.0520547	3.7	XR_001470121.2
GO:0032024	positive regulation of insulin secretion	biological_process	1	180	19	12654	0.0293604	0.0520547	3.7	XR_003072778.1
GO:0031954	positive regulation of protein autophosphorylation	biological_process	1	180	19	12654	0.0293604	0.0520547	3.7	XR_003074886.1
GO:2000352	negative regulation of endothelial cell apoptotic process	biological_process	1	180	19	12654	0.0293604	0.0520547	3.7	XR_001470238.2
GO:0000070	mitotic sister chromatid segregation	biological_process	1	180	19	12654	0.0293604	0.0520547	3.7	XR_003072630.1
GO:0030506	ankyrin binding	molecular_function	1	180	19	12654	0.0293604	0.0520547	3.7	ENSGALT00000094761
GO:2000311	regulation of AMPA receptor activity	biological_process	1	180	19	12654	0.0293604	0.0520547	3.7	ENSGALT00000097704
GO:0031047	gene silencing by RNA	biological_process	1	180	19	12654	0.0293604	0.0520547	3.7	ENSGALT00000046583
GO:0010596	negative regulation of endothelial cell migration	biological_process	1	180	19	12654	0.0293604	0.0520547	3.7	ENSGALT00000098692
GO:0048596	embryonic camera-type eye morphogenesis	biological_process	1	180	19	12654	0.0293604	0.0520547	3.7	ENSGALT00000097841
GO:1902459	positive regulation of stem cell population maintenance	biological_process	1	180	19	12654	0.0293604	0.0520547	3.7	ENSGALT00000097841
GO:0048681	negative regulation of axon regeneration	biological_process	1	180	19	12654	0.0293604	0.0520547	3.7	ENSGALT00000099698
GO:0030833	regulation of actin filament polymerization	biological_process	1	180	19	12654	0.0293604	0.0520547	3.7	TCONS_00036436
GO:0031625	ubiquitin protein ligase binding	molecular_function	4	180	122	12654	0.0301265	0.0533239	2.30492	XR_001470013.2; XR_001463887.2; XR_003072568.1; TCONS_00014707
GO:0005604	basement membrane	cellular_component	3	180	84	12654	0.0317057	0.0560258	2.51071	XR_001464039.2; XR_003073891.1; TCONS_00004442
GO:0042542	response to hydrogen peroxide	biological_process	1	180	20	12654	0.0323227	0.0560373	3.515	XR_001465299.2
GO:0046321	positive regulation of fatty acid oxidation	biological_process	1	180	20	12654	0.0323227	0.0560373	3.515	XR_001465299.2
GO:0072102	glomerulus morphogenesis	biological_process	1	180	20	12654	0.0323227	0.0560373	3.515	XR_001469982.2
GO:0003725	double-stranded RNA binding	molecular_function	1	180	20	12654	0.0323227	0.0560373	3.515	XR_001470511.2
GO:0003964	RNA-directed DNA polymerase activity	molecular_function	1	180	20	12654	0.0323227	0.0560373	3.515	ENSGALT00000102331
GO:0045736	negative regulation of cyclin-dependent protein serine/threonine kinase activity	biological_process	1	180	20	12654	0.0323227	0.0560373	3.515	ENSGALT00000091552
GO:0098831	presynaptic active zone cytoplasmic component	cellular_component	1	180	20	12654	0.0323227	0.0560373	3.515	TCONS_00005942
GO:0016197	endosomal transport	biological_process	1	180	20	12654	0.0323227	0.0560373	3.515	TCONS_00008002
GO:0060411	cardiac septum morphogenesis	biological_process	1	180	20	12654	0.0323227	0.0560373	3.515	TCONS_00013617
GO:2000271	positive regulation of fibroblast apoptotic process	biological_process	1	180	20	12654	0.0323227	0.0560373	3.515	TCONS_00033327
GO:0046580	negative regulation of Ras protein signal transduction	biological_process	1	180	20	12654	0.0323227	0.0560373	3.515	TCONS_00036436
GO:0030097	hemopoiesis	biological_process	2	180	49	12654	0.0323454	0.0560373	2.86939	XR_001469982.2; ENSGALT00000102449
GO:0021766	hippocampus development	biological_process	2	180	50	12654	0.0340604	0.0588164	2.812	XR_001465299.2; XR_001469982.2
GO:0022008	neurogenesis	biological_process	2	180	50	12654	0.0340604	0.0588164	2.812	XR_003075245.1; XR_001466688.2
GO:0042995	cell projection	cellular_component	3	180	86	12654	0.0341502	0.0588759	2.45233	XR_003077485.1; XR_003077486.1; ENSGALT00000093471
GO:0031290	retinal ganglion cell axon guidance	biological_process	1	180	21	12654	0.0353969	0.0603395	3.34762	XR_001470121.2
GO:0001707	mesoderm formation	biological_process	1	180	21	12654	0.0353969	0.0603395	3.34762	XR_001465299.2
GO:0035035	histone acetyltransferase binding	molecular_function	1	180	21	12654	0.0353969	0.0603395	3.34762	XR_001465299.2
GO:0008654	phospholipid biosynthetic process	biological_process	1	180	21	12654	0.0353969	0.0603395	3.34762	XR_001465787.2
GO:0045779	negative regulation of bone resorption	biological_process	1	180	21	12654	0.0353969	0.0603395	3.34762	XR_001470013.2
GO:0038191	neuropilin binding	molecular_function	1	180	21	12654	0.0353969	0.0603395	3.34762	TCONS_00000221
GO:0014037	Schwann cell differentiation	biological_process	1	180	21	12654	0.0353969	0.0603395	3.34762	TCONS_00032470
GO:0008022	protein C-terminus binding	molecular_function	5	180	172	12654	0.0363123	0.0618008	2.0436	XR_003072778.1; XR_003077485.1; XR_003077486.1; ENSGALT00000097704; TCONS_00016095
GO:0003824	catalytic activity	molecular_function	2	180	52	12654	0.0376291	0.0638372	2.70385	XR_003072630.1; ENSGALT00000100291
GO:0099055	integral component of postsynaptic membrane	cellular_component	2	180	52	12654	0.0376291	0.0638372	2.70385	ENSGALT00000100347; ENSGALT00000092932
GO:0016746	transferase activity, transferring acyl groups	molecular_function	1	180	22	12654	0.0385793	0.0648279	3.19545	XR_001465787.2
GO:0050730	regulation of peptidyl-tyrosine phosphorylation	biological_process	1	180	22	12654	0.0385793	0.0648279	3.19545	XR_003074886.1
GO:0050769	positive regulation of neurogenesis	biological_process	1	180	22	12654	0.0385793	0.0648279	3.19545	ENSGALT00000097414
GO:0030658	transport vesicle membrane	cellular_component	1	180	22	12654	0.0385793	0.0648279	3.19545	ENSGALT00000090483
GO:0043022	ribosome binding	molecular_function	1	180	22	12654	0.0385793	0.0648279	3.19545	TCONS_00025599
GO:0044344	cellular response to fibroblast growth factor stimulus	biological_process	1	180	22	12654	0.0385793	0.0648279	3.19545	TCONS_00036436
GO:0016323	basolateral plasma membrane	cellular_component	4	180	131	12654	0.0391264	0.0656433	2.14656	XR_003072778.1; ENSGALT00000100347; ENSGALT00000092932; TCONS_00026106
GO:0016605	PML body	cellular_component	2	180	53	12654	0.0394824	0.066032	2.65283	XR_001463887.2; XR_003072568.1
GO:0030176	integral component of endoplasmic reticulum membrane	cellular_component	2	180	53	12654	0.0394824	0.066032	2.65283	TCONS_00024542; TCONS_00024543
GO:0030141	secretory granule	cellular_component	2	180	54	12654	0.0413814	0.0690991	2.6037	XR_003071975.1; XR_003071978.1
GO:0005244	voltage-gated ion channel activity	molecular_function	1	180	23	12654	0.0418663	0.0691478	3.05652	XR_003077140.1
GO:0006821	chloride transport	biological_process	1	180	23	12654	0.0418663	0.0691478	3.05652	XR_003077140.1
GO:0030673	axolemma	cellular_component	1	180	23	12654	0.0418663	0.0691478	3.05652	XR_001470121.2
GO:0070498	interleukin-1-mediated signaling pathway	biological_process	1	180	23	12654	0.0418663	0.0691478	3.05652	XR_003077657.1
GO:0005663	DNA replication factor C complex	cellular_component	1	180	23	12654	0.0418663	0.0691478	3.05652	XR_003071296.1
GO:0006635	fatty acid beta-oxidation	biological_process	1	180	23	12654	0.0418663	0.0691478	3.05652	XR_003072298.1
GO:0006935	chemotaxis	biological_process	1	180	23	12654	0.0418663	0.0691478	3.05652	ENSGALT00000097414
GO:0003841	1-acylglycerol-3-phosphate O-acyltransferase activity	molecular_function	1	180	24	12654	0.0452543	0.0741518	2.92917	XR_001465787.2
GO:0050919	negative chemotaxis	biological_process	1	180	24	12654	0.0452543	0.0741518	2.92917	TCONS_00000221
GO:0016010	dystrophin-associated glycoprotein complex	cellular_component	1	180	24	12654	0.0452543	0.0741518	2.92917	TCONS_00016095
GO:0019900	kinase binding	molecular_function	1	180	24	12654	0.0452543	0.0741518	2.92917	TCONS_00036436
GO:0045732	positive regulation of protein catabolic process	biological_process	2	180	56	12654	0.045315	0.0741518	2.51071	XR_003072113.1; TCONS_00036375
GO:0007204	positive regulation of cytosolic calcium ion concentration	biological_process	2	180	56	12654	0.045315	0.0741518	2.51071	ENSGALT00000097414; ENSGALT00000092529
GO:0043161	proteasome-mediated ubiquitin-dependent protein catabolic process	biological_process	3	180	95	12654	0.0464764	0.0758187	2.22	XR_003077657.1; XR_003072113.1; TCONS_00036375
GO:0042383	sarcolemma	cellular_component	3	180	95	12654	0.0464764	0.0758187	2.22	ENSGALT00000094761; ENSGALT00000100347; ENSGALT00000092932
GO:0005622	intracellular	cellular_component	8	180	331	12654	0.0471172	0.0767462	1.69909	XR_003077140.1; XR_003071529.1; XR_003072113.1; ENSGALT00000090662; ENSGALT00000097704; TCONS_00016095; TCONS_00019770; TCONS_00036375
GO:0050840	extracellular matrix binding	molecular_function	2	180	57	12654	0.047349	0.0770056	2.46667	ENSGALT00000100347; ENSGALT00000092932
GO:0050699	WW domain binding	molecular_function	1	180	25	12654	0.0487398	0.078905	2.812	XR_001470403.2
GO:0005267	potassium channel activity	molecular_function	1	180	25	12654	0.0487398	0.078905	2.812	XR_001464825.2
GO:0007616	long-term memory	biological_process	1	180	25	12654	0.0487398	0.078905	2.812	ENSGALT00000097704
GO:0048008	platelet-derived growth factor receptor signaling pathway	biological_process	3	180	97	12654	0.0495106	0.0800308	2.17423	XR_001465299.2; XR_003074886.1; XR_001466621.2
GO:0007186	G protein-coupled receptor signaling pathway	biological_process	5	180	186	12654	0.0498623	0.0804768	1.88978	XR_003074672.1; XR_003072639.1; XR_003072304.1; ENSGALT00000092529; TCONS_00033853
GO:0007275	multicellular organism development	biological_process	9	180	389	12654	0.0513928	0.0828212	1.62648	XR_003074394.1; XR_003074397.1; XR_003074392.1; XR_003074393.1; XR_003072753.1; XR_001470511.2; ENSGALT00000098692; TCONS_00004442; TCONS_00016092
GO:0006914	autophagy	biological_process	2	180	59	12654	0.0515497	0.0829482	2.38305	ENSGALT00000090662; ENSGALT00000096203
GO:0010613	positive regulation of cardiac muscle hypertrophy	biological_process	1	180	26	12654	0.0523193	0.0835536	2.70385	XR_001465299.2
GO:0060013	righting reflex	biological_process	1	180	26	12654	0.0523193	0.0835536	2.70385	ENSGALT00000097704
GO:0035909	aorta morphogenesis	biological_process	1	180	26	12654	0.0523193	0.0835536	2.70385	ENSGALT00000098692
GO:0030317	flagellated sperm motility	biological_process	1	180	26	12654	0.0523193	0.0835536	2.70385	TCONS_00013617
GO:0046326	positive regulation of glucose import	biological_process	1	180	26	12654	0.0523193	0.0835536	2.70385	TCONS_00036436
GO:0016491	oxidoreductase activity	molecular_function	2	180	61	12654	0.0559248	0.08796	2.30492	TCONS_00024542; TCONS_00024543
GO:0006812	cation transport	biological_process	1	180	27	12654	0.0559896	0.08796	2.6037	XR_003077140.1
GO:0031032	actomyosin structure organization	biological_process	1	180	27	12654	0.0559896	0.08796	2.6037	XR_211919.3
GO:0060348	bone development	biological_process	1	180	27	12654	0.0559896	0.08796	2.6037	XR_003074886.1
GO:1902894	negative regulation of pri-miRNA transcription by RNA polymerase II	biological_process	1	180	27	12654	0.0559896	0.08796	2.6037	XR_003072808.1
GO:0045636	positive regulation of melanocyte differentiation	biological_process	1	180	27	12654	0.0559896	0.08796	2.6037	ENSGALT00000098692
GO:0030900	forebrain development	biological_process	1	180	27	12654	0.0559896	0.08796	2.6037	ENSGALT00000097841
GO:0030902	hindbrain development	biological_process	1	180	27	12654	0.0559896	0.08796	2.6037	ENSGALT00000097841
GO:0008045	motor neuron axon guidance	biological_process	1	180	27	12654	0.0559896	0.08796	2.6037	TCONS_00000221
GO:0006605	protein targeting	biological_process	1	180	27	12654	0.0559896	0.08796	2.6037	TCONS_00032217
GO:0032868	response to insulin	biological_process	1	180	27	12654	0.0559896	0.08796	2.6037	TCONS_00036436
GO:0043524	negative regulation of neuron apoptotic process	biological_process	3	180	102	12654	0.0575623	0.0902971	2.06765	XR_001465299.2; ENSGALT00000097841; TCONS_00036436
GO:0072659	protein localization to plasma membrane	biological_process	3	180	103	12654	0.059252	0.0927655	2.04757	XR_003072778.1; ENSGALT00000100347; ENSGALT00000092932
GO:0005229	intracellular calcium activated chloride channel activity	molecular_function	1	180	28	12654	0.0597473	0.0927655	2.51071	XR_003077140.1
GO:0035904	aorta development	biological_process	1	180	28	12654	0.0597473	0.0927655	2.51071	XR_001470121.2
GO:0060291	long-term synaptic potentiation	biological_process	1	180	28	12654	0.0597473	0.0927655	2.51071	ENSGALT00000097704
GO:0101003	ficolin-1-rich granule membrane	cellular_component	1	180	28	12654	0.0597473	0.0927655	2.51071	ENSGALT00000100291
GO:0007368	determination of left/right symmetry	biological_process	1	180	28	12654	0.0597473	0.0927655	2.51071	TCONS_00013617
GO:0051865	protein autoubiquitination	biological_process	1	180	28	12654	0.0597473	0.0927655	2.51071	TCONS_00019565
GO:0032947	protein-containing complex scaffold activity	molecular_function	2	180	63	12654	0.060471	0.0936154	2.23175	XR_003077485.1; XR_003077486.1
GO:0001502	cartilage condensation	biological_process	2	180	63	12654	0.060471	0.0936154	2.23175	ENSGALT00000100347; ENSGALT00000092932
GO:0042826	histone deacetylase binding	molecular_function	2	180	64	12654	0.0628072	0.0966119	2.19687	XR_001471296.2; XR_003072794.1
GO:0016787	hydrolase activity	molecular_function	2	180	64	12654	0.0628072	0.0966119	2.19687	XR_003072122.1; ENSGALT00000092856
GO:0045723	positive regulation of fatty acid biosynthetic process	biological_process	1	180	29	12654	0.0635892	0.0966119	2.42414	XR_001465787.2
GO:0006082	organic acid metabolic process	biological_process	1	180	29	12654	0.0635892	0.0966119	2.42414	XR_001467153.2
GO:0008392	arachidonic acid epoxygenase activity	molecular_function	1	180	29	12654	0.0635892	0.0966119	2.42414	XR_001467153.2
GO:0019373	epoxygenase P450 pathway	biological_process	1	180	29	12654	0.0635892	0.0966119	2.42414	XR_001467153.2
GO:0042738	exogenous drug catabolic process	biological_process	1	180	29	12654	0.0635892	0.0966119	2.42414	XR_001467153.2
GO:0031648	protein destabilization	biological_process	1	180	29	12654	0.0635892	0.0966119	2.42414	XR_003077657.1
GO:0006261	DNA-dependent DNA replication	biological_process	1	180	29	12654	0.0635892	0.0966119	2.42414	XR_003071296.1
GO:0000045	autophagosome assembly	biological_process	1	180	29	12654	0.0635892	0.0966119	2.42414	ENSGALT00000096203
GO:0030215	semaphorin receptor binding	molecular_function	1	180	29	12654	0.0635892	0.0966119	2.42414	TCONS_00000221
GO:0048843	negative regulation of axon extension involved in axon guidance	biological_process	1	180	29	12654	0.0635892	0.0966119	2.42414	TCONS_00000221
GO:0007154	cell communication	biological_process	1	180	29	12654	0.0635892	0.0966119	2.42414	TCONS_00016095
GO:0032991	protein-containing complex	cellular_component	6	180	251	12654	0.0674812	0.101268	1.68048	XR_003072778.1; XR_003074394.1; XR_003074397.1; XR_003074392.1; XR_003074393.1; XR_001467461.2
GO:0008395	steroid hydroxylase activity	molecular_function	1	180	30	12654	0.0675122	0.101268	2.34333	XR_001467153.2
GO:0016712	oxidoreductase activity, acting on paired donors, with incorporation or reduction of molecular oxygen, reduced flavin or flavoprotein as one donor, and incorporation of one atom of oxygen	molecular_function	1	180	30	12654	0.0675122	0.101268	2.34333	XR_001467153.2
GO:0090331	negative regulation of platelet aggregation	biological_process	1	180	30	12654	0.0675122	0.101268	2.34333	XR_001470013.2
GO:0034976	response to endoplasmic reticulum stress	biological_process	1	180	30	12654	0.0675122	0.101268	2.34333	XR_003072304.1
GO:0048701	embryonic cranial skeleton morphogenesis	biological_process	1	180	30	12654	0.0675122	0.101268	2.34333	ENSGALT00000093247
GO:2001224	positive regulation of neuron migration	biological_process	1	180	30	12654	0.0675122	0.101268	2.34333	TCONS_00000221
GO:0007528	neuromuscular junction development	biological_process	1	180	30	12654	0.0675122	0.101268	2.34333	TCONS_00005942
GO:0042147	retrograde transport, endosome to Golgi	biological_process	1	180	30	12654	0.0675122	0.101268	2.34333	TCONS_00009847
GO:0030509	BMP signaling pathway	biological_process	2	180	67	12654	0.0700626	0.104946	2.09851	ENSGALT00000099698; TCONS_00026106
GO:0004842	ubiquitin-protein transferase activity	molecular_function	4	180	155	12654	0.0704209	0.105334	1.81419	XR_003077657.1; XR_003072113.1; TCONS_00019565; TCONS_00036375
GO:0051015	actin filament binding	molecular_function	5	180	204	12654	0.0713278	0.105482	1.72304	XR_001469048.1; XR_001469047.2; XR_001469050.2; ENSGALT00000094761; TCONS_00020044
GO:0070330	aromatase activity	molecular_function	1	180	31	12654	0.0715133	0.105482	2.26774	XR_001467153.2
GO:0031146	SCF-dependent proteasomal ubiquitin-dependent protein catabolic process	biological_process	1	180	31	12654	0.0715133	0.105482	2.26774	XR_003077657.1
GO:0006310	DNA recombination	biological_process	1	180	31	12654	0.0715133	0.105482	2.26774	ENSGALT00000102331
GO:0050896	response to stimulus	biological_process	1	180	31	12654	0.0715133	0.105482	2.26774	ENSGALT00000093247
GO:0060999	positive regulation of dendritic spine development	biological_process	1	180	31	12654	0.0715133	0.105482	2.26774	ENSGALT00000097704
GO:0014059	regulation of dopamine secretion	biological_process	1	180	31	12654	0.0715133	0.105482	2.26774	ENSGALT00000090483
GO:0070382	exocytic vesicle	cellular_component	1	180	31	12654	0.0715133	0.105482	2.26774	ENSGALT00000090483
GO:0010811	positive regulation of cell-substrate adhesion	biological_process	1	180	31	12654	0.0715133	0.105482	2.26774	TCONS_00004442
GO:0048786	presynaptic active zone	cellular_component	1	180	31	12654	0.0715133	0.105482	2.26774	TCONS_00005942
GO:0071222	cellular response to lipopolysaccharide	biological_process	2	180	68	12654	0.0725617	0.10688	2.06765	XR_001470238.2; ENSGALT00000097414
GO:0016528	sarcoplasm	cellular_component	1	180	32	12654	0.0755894	0.111032	2.19687	ENSGALT00000094761
GO:0071625	vocalization behavior	biological_process	1	180	32	12654	0.0755894	0.111032	2.19687	ENSGALT00000097704
GO:0007596	blood coagulation	biological_process	2	180	70	12654	0.0776781	0.113942	2.00857	XR_003077140.1; TCONS_00008002
GO:0007049	cell cycle	biological_process	4	180	161	12654	0.079909	0.117053	1.74658	XR_211919.3; ENSGALT00000093471; TCONS_00036422; TCONS_00036494
GO:0000209	protein polyubiquitination	biological_process	3	180	116	12654	0.0835697	0.121142	1.8181	XR_003077657.1; XR_003072113.1; TCONS_00036375
GO:0019898	extrinsic component of membrane	cellular_component	1	180	34	12654	0.0839553	0.121142	2.06765	XR_003071529.1
GO:0043198	dendritic shaft	cellular_component	1	180	34	12654	0.0839553	0.121142	2.06765	XR_001469982.2
GO:0038065	collagen-activated signaling pathway	biological_process	1	180	34	12654	0.0839553	0.121142	2.06765	XR_001470013.2
GO:0005089	Rho guanyl-nucleotide exchange factor activity	molecular_function	1	180	34	12654	0.0839553	0.121142	2.06765	XR_003072304.1
GO:0051968	positive regulation of synaptic transmission, glutamatergic	biological_process	1	180	34	12654	0.0839553	0.121142	2.06765	ENSGALT00000097704
GO:0060997	dendritic spine morphogenesis	biological_process	1	180	34	12654	0.0839553	0.121142	2.06765	ENSGALT00000097704
GO:0006417	regulation of translation	biological_process	1	180	34	12654	0.0839553	0.121142	2.06765	ENSGALT00000046583
GO:0032482	Rab protein signal transduction	biological_process	1	180	34	12654	0.0839553	0.121142	2.06765	ENSGALT00000096203
GO:0030276	clathrin binding	molecular_function	1	180	34	12654	0.0839553	0.121142	2.06765	ENSGALT00000090483
GO:0051592	response to calcium ion	biological_process	1	180	34	12654	0.0839553	0.121142	2.06765	ENSGALT00000090483
GO:0032869	cellular response to insulin stimulus	biological_process	2	180	73	12654	0.08564	0.123405	1.92603	XR_003071975.1; XR_003071978.1
GO:0005911	cell-cell junction	cellular_component	5	180	215	12654	0.0867052	0.124771	1.63488	XR_001466621.2; XR_003077485.1; XR_003077486.1; ENSGALT00000100347; ENSGALT00000092932
GO:0031966	mitochondrial membrane	cellular_component	1	180	35	12654	0.0882394	0.126465	2.00857	XR_001470403.2
GO:0035255	ionotropic glutamate receptor binding	molecular_function	1	180	35	12654	0.0882394	0.126465	2.00857	ENSGALT00000097704
GO:0001953	negative regulation of cell-matrix adhesion	biological_process	1	180	35	12654	0.0882394	0.126465	2.00857	TCONS_00036436
GO:0030496	midbody	cellular_component	3	180	120	12654	0.0919021	0.131359	1.7575	XR_003076132.1; XR_003076130.1; ENSGALT00000093471
GO:0007166	cell surface receptor signaling pathway	biological_process	3	180	120	12654	0.0919021	0.131359	1.7575	XR_003077485.1; XR_003077486.1; TCONS_00004072
GO:0019005	SCF ubiquitin ligase complex	cellular_component	1	180	36	12654	0.0925873	0.132161	1.95278	XR_003077657.1
GO:0060021	roof of mouth development	biological_process	2	180	76	12654	0.0939339	0.133903	1.85	XR_001471296.2; XR_003072794.1
GO:0045892	negative regulation of transcription, DNA-templated	biological_process	8	180	382	12654	0.095354	0.135745	1.47225	XR_001471296.2; XR_003072794.1; XR_003074394.1; XR_003074397.1; XR_003074392.1; XR_003074393.1; XR_003077657.1; TCONS_00032470
GO:0005694	chromosome	cellular_component	2	180	77	12654	0.0967697	0.136982	1.82597	XR_003072753.1; XR_001470511.2
GO:0030246	carbohydrate binding	molecular_function	2	180	77	12654	0.0967697	0.136982	1.82597	ENSGALT00000068202; ENSGALT00000100291
GO:0003180	aortic valve morphogenesis	biological_process	1	180	37	12654	0.0969963	0.136982	1.9	XR_001470121.2
GO:0060076	excitatory synapse	cellular_component	1	180	37	12654	0.0969963	0.136982	1.9	ENSGALT00000097704
GO:0016079	synaptic vesicle exocytosis	biological_process	1	180	37	12654	0.0969963	0.136982	1.9	ENSGALT00000090483
GO:0007005	mitochondrion organization	biological_process	1	180	37	12654	0.0969963	0.136982	1.9	TCONS_00000109
GO:0072686	mitotic spindle	cellular_component	1	180	38	12654	0.101464	0.142157	1.85	XR_003072630.1
GO:0035023	regulation of Rho protein signal transduction	biological_process	1	180	38	12654	0.101464	0.142157	1.85	XR_003072304.1
GO:0016236	macroautophagy	biological_process	1	180	38	12654	0.101464	0.142157	1.85	ENSGALT00000090662
GO:0030307	positive regulation of cell growth	biological_process	1	180	38	12654	0.101464	0.142157	1.85	ENSGALT00000097841
GO:0017156	calcium ion regulated exocytosis	biological_process	1	180	38	12654	0.101464	0.142157	1.85	ENSGALT00000090483
GO:0005770	late endosome	cellular_component	1	180	38	12654	0.101464	0.142157	1.85	TCONS_00009847
GO:0042059	negative regulation of epidermal growth factor receptor signaling pathway	biological_process	2	180	79	12654	0.102545	0.143481	1.77975	XR_001466621.2; TCONS_00019565
GO:0042734	presynaptic membrane	cellular_component	2	180	80	12654	0.105483	0.146752	1.7575	XR_003072778.1; TCONS_00005942
GO:0018105	peptidyl-serine phosphorylation	biological_process	2	180	80	12654	0.105483	0.146752	1.7575	XR_001465870.2; ENSGALT00000101805
GO:0016192	vesicle-mediated transport	biological_process	2	180	80	12654	0.105483	0.146752	1.7575	ENSGALT00000098692; ENSGALT00000090483
GO:0097060	synaptic membrane	cellular_component	1	180	39	12654	0.105988	0.146752	1.80256	XR_003072778.1
GO:0006805	xenobiotic metabolic process	biological_process	1	180	39	12654	0.105988	0.146752	1.80256	XR_001467153.2
GO:0007200	phospholipase C-activating G protein-coupled receptor signaling pathway	biological_process	1	180	39	12654	0.105988	0.146752	1.80256	ENSGALT00000097414
GO:0071526	semaphorin-plexin signaling pathway	biological_process	1	180	39	12654	0.105988	0.146752	1.80256	TCONS_00000221
GO:0003697	single-stranded DNA binding	molecular_function	1	180	39	12654	0.105988	0.146752	1.80256	TCONS_00026162
GO:0006508	proteolysis	biological_process	2	180	81	12654	0.108454	0.149971	1.7358	XR_001466260.2; ENSGALT00000098692
GO:0048565	digestive tract development	biological_process	1	180	40	12654	0.110565	0.152098	1.7575	XR_003074886.1
GO:0051091	positive regulation of DNA-binding transcription factor activity	biological_process	1	180	40	12654	0.110565	0.152098	1.7575	XR_001470238.2
GO:0051384	response to glucocorticoid	biological_process	1	180	40	12654	0.110565	0.152098	1.7575	XR_001470238.2
GO:0001784	phosphotyrosine residue binding	molecular_function	1	180	40	12654	0.110565	0.152098	1.7575	TCONS_00004072
GO:0042593	glucose homeostasis	biological_process	2	180	82	12654	0.111457	0.153127	1.71463	XR_003076132.1; XR_003076130.1
GO:0030198	extracellular matrix organization	biological_process	4	180	180	12654	0.114169	0.156438	1.56222	XR_001464039.2; XR_003073891.1; ENSGALT00000098692; TCONS_00004442
GO:0050860	negative regulation of T cell receptor signaling pathway	biological_process	2	180	83	12654	0.114492	0.156438	1.69398	XR_001466621.2; XR_003072808.1
GO:0098793	presynapse	cellular_component	2	180	83	12654	0.114492	0.156438	1.69398	ENSGALT00000096203; ENSGALT00000090483
GO:0001657	ureteric bud development	biological_process	1	180	41	12654	0.115193	0.156438	1.71463	XR_001470121.2
GO:0051781	positive regulation of cell division	biological_process	1	180	41	12654	0.115193	0.156438	1.71463	XR_003074886.1
GO:0038063	collagen-activated tyrosine kinase receptor signaling pathway	biological_process	1	180	41	12654	0.115193	0.156438	1.71463	XR_001470013.2
GO:0060326	cell chemotaxis	biological_process	1	180	41	12654	0.115193	0.156438	1.71463	ENSGALT00000097414
GO:2000463	positive regulation of excitatory postsynaptic potential	biological_process	1	180	41	12654	0.115193	0.156438	1.71463	ENSGALT00000097704
GO:0001786	phosphatidylserine binding	molecular_function	1	180	41	12654	0.115193	0.156438	1.71463	ENSGALT00000090483
GO:0043312	neutrophil degranulation	biological_process	2	180	84	12654	0.117558	0.159446	1.67381	XR_003077140.1; ENSGALT00000100291
GO:0010628	positive regulation of gene expression	biological_process	6	180	289	12654	0.118641	0.16071	1.45952	XR_003074394.1; XR_003074397.1; XR_003074392.1; XR_003074393.1; XR_003071975.1; XR_003071978.1
GO:0000166	nucleotide binding	molecular_function	1	180	42	12654	0.11987	0.161551	1.67381	XR_003072122.1
GO:0005681	spliceosomal complex	cellular_component	1	180	42	12654	0.11987	0.161551	1.67381	XR_003072117.1
GO:0042470	melanosome	cellular_component	1	180	42	12654	0.11987	0.161551	1.67381	ENSGALT00000096203
GO:0005543	phospholipid binding	molecular_function	1	180	42	12654	0.11987	0.161551	1.67381	TCONS_00005942
GO:0007157	heterophilic cell-cell adhesion via plasma membrane cell adhesion molecules	biological_process	2	180	85	12654	0.120655	0.162197	1.65412	ENSGALT00000100347; ENSGALT00000092932
GO:0045177	apical part of cell	cellular_component	2	180	85	12654	0.120655	0.162197	1.65412	ENSGALT00000100347; ENSGALT00000092932
GO:0005201	extracellular matrix structural constituent	molecular_function	3	180	133	12654	0.121546	0.163188	1.58571	XR_001464039.2; XR_003073891.1; XR_001469895.2
GO:0048568	embryonic organ development	biological_process	1	180	43	12654	0.124593	0.166229	1.63488	XR_003074886.1
GO:0000724	double-strand break repair via homologous recombination	biological_process	1	180	43	12654	0.124593	0.166229	1.63488	XR_003071296.1
GO:0035335	peptidyl-tyrosine dephosphorylation	biological_process	1	180	43	12654	0.124593	0.166229	1.63488	XR_001470013.2
GO:0051219	phosphoprotein binding	molecular_function	1	180	43	12654	0.124593	0.166229	1.63488	XR_001470013.2
GO:0098688	parallel fiber to Purkinje cell synapse	cellular_component	1	180	43	12654	0.124593	0.166229	1.63488	TCONS_00005942
GO:0055114	oxidation-reduction process	biological_process	2	180	87	12654	0.126937	0.169144	1.61609	XR_001467153.2; ENSGALT00000093471
GO:0120162	positive regulation of cold-induced thermogenesis	biological_process	1	180	44	12654	0.129361	0.171727	1.59773	XR_003074886.1
GO:0051117	ATPase binding	molecular_function	1	180	44	12654	0.129361	0.171727	1.59773	XR_001467461.2
GO:0008237	metallopeptidase activity	molecular_function	1	180	44	12654	0.129361	0.171727	1.59773	ENSGALT00000098692
GO:0043204	perikaryon	cellular_component	2	180	89	12654	0.133335	0.176781	1.57978	XR_003074672.1; ENSGALT00000093114
GO:0003148	outflow tract septum morphogenesis	biological_process	1	180	45	12654	0.134171	0.177667	1.56222	XR_001470121.2
GO:0030036	actin cytoskeleton organization	biological_process	6	180	299	12654	0.134747	0.178208	1.4107	XR_001463661.2; XR_001469048.1; XR_001469047.2; XR_001469050.2; TCONS_00020044; TCONS_00036436
GO:0010008	endosome membrane	cellular_component	2	180	90	12654	0.136576	0.180402	1.56222	TCONS_00008002; TCONS_00009847
GO:0035249	synaptic transmission, glutamatergic	biological_process	1	180	46	12654	0.13902	0.183176	1.52826	TCONS_00005942
GO:0042552	myelination	biological_process	1	180	46	12654	0.13902	0.183176	1.52826	TCONS_00032470
GO:0000086	G2/M transition of mitotic cell cycle	biological_process	1	180	47	12654	0.143908	0.189146	1.49574	XR_003077657.1
GO:0019722	calcium-mediated signaling	biological_process	1	180	47	12654	0.143908	0.189146	1.49574	ENSGALT00000097414
GO:0048511	rhythmic process	biological_process	1	180	48	12654	0.148831	0.194413	1.46458	XR_003077657.1
GO:0006629	lipid metabolic process	biological_process	1	180	48	12654	0.148831	0.194413	1.46458	ENSGALT00000092040
GO:0032496	response to lipopolysaccharide	biological_process	1	180	48	12654	0.148831	0.194413	1.46458	TCONS_00014707
GO:0008233	peptidase activity	molecular_function	1	180	48	12654	0.148831	0.194413	1.46458	TCONS_00024660
GO:0001958	endochondral ossification	biological_process	1	180	48	12654	0.148831	0.194413	1.46458	TCONS_00032470
GO:0030336	negative regulation of cell migration	biological_process	2	180	94	12654	0.149801	0.195441	1.49574	ENSGALT00000100347; ENSGALT00000092932
GO:0044877	protein-containing complex binding	molecular_function	3	180	145	12654	0.152062	0.197904	1.45448	XR_003072778.1; ENSGALT00000097704; TCONS_00036436
GO:0005623	cell	cellular_component	3	180	145	12654	0.152062	0.197904	1.45448	XR_001467153.2; ENSGALT00000100347; ENSGALT00000092932
GO:0000122	negative regulation of transcription by RNA polymerase II	biological_process	12	180	665	12654	0.152825	0.198207	1.26857	XR_001471296.2; XR_003072794.1; XR_003073747.1; XR_001465299.2; XR_003074394.1; XR_003074397.1; XR_003074392.1; XR_003074393.1; XR_003075739.1; XR_003072113.1; ENSGALT00000097841; TCONS_00036375
GO:0043231	intracellular membrane-bounded organelle	cellular_component	6	180	310	12654	0.153645	0.198207	1.36065	XR_001467153.2; ENSGALT00000098692; TCONS_00000090; TCONS_00008002; TCONS_00028440; TCONS_00032217
GO:0031090	organelle membrane	cellular_component	1	180	49	12654	0.153787	0.198207	1.43469	XR_001467153.2
GO:0006887	exocytosis	biological_process	1	180	49	12654	0.153787	0.198207	1.43469	ENSGALT00000093471
GO:0006888	ER to Golgi vesicle-mediated transport	biological_process	1	180	49	12654	0.153787	0.198207	1.43469	ENSGALT00000096203
GO:0000149	SNARE binding	molecular_function	1	180	49	12654	0.153787	0.198207	1.43469	ENSGALT00000090483
GO:0019905	syntaxin binding	molecular_function	1	180	49	12654	0.153787	0.198207	1.43469	ENSGALT00000090483
GO:0031594	neuromuscular junction	cellular_component	1	180	49	12654	0.153787	0.198207	1.43469	TCONS_00005942
GO:0034707	chloride channel complex	cellular_component	1	180	50	12654	0.158776	0.204141	1.406	XR_003077140.1
GO:0050807	regulation of synapse organization	biological_process	1	180	50	12654	0.158776	0.204141	1.406	TCONS_00000221
GO:0006974	cellular response to DNA damage stimulus	biological_process	2	180	97	12654	0.15998	0.20544	1.44948	XR_001465870.2; ENSGALT00000101805
GO:0030027	lamellipodium	cellular_component	2	180	98	12654	0.16342	0.209326	1.43469	ENSGALT00000100347; ENSGALT00000092932
GO:0099056	integral component of presynaptic membrane	cellular_component	2	180	98	12654	0.16342	0.209326	1.43469	ENSGALT00000100347; ENSGALT00000092932
GO:0032880	regulation of protein localization	biological_process	1	180	51	12654	0.163795	0.209326	1.37843	XR_001470403.2
GO:0005085	guanyl-nucleotide exchange factor activity	molecular_function	1	180	51	12654	0.163795	0.209326	1.37843	XR_003072304.1
GO:0050772	positive regulation of axonogenesis	biological_process	1	180	52	12654	0.168841	0.215516	1.35192	XR_001470121.2
GO:0090090	negative regulation of canonical Wnt signaling pathway	biological_process	2	180	100	12654	0.170364	0.217199	1.406	ENSGALT00000100347; ENSGALT00000092932
GO:0008083	growth factor activity	molecular_function	3	180	153	12654	0.173865	0.221194	1.37843	XR_003074886.1; XR_003071975.1; XR_003071978.1
GO:0007611	learning or memory	biological_process	1	180	53	12654	0.173914	0.221194	1.32642	TCONS_00013617
GO:0004674	protein serine/threonine kinase activity	molecular_function	4	180	208	12654	0.175149	0.222498	1.35192	XR_003072778.1; XR_001465870.2; ENSGALT00000101805; TCONS_00033327
GO:0045893	positive regulation of transcription, DNA-templated	biological_process	8	180	441	12654	0.177309	0.224542	1.27528	XR_003074394.1; XR_003074397.1; XR_003074392.1; XR_003074393.1; XR_003077432.1; XR_003077657.1; XR_001463887.2; XR_003072568.1
GO:0030334	regulation of cell migration	biological_process	2	180	102	12654	0.177393	0.224542	1.37843	XR_001464039.2; XR_003073891.1
GO:0009968	negative regulation of signal transduction	biological_process	2	180	102	12654	0.177393	0.224542	1.37843	XR_001470013.2; TCONS_00033853
GO:0044305	calyx of Held	cellular_component	1	180	54	12654	0.179012	0.226053	1.30185	TCONS_00005942
GO:0007018	microtubule-based movement	biological_process	1	180	54	12654	0.179012	0.226053	1.30185	TCONS_00013617
GO:0071456	cellular response to hypoxia	biological_process	1	180	55	12654	0.184132	0.231881	1.27818	XR_003072298.1
GO:0001654	eye development	biological_process	1	180	55	12654	0.184132	0.231881	1.27818	TCONS_00026106
GO:0042493	response to drug	biological_process	2	180	104	12654	0.1845	0.231881	1.35192	XR_001467153.2; TCONS_00036436
GO:0017124	SH3 domain binding	molecular_function	2	180	104	12654	0.1845	0.231881	1.35192	ENSGALT00000097704; TCONS_00004072
GO:0005768	endosome	cellular_component	4	180	212	12654	0.184736	0.231903	1.32642	ENSGALT00000091552; ENSGALT00000090483; TCONS_00008002; TCONS_00009847
GO:0016477	cell migration	biological_process	3	180	158	12654	0.188012	0.235097	1.33481	ENSGALT00000100347; ENSGALT00000092932; ENSGALT00000096203
GO:0032587	ruffle membrane	cellular_component	2	180	105	12654	0.188082	0.235097	1.33905	XR_001466621.2; TCONS_00016095
GO:0042391	regulation of membrane potential	biological_process	2	180	105	12654	0.188082	0.235097	1.33905	XR_003072113.1; TCONS_00036375
GO:0005088	Ras guanyl-nucleotide exchange factor activity	molecular_function	1	180	56	12654	0.189273	0.235097	1.25536	XR_003072304.1
GO:0035176	social behavior	biological_process	1	180	56	12654	0.189273	0.235097	1.25536	ENSGALT00000097704
GO:0097110	scaffold protein binding	molecular_function	1	180	56	12654	0.189273	0.235097	1.25536	ENSGALT00000097704
GO:0043195	terminal bouton	cellular_component	1	180	56	12654	0.189273	0.235097	1.25536	TCONS_00005942
GO:0060548	negative regulation of cell death	biological_process	1	180	56	12654	0.189273	0.235097	1.25536	TCONS_00022515
GO:0005741	mitochondrial outer membrane	cellular_component	1	180	56	12654	0.189273	0.235097	1.25536	TCONS_00025599
GO:0034765	regulation of ion transmembrane transport	biological_process	2	180	106	12654	0.191683	0.237534	1.32642	XR_003072113.1; TCONS_00036375
GO:0008013	beta-catenin binding	molecular_function	2	180	106	12654	0.191683	0.237534	1.32642	ENSGALT00000100347; ENSGALT00000092932
GO:0016607	nuclear speck	cellular_component	5	180	273	12654	0.193808	0.239546	1.28755	XR_001465870.2; XR_003077984.1; XR_001463887.2; XR_003072568.1; ENSGALT00000101805
GO:0071230	cellular response to amino acid stimulus	biological_process	1	180	57	12654	0.194434	0.239546	1.23333	XR_003074886.1
GO:0005544	calcium-dependent phospholipid binding	molecular_function	1	180	57	12654	0.194434	0.239546	1.23333	ENSGALT00000090483
GO:0045499	chemorepellent activity	molecular_function	1	180	57	12654	0.194434	0.239546	1.23333	TCONS_00000221
GO:0032436	positive regulation of proteasomal ubiquitin-dependent protein catabolic process	biological_process	1	180	57	12654	0.194434	0.239546	1.23333	TCONS_00014707
GO:0008270	zinc ion binding	molecular_function	9	180	515	12654	0.198758	0.24459	1.22854	XR_001465299.2; XR_003072753.1; XR_001470511.2; XR_001463887.2; XR_003072568.1; ENSGALT00000102331; ENSGALT00000098692; ENSGALT00000097841; TCONS_00008002
GO:0009887	animal organ morphogenesis	biological_process	1	180	58	12654	0.199613	0.245357	1.21207	XR_003074886.1
GO:0045121	membrane raft	cellular_component	2	180	109	12654	0.202585	0.248436	1.28991	XR_003072778.1; TCONS_00004072
GO:0007010	cytoskeleton organization	biological_process	2	180	109	12654	0.202585	0.248436	1.28991	ENSGALT00000093471; ENSGALT00000092529
GO:0000118	histone deacetylase complex	cellular_component	1	180	59	12654	0.204808	0.250583	1.19153	XR_003072122.1
GO:0071364	cellular response to epidermal growth factor stimulus	biological_process	1	180	59	12654	0.204808	0.250583	1.19153	TCONS_00036436
GO:0016567	protein ubiquitination	biological_process	4	180	222	12654	0.209509	0.255779	1.26667	XR_003077657.1; XR_003072113.1; TCONS_00019565; TCONS_00036375
GO:0050679	positive regulation of epithelial cell proliferation	biological_process	1	180	60	12654	0.210018	0.255779	1.17167	XR_001465299.2
GO:0007549	dosage compensation	biological_process	1	180	60	12654	0.210018	0.255779	1.17167	XR_003075739.1
GO:1901837	negative regulation of transcription of nucleolar large rRNA by RNA polymerase I	biological_process	1	180	60	12654	0.210018	0.255779	1.17167	XR_003075739.1
GO:0016791	phosphatase activity	molecular_function	2	180	112	12654	0.21363	0.25988	1.25536	XR_001466621.2; XR_001470013.2
GO:0014068	positive regulation of phosphatidylinositol 3-kinase signaling	biological_process	1	180	62	12654	0.220477	0.266986	1.13387	XR_003074886.1
GO:0001740	Barr body	cellular_component	1	180	62	12654	0.220477	0.266986	1.13387	XR_003075739.1
GO:0071169	establishment of protein localization to chromatin	biological_process	1	180	62	12654	0.220477	0.266986	1.13387	XR_003075739.1
GO:0016525	negative regulation of angiogenesis	biological_process	1	180	62	12654	0.220477	0.266986	1.13387	ENSGALT00000097414
GO:0007219	Notch signaling pathway	biological_process	2	180	114	12654	0.221065	0.267393	1.23333	XR_003075245.1; XR_001466688.2
GO:0006915	apoptotic process	biological_process	5	180	286	12654	0.222822	0.269211	1.22902	XR_001465870.2; XR_001470403.2; XR_003072630.1; ENSGALT00000101805; TCONS_00033327
GO:0020037	heme binding	molecular_function	1	180	63	12654	0.225723	0.272098	1.11587	XR_001467153.2
GO:0005178	integrin binding	molecular_function	1	180	63	12654	0.225723	0.272098	1.11587	TCONS_00022515
GO:0003677	DNA binding	molecular_function	14	180	851	12654	0.230067	0.27702	1.15652	XR_001465299.2; XR_001464046.2; XR_001465433.2; XR_001465522.2; XR_003075739.1; XR_003077984.1; XR_003071296.1; XR_003072117.1; XR_001470511.2; XR_001463887.2; XR_003072568.1; ENSGALT00000102331; ENSGALT00000101890; ENSGALT00000097841
GO:0030501	positive regulation of bone mineralization	biological_process	1	180	64	12654	0.230978	0.277488	1.09844	XR_003077140.1
GO:0045814	negative regulation of gene expression, epigenetic	biological_process	1	180	64	12654	0.230978	0.277488	1.09844	XR_003075739.1
GO:0043406	positive regulation of MAP kinase activity	biological_process	1	180	65	12654	0.236242	0.282532	1.08154	XR_003074886.1
GO:0045618	positive regulation of keratinocyte differentiation	biological_process	1	180	65	12654	0.236242	0.282532	1.08154	XR_003075739.1
GO:0005546	phosphatidylinositol-4,5-bisphosphate binding	molecular_function	1	180	65	12654	0.236242	0.282532	1.08154	ENSGALT00000090483
GO:0001570	vasculogenesis	biological_process	1	180	65	12654	0.236242	0.282532	1.08154	TCONS_00036436
GO:0031012	extracellular matrix	cellular_component	4	180	233	12654	0.237922	0.284222	1.20687	XR_001469895.2; ENSGALT00000098692; TCONS_00004442; TCONS_00022515
GO:0005887	integral component of plasma membrane	cellular_component	15	180	924	12654	0.241456	0.287218	1.14123	XR_003072639.1; XR_001464687.2; XR_001464692.1; XR_003072307.1; XR_001464670.2; ENSGALT00000104340; ENSGALT00000096131; ENSGALT00000093041; ENSGALT00000092529; ENSGALT00000092040; ENSGALT00000093710; ENSGALT00000104314; TCONS_00000221; TCONS_00024956; TCONS_00026106
GO:0070588	calcium ion transmembrane transport	biological_process	1	180	66	12654	0.241512	0.287218	1.06515	XR_003077140.1
GO:0007030	Golgi organization	biological_process	1	180	66	12654	0.241512	0.287218	1.06515	ENSGALT00000096203
GO:0051016	barbed-end actin filament capping	biological_process	1	180	66	12654	0.241512	0.287218	1.06515	TCONS_00020044
GO:0062023	collagen-containing extracellular matrix	cellular_component	3	180	177	12654	0.244723	0.290711	1.19153	XR_001464039.2; XR_003073891.1; XR_001469895.2
GO:0071203	WASH complex	cellular_component	1	180	67	12654	0.246787	0.292836	1.04925	TCONS_00020044
GO:0006470	protein dephosphorylation	biological_process	1	180	69	12654	0.257349	0.304348	1.01884	XR_003077657.1
GO:0042127	regulation of cell proliferation	biological_process	1	180	69	12654	0.257349	0.304348	1.01884	ENSGALT00000091552
GO:0030479	actin cortical patch	cellular_component	1	180	69	12654	0.257349	0.304348	1.01884	TCONS_00020044
GO:0005819	spindle	cellular_component	1	180	70	12654	0.262634	0.310252	1.00429	ENSGALT00000093471
GO:0045444	fat cell differentiation	biological_process	1	180	71	12654	0.267919	0.315793	0.990141	XR_001465299.2
GO:0008290	F-actin capping protein complex	cellular_component	1	180	71	12654	0.267919	0.315793	0.990141	TCONS_00020044
GO:0007156	homophilic cell adhesion via plasma membrane adhesion molecules	biological_process	5	180	306	12654	0.269982	0.317872	1.14869	XR_001470121.2; XR_003074972.1; XR_001469982.2; ENSGALT00000100347; ENSGALT00000092932
GO:0005923	bicellular tight junction	cellular_component	2	180	127	12654	0.270468	0.318092	1.10709	XR_003077485.1; XR_003077486.1
GO:0000784	nuclear chromosome, telomeric region	cellular_component	1	180	72	12654	0.273204	0.318838	0.976389	XR_003075739.1
GO:0000151	ubiquitin ligase complex	cellular_component	1	180	72	12654	0.273204	0.318838	0.976389	XR_003077657.1
GO:0007264	small GTPase mediated signal transduction	biological_process	1	180	72	12654	0.273204	0.318838	0.976389	XR_003072304.1
GO:0051056	regulation of small GTPase mediated signal transduction	biological_process	1	180	72	12654	0.273204	0.318838	0.976389	XR_003072304.1
GO:0001755	neural crest cell migration	biological_process	1	180	72	12654	0.273204	0.318838	0.976389	TCONS_00000221
GO:0005793	endoplasmic reticulum-Golgi intermediate compartment	cellular_component	1	180	72	12654	0.273204	0.318838	0.976389	TCONS_00033327
GO:0043547	positive regulation of GTPase activity	biological_process	1	180	72	12654	0.273204	0.318838	0.976389	TCONS_00036436
GO:0030672	synaptic vesicle membrane	cellular_component	1	180	73	12654	0.278487	0.324647	0.963014	TCONS_00005942
GO:0006511	ubiquitin-dependent protein catabolic process	biological_process	2	180	133	12654	0.293698	0.341603	1.05714	XR_003072113.1; TCONS_00036375
GO:0005125	cytokine activity	molecular_function	1	180	76	12654	0.294319	0.341603	0.925	XR_001470238.2
GO:0034329	cell junction assembly	biological_process	1	180	76	12654	0.294319	0.341603	0.925	TCONS_00020044
GO:0090630	activation of GTPase activity	biological_process	1	180	76	12654	0.294319	0.341603	0.925	TCONS_00036436
GO:0035556	intracellular signal transduction	biological_process	4	180	255	12654	0.297503	0.34464	1.10275	XR_001465870.2; ENSGALT00000101805; TCONS_00005942; TCONS_00033327
GO:0003676	nucleic acid binding	molecular_function	2	180	134	12654	0.297585	0.34464	1.04925	XR_003077432.1; TCONS_00008002
GO:0004222	metalloendopeptidase activity	molecular_function	1	180	77	12654	0.299587	0.346204	0.912987	ENSGALT00000098692
GO:0001934	positive regulation of protein phosphorylation	biological_process	1	180	77	12654	0.299587	0.346204	0.912987	TCONS_00036436
GO:0003713	transcription coactivator activity	molecular_function	2	180	135	12654	0.301474	0.348006	1.04148	XR_001463887.2; XR_003072568.1
GO:0051898	negative regulation of protein kinase B signaling	biological_process	1	180	78	12654	0.304849	0.35152	0.901282	XR_001466621.2
GO:0005769	early endosome	cellular_component	2	180	137	12654	0.309262	0.356221	1.02628	ENSGALT00000096203; TCONS_00009847
GO:0030165	PDZ domain binding	molecular_function	1	180	79	12654	0.310104	0.356418	0.889873	XR_003072778.1
GO:0000786	nucleosome	cellular_component	1	180	79	12654	0.310104	0.356418	0.889873	XR_003075739.1
GO:0008092	cytoskeletal protein binding	molecular_function	3	180	200	12654	0.317516	0.364543	1.0545	ENSGALT00000094761; ENSGALT00000100347; ENSGALT00000092932
GO:0004879	nuclear receptor activity	molecular_function	1	180	81	12654	0.320588	0.367276	0.867901	XR_001465299.2
GO:0046777	protein autophosphorylation	biological_process	1	180	81	12654	0.320588	0.367276	0.867901	TCONS_00033327
GO:0005506	iron ion binding	molecular_function	1	180	82	12654	0.325817	0.372462	0.857317	XR_001467153.2
GO:0071277	cellular response to calcium ion	biological_process	1	180	82	12654	0.325817	0.372462	0.857317	ENSGALT00000090483
GO:0014069	postsynaptic density	cellular_component	4	180	266	12654	0.328212	0.374797	1.05714	XR_003072778.1; ENSGALT00000100347; ENSGALT00000092932; ENSGALT00000097704
GO:0042981	regulation of apoptotic process	biological_process	1	180	83	12654	0.331034	0.377209	0.846988	XR_001470885.2
GO:0009617	response to bacterium	biological_process	1	180	83	12654	0.331034	0.377209	0.846988	ENSGALT00000098692
GO:0000977	RNA polymerase II regulatory region sequence-specific DNA binding	molecular_function	5	180	331	12654	0.331928	0.377822	1.06193	XR_001471296.2; XR_003072794.1; XR_003073747.1; XR_001465299.2; XR_003075739.1
GO:0007043	cell-cell junction assembly	biological_process	2	180	143	12654	0.332653	0.378242	0.983217	ENSGALT00000100347; ENSGALT00000092932
GO:0045785	positive regulation of cell adhesion	biological_process	1	180	84	12654	0.336241	0.381912	0.836905	XR_001466621.2
GO:0003729	mRNA binding	molecular_function	1	180	85	12654	0.341436	0.387399	0.827059	TCONS_00019770
GO:0016342	catenin complex	cellular_component	2	180	146	12654	0.344346	0.389867	0.963014	ENSGALT00000100347; ENSGALT00000092932
GO:0044331	cell-cell adhesion mediated by cadherin	biological_process	2	180	146	12654	0.344346	0.389867	0.963014	ENSGALT00000100347; ENSGALT00000092932
GO:0016339	calcium-dependent cell-cell adhesion via plasma membrane cell adhesion molecules	biological_process	2	180	147	12654	0.34824	0.393856	0.956463	ENSGALT00000100347; ENSGALT00000092932
GO:0061003	positive regulation of dendritic spine morphogenesis	biological_process	2	180	148	12654	0.352133	0.397835	0.95	XR_003072778.1; XR_001463661.2
GO:0003700	DNA-binding transcription factor activity	molecular_function	8	180	541	12654	0.363733	0.410136	1.03956	XR_003073747.1; XR_003074394.1; XR_003074397.1; XR_003074392.1; XR_003074393.1; XR_003077432.1; TCONS_00000109; TCONS_00025927
GO:0007411	axon guidance	biological_process	2	180	151	12654	0.363793	0.410136	0.931126	XR_001470121.2; XR_001465299.2
GO:0003707	steroid hormone receptor activity	molecular_function	1	180	90	12654	0.367208	0.412235	0.781111	XR_001465299.2
GO:0051894	positive regulation of focal adhesion assembly	biological_process	1	180	90	12654	0.367208	0.412235	0.781111	XR_001466621.2
GO:0031490	chromatin DNA binding	molecular_function	1	180	90	12654	0.367208	0.412235	0.781111	XR_003075739.1
GO:0006897	endocytosis	biological_process	1	180	90	12654	0.367208	0.412235	0.781111	ENSGALT00000096203
GO:0006886	intracellular protein transport	biological_process	2	180	152	12654	0.367673	0.412322	0.925	ENSGALT00000096203; TCONS_00009847
GO:0045202	synapse	cellular_component	4	180	282	12654	0.373385	0.418285	0.997163	XR_001470403.2; ENSGALT00000100347; ENSGALT00000092932; ENSGALT00000097704
GO:0019901	protein kinase binding	molecular_function	4	180	283	12654	0.376215	0.421012	0.99364	XR_001465299.2; ENSGALT00000100347; ENSGALT00000092932; TCONS_00004072
GO:0008284	positive regulation of cell proliferation	biological_process	4	180	285	12654	0.381876	0.426681	0.986667	XR_003073701.1; XR_003073697.1; XR_003074886.1; ENSGALT00000102449
GO:0098685	Schaffer collateral - CA1 synapse	cellular_component	1	180	93	12654	0.382486	0.426681	0.755914	ENSGALT00000097704
GO:0007050	cell cycle arrest	biological_process	1	180	93	12654	0.382486	0.426681	0.755914	ENSGALT00000091552
GO:0043065	positive regulation of apoptotic process	biological_process	2	180	157	12654	0.387008	0.431272	0.895541	XR_003077140.1; XR_003072304.1
GO:0006334	nucleosome assembly	biological_process	1	180	94	12654	0.387544	0.431417	0.747872	XR_003075739.1
GO:0031901	early endosome membrane	cellular_component	1	180	95	12654	0.392585	0.436571	0.74	TCONS_00008002
GO:0030018	Z disc	cellular_component	2	180	160	12654	0.398545	0.442735	0.87875	ENSGALT00000094761; TCONS_00020044
GO:0034332	adherens junction organization	biological_process	2	180	161	12654	0.402378	0.446316	0.873292	ENSGALT00000100347; ENSGALT00000092932
GO:0005764	lysosome	cellular_component	1	180	97	12654	0.402609	0.446316	0.724742	XR_001466260.2
GO:0005737	cytoplasm	cellular_component	44	180	3036	12654	0.403283	0.446597	1.01884	XR_001471019.2; XR_003072778.1; XR_001465787.2; XR_001465870.2; XR_003074394.1; XR_003074397.1; XR_003074392.1; XR_003074393.1; XR_003075245.1; XR_001466688.2; XR_001467153.2; XR_001467461.2; XR_003077123.1; XR_003077485.1; XR_003077486.1; XR_003071207.1; XR_001470013.2; XR_001470403.2; XR_003072630.1; XR_003072122.1; XR_003072113.1; XR_003072117.1; XR_001470511.2; XR_003072383.1; XR_003072385.1;…
GO:0015031	protein transport	biological_process	3	180	227	12654	0.404728	0.44773	0.929075	ENSGALT00000090662; ENSGALT00000098692; TCONS_00008002
GO:0019899	enzyme binding	molecular_function	1	180	99	12654	0.412555	0.455914	0.710101	TCONS_00032217
GO:0009986	cell surface	cellular_component	7	180	498	12654	0.414069	0.457112	0.988153	XR_003077140.1; XR_001470121.2; XR_003074886.1; ENSGALT00000106350; ENSGALT00000100347; ENSGALT00000092932; ENSGALT00000098692
GO:0017137	Rab GTPase binding	molecular_function	1	180	100	12654	0.417498	0.459941	0.703	TCONS_00008002
GO:0005759	mitochondrial matrix	cellular_component	1	180	100	12654	0.417498	0.459941	0.703	TCONS_00024660
GO:0046872	metal ion binding	molecular_function	25	180	1737	12654	0.421718	0.464109	1.0118	XR_001471019.2; XR_001465084.2; XR_003073747.1; XR_001464046.2; XR_003074672.1; XR_003077123.1; XR_003077432.1; XR_003077984.1; XR_003071975.1; XR_003071978.1; XR_001464687.2; XR_001464692.1; XR_003072307.1; XR_001464670.2; ENSGALT00000104340; ENSGALT00000096131; ENSGALT00000093041; ENSGALT00000093471; ENSGALT00000106429; ENSGALT00000092856; ENSGALT00000101473; ENSGALT00000093114; TCONS_00009847;…
GO:0005516	calmodulin binding	molecular_function	4	180	300	12654	0.424216	0.466374	0.937333	XR_003072778.1; XR_001463661.2; XR_003072304.1; TCONS_00005942
GO:0001938	positive regulation of endothelial cell proliferation	biological_process	1	180	102	12654	0.42732	0.468816	0.689216	XR_001470238.2
GO:0006281	DNA repair	biological_process	1	180	102	12654	0.42732	0.468816	0.689216	TCONS_00026162
GO:0042802	identical protein binding	molecular_function	6	180	439	12654	0.433856	0.475495	0.96082	XR_001470121.2; XR_001470013.2; ENSGALT00000094761; ENSGALT00000097704; ENSGALT00000090483; TCONS_00024660
GO:0044212	transcription regulatory region DNA binding	molecular_function	3	180	237	12654	0.436676	0.478016	0.889873	XR_001471296.2; XR_003072794.1; XR_003075739.1
GO:0043407	negative regulation of MAP kinase activity	biological_process	1	180	104	12654	0.437056	0.478016	0.675962	XR_001466621.2
GO:0030425	dendrite	cellular_component	4	180	306	12654	0.441027	0.481863	0.918954	XR_003072778.1; XR_001469982.2; XR_001470403.2; ENSGALT00000097704
GO:0006954	inflammatory response	biological_process	1	180	105	12654	0.44189	0.48231	0.669524	XR_001470238.2
GO:0000165	MAPK cascade	biological_process	1	180	106	12654	0.446702	0.487061	0.663208	XR_003072304.1
GO:0005783	endoplasmic reticulum	cellular_component	7	180	515	12654	0.451002	0.491245	0.955534	XR_001464039.2; XR_003073891.1; XR_001465870.2; XR_001470885.2; XR_003072304.1; ENSGALT00000101805; ENSGALT00000098692
GO:0008380	RNA splicing	biological_process	1	180	107	12654	0.451491	0.491274	0.657009	XR_003072117.1
GO:0030424	axon	cellular_component	3	180	242	12654	0.452479	0.491845	0.871488	XR_001469982.2; XR_001470403.2; TCONS_00000221
GO:0031175	neuron projection development	biological_process	1	180	108	12654	0.456256	0.495443	0.650926	XR_001470403.2
GO:0016055	Wnt signaling pathway	biological_process	1	180	110	12654	0.465715	0.504168	0.639091	XR_003077657.1
GO:0043687	post-translational protein modification	biological_process	1	180	110	12654	0.465715	0.504168	0.639091	XR_003077657.1
GO:0001558	regulation of cell growth	biological_process	1	180	110	12654	0.465715	0.504168	0.639091	TCONS_00022515
GO:0035091	phosphatidylinositol binding	molecular_function	1	180	114	12654	0.48434	0.523797	0.616667	XR_001470885.2
GO:0006357	regulation of transcription by RNA polymerase II	biological_process	4	180	323	12654	0.487969	0.527185	0.870588	XR_003072778.1; XR_003072117.1; TCONS_00000109; TCONS_00025927
GO:0005938	cell cortex	cellular_component	1	180	115	12654	0.488933	0.52769	0.611304	ENSGALT00000093471
GO:0006355	regulation of transcription, DNA-templated	biological_process	4	180	328	12654	0.501524	0.540729	0.857317	XR_003072787.1; XR_003072122.1; TCONS_00006175; TCONS_00032470
GO:0001077	proximal promoter DNA-binding transcription activator activity, RNA polymerase II-specific	molecular_function	3	180	259	12654	0.505034	0.543961	0.814286	XR_001465299.2; TCONS_00000109; TCONS_00025927
GO:0001764	neuron migration	biological_process	1	180	120	12654	0.511515	0.549271	0.585833	XR_001469982.2
GO:0006397	mRNA processing	biological_process	1	180	120	12654	0.511515	0.549271	0.585833	XR_003072117.1
GO:0007601	visual perception	biological_process	1	180	120	12654	0.511515	0.549271	0.585833	ENSGALT00000093247
GO:0004930	G protein-coupled receptor activity	molecular_function	2	180	191	12654	0.513079	0.550394	0.736126	XR_003072639.1; ENSGALT00000092529
GO:0001228	DNA-binding transcription activator activity, RNA polymerase II-specific	molecular_function	1	180	121	12654	0.515952	0.551804	0.580992	XR_003073747.1
GO:0051260	protein homooligomerization	biological_process	1	180	121	12654	0.515952	0.551804	0.580992	TCONS_00024660
GO:0005743	mitochondrial inner membrane	cellular_component	1	180	121	12654	0.515952	0.551804	0.580992	TCONS_00025599
GO:0006325	chromatin organization	biological_process	1	180	123	12654	0.524748	0.560646	0.571545	XR_003075739.1
GO:0005913	cell-cell adherens junction	cellular_component	2	180	196	12654	0.5305	0.566222	0.717347	ENSGALT00000100347; ENSGALT00000092932
GO:0000981	DNA-binding transcription factor activity, RNA polymerase II-specific	molecular_function	8	180	628	12654	0.53953	0.575282	0.895541	XR_001464046.2; XR_001465522.2; XR_003074394.1; XR_003074397.1; XR_003074392.1; XR_003074393.1; XR_003077984.1; ENSGALT00000093247
GO:0004725	protein tyrosine phosphatase activity	molecular_function	2	180	201	12654	0.547571	0.583271	0.699502	XR_001466621.2; XR_001470013.2
GO:0019904	protein domain specific binding	molecular_function	1	180	129	12654	0.550487	0.584617	0.544961	XR_001464046.2
GO:0003924	GTPase activity	molecular_function	1	180	129	12654	0.550487	0.584617	0.544961	ENSGALT00000096203
GO:0004672	protein kinase activity	molecular_function	1	180	129	12654	0.550487	0.584617	0.544961	TCONS_00033327
GO:0003714	transcription corepressor activity	molecular_function	2	180	204	12654	0.55764	0.591622	0.689216	XR_001471296.2; XR_003072794.1
GO:0043005	neuron projection	cellular_component	4	180	351	12654	0.561948	0.595598	0.80114	XR_001470403.2; ENSGALT00000100347; ENSGALT00000092932; ENSGALT00000097704
GO:0007162	negative regulation of cell adhesion	biological_process	1	180	132	12654	0.562987	0.596104	0.532576	TCONS_00036436
GO:0043025	neuronal cell body	cellular_component	3	180	280	12654	0.566714	0.599452	0.753214	XR_003072778.1; ENSGALT00000096203; ENSGALT00000093114
GO:0005096	GTPase activator activity	molecular_function	2	180	209	12654	0.574122	0.606685	0.672727	TCONS_00033853; TCONS_00036436
GO:0098609	cell-cell adhesion	biological_process	2	180	210	12654	0.577373	0.609513	0.669524	ENSGALT00000100347; ENSGALT00000092932
GO:0006020	inositol metabolic process	biological_process	1	180	137	12654	0.583265	0.615105	0.513139	XR_001463661.2
GO:0005667	transcription factor complex	cellular_component	2	180	212	12654	0.583828	0.615105	0.663208	XR_001465299.2; TCONS_00000109
GO:0003810	protein-glutamine gamma-glutamyltransferase activity	molecular_function	1	180	138	12654	0.587237	0.617471	0.50942	ENSGALT00000106429
GO:0018149	peptide cross-linking	biological_process	1	180	138	12654	0.587237	0.617471	0.50942	ENSGALT00000106429
GO:0007165	signal transduction	biological_process	7	180	582	12654	0.590504	0.619167	0.845533	XR_001463661.2; XR_003072808.1; ENSGALT00000102449; ENSGALT00000093114; TCONS_00004072; TCONS_00033853; TCONS_00036436
GO:0008440	inositol-1,4,5-trisphosphate 3-kinase activity	molecular_function	1	180	139	12654	0.591182	0.619167	0.505755	XR_001463661.2
GO:0032958	inositol phosphate biosynthetic process	biological_process	1	180	139	12654	0.591182	0.619167	0.505755	XR_001463661.2
GO:0097062	dendritic spine maintenance	biological_process	1	180	139	12654	0.591182	0.619167	0.505755	XR_001463661.2
GO:0005509	calcium ion binding	molecular_function	9	180	731	12654	0.596983	0.624627	0.865527	XR_003074972.1; XR_001469895.2; ENSGALT00000100347; ENSGALT00000092932; ENSGALT00000107231; ENSGALT00000090483; TCONS_00004072; TCONS_00004442; TCONS_00005942
GO:0005813	centrosome	cellular_component	2	180	218	12654	0.602818	0.628903	0.644954	XR_003077657.1; XR_003072630.1
GO:0045296	cadherin binding	molecular_function	2	180	218	12654	0.602818	0.628903	0.644954	ENSGALT00000100347; ENSGALT00000092932
GO:0005925	focal adhesion	cellular_component	1	180	142	12654	0.602847	0.628903	0.49507	XR_211919.3
GO:0005794	Golgi apparatus	cellular_component	5	180	442	12654	0.604186	0.629682	0.795249	XR_003072113.1; ENSGALT00000096203; ENSGALT00000057004; TCONS_00028440; TCONS_00036375
GO:0043647	inositol phosphate metabolic process	biological_process	1	180	144	12654	0.610484	0.635622	0.488194	XR_001463661.2
GO:0008201	heparin binding	molecular_function	1	180	145	12654	0.614261	0.638302	0.484828	TCONS_00022515
GO:0031965	nuclear membrane	cellular_component	1	180	145	12654	0.614261	0.638302	0.484828	TCONS_00036436
GO:0030335	positive regulation of cell migration	biological_process	2	180	222	12654	0.615159	0.638611	0.633333	XR_003074886.1; TCONS_00000221
GO:0042803	protein homodimerization activity	molecular_function	8	180	671	12654	0.620186	0.643201	0.838152	XR_003077140.1; XR_001471019.2; XR_001465299.2; XR_003074886.1; ENSGALT00000100347; ENSGALT00000092932; ENSGALT00000090483; TCONS_00000109
GO:0004683	calmodulin-dependent protein kinase activity	molecular_function	1	180	147	12654	0.621731	0.644173	0.478231	XR_001463661.2
GO:0051301	cell division	biological_process	2	180	228	12654	0.633186	0.654799	0.616667	XR_211919.3; ENSGALT00000093471
GO:0005634	nucleus	cellular_component	45	180	3344	12654	0.633219	0.654799	0.946023	XR_001471019.2; XR_003072778.1; XR_001471296.2; XR_003072794.1; XR_003073747.1; XR_001465299.2; XR_001464046.2; XR_001465870.2; XR_211919.3; XR_003074394.1; XR_003074397.1; XR_003074392.1; XR_003074393.1; XR_003076132.1; XR_003076130.1; XR_003077432.1; XR_003077657.1; XR_001469048.1; XR_001469047.2; XR_001469050.2; XR_003071296.1; XR_001470013.2; XR_003071975.1; XR_003071978.1; XR_003072753.1; XR…
GO:0008283	cell proliferation	biological_process	1	180	153	12654	0.643473	0.664755	0.459477	ENSGALT00000046583
GO:0030054	cell junction	cellular_component	6	180	537	12654	0.646822	0.667204	0.785475	XR_211919.3; XR_003077485.1; XR_003077486.1; XR_001470403.2; ENSGALT00000097704; TCONS_00005942
GO:0005789	endoplasmic reticulum membrane	cellular_component	5	180	462	12654	0.6471	0.667204	0.760823	XR_001465787.2; XR_001467153.2; XR_001464825.2; XR_003072304.1; ENSGALT00000096203
GO:0005739	mitochondrion	cellular_component	6	180	539	12654	0.650678	0.670243	0.78256	XR_001465084.2; XR_001470885.2; XR_001466218.2; XR_003072298.1; ENSGALT00000092856; TCONS_00024660
GO:0007420	brain development	biological_process	2	180	240	12654	0.66747	0.686873	0.585833	XR_001470121.2; XR_003075739.1
GO:0000978	RNA polymerase II proximal promoter sequence-specific DNA binding	molecular_function	4	180	398	12654	0.672797	0.691685	0.706533	XR_003073747.1; XR_001465299.2; ENSGALT00000097841; TCONS_00000109
GO:0048365	Rac GTPase binding	molecular_function	1	180	163	12654	0.677514	0.695861	0.431288	XR_001463661.2
GO:0048167	regulation of synaptic plasticity	biological_process	1	180	166	12654	0.6872	0.704446	0.423494	XR_001463661.2
GO:0031225	anchored component of membrane	cellular_component	1	180	166	12654	0.6872	0.704446	0.423494	ENSGALT00000099698
GO:0007507	heart development	biological_process	2	180	249	12654	0.691622	0.708296	0.564659	XR_001471296.2; XR_003072794.1
GO:0070374	positive regulation of ERK1 and ERK2 cascade	biological_process	1	180	172	12654	0.705859	0.722179	0.408721	XR_003074886.1
GO:0043197	dendritic spine	cellular_component	2	180	261	12654	0.721756	0.737733	0.538697	XR_001463661.2; ENSGALT00000097704
GO:0005525	GTP binding	molecular_function	1	180	178	12654	0.723587	0.738893	0.394944	ENSGALT00000096203
GO:0007268	chemical synaptic transmission	biological_process	1	180	180	12654	0.729293	0.744005	0.390556	TCONS_00005942
GO:0007283	spermatogenesis	biological_process	2	180	268	12654	0.738257	0.752427	0.524627	XR_001465433.2; ENSGALT00000097841
GO:0043066	negative regulation of apoptotic process	biological_process	3	180	360	12654	0.757639	0.771275	0.585833	XR_003071975.1; XR_003071978.1; TCONS_00036436
GO:0000790	nuclear chromatin	cellular_component	1	180	191	12654	0.758929	0.771275	0.368063	XR_003075739.1
GO:0005874	microtubule	cellular_component	1	180	191	12654	0.758929	0.771275	0.368063	TCONS_00013617
GO:0007399	nervous system development	biological_process	2	180	282	12654	0.76894	0.780702	0.498582	XR_003076132.1; XR_003076130.1
GO:0005524	ATP binding	molecular_function	12	180	1077	12654	0.771345	0.782396	0.783287	XR_003072778.1; XR_001465433.2; XR_001465870.2; XR_001463661.2; XR_003077123.1; XR_003077485.1; XR_003077486.1; XR_003071296.1; ENSGALT00000101805; ENSGALT00000101473; TCONS_00013617; TCONS_00033327
GO:0006468	protein phosphorylation	biological_process	1	180	198	12654	0.776302	0.786672	0.355051	TCONS_00033327
GO:0016020	membrane	cellular_component	8	180	780	12654	0.78677	0.79652	0.721026	XR_003077140.1; XR_003072778.1; XR_003074672.1; XR_003072787.1; ENSGALT00000093114; TCONS_00004442; TCONS_00033853; TCONS_00036436
GO:0005654	nucleoplasm	cellular_component	17	180	1492	12654	0.805089	0.81429	0.801005	XR_001465522.2; XR_211919.3; XR_001466218.2; XR_003075739.1; XR_001467461.2; XR_003077485.1; XR_003077486.1; XR_003071296.1; XR_003072113.1; XR_003072117.1; XR_001463887.2; XR_003072568.1; ENSGALT00000093471; ENSGALT00000097414; ENSGALT00000097841; TCONS_00000109; TCONS_00036375
GO:0016021	integral component of membrane	cellular_component	31	180	2543	12654	0.808238	0.816697	0.85698	XR_001470121.2; XR_001465787.2; XR_003074972.1; XR_001466621.2; XR_003076084.1; XR_003076085.1; XR_003077583.1; XR_003078003.1; XR_001469982.2; XR_003072787.1; XR_003072808.1; XR_001464825.2; XR_001461985.2; ENSGALT00000106350; ENSGALT00000097414; ENSGALT00000107231; ENSGALT00000091060; ENSGALT00000104906; ENSGALT00000057004; ENSGALT00000093252; ENSGALT00000100291; TCONS_00000036; TCONS_00001439;…
GO:0003682	chromatin binding	molecular_function	2	180	303	12654	0.809436	0.81713	0.464026	XR_003076132.1; XR_003076130.1
GO:0045211	postsynaptic membrane	cellular_component	1	180	229	12654	0.840729	0.847915	0.306987	ENSGALT00000097704
GO:0046982	protein heterodimerization activity	molecular_function	2	180	369	12654	0.899905	0.906736	0.38103	XR_003075739.1; ENSGALT00000090483
GO:0005856	cytoskeleton	cellular_component	1	180	272	12654	0.90248	0.908468	0.258456	TCONS_00016095
GO:0003723	RNA binding	molecular_function	3	180	487	12654	0.919984	0.925211	0.43306	XR_003072753.1; XR_003072117.1; XR_001470511.2
GO:0000139	Golgi membrane	cellular_component	1	180	309	12654	0.93699	0.940794	0.227508	ENSGALT00000096203
GO:0098978	glutamatergic synapse	cellular_component	2	180	414	12654	0.93725	0.940794	0.339614	ENSGALT00000097704; TCONS_00000221
GO:0030154	cell differentiation	biological_process	3	180	531	12654	0.947671	0.950356	0.397175	ENSGALT00000107231; TCONS_00004442; TCONS_00016092
GO:0043565	sequence-specific DNA binding	molecular_function	3	180	537	12654	0.950683	0.952477	0.392737	XR_001465299.2; ENSGALT00000093247; TCONS_00025927
GO:0005730	nucleolus	cellular_component	2	180	445	12654	0.955012	0.955912	0.315955	ENSGALT00000097841; TCONS_00026162
GO:0045944	positive regulation of transcription by RNA polymerase II	biological_process	2	180	870	12654	0.999742	0.999742	0.161609	XR_001465299.2; TCONS_00000109

## Sheet: enrichment-go-JR-vs-JS-Total
id	Term	Category	ListHits	ListTotal	PopHits	PopTotal	pValue	qValue	Enrichment_score	Gene
GO:0004122	cystathionine beta-synthase activity	molecular_function	1	149	1	12654	0	0	84.9262	XR_001471019.2
GO:0006535	cysteine biosynthetic process from serine	biological_process	1	149	1	12654	0	0	84.9262	XR_001471019.2
GO:0006563	L-serine metabolic process	biological_process	1	149	1	12654	0	0	84.9262	XR_001471019.2
GO:0019343	cysteine biosynthetic process via cystathionine	biological_process	1	149	1	12654	0	0	84.9262	XR_001471019.2
GO:0043418	homocysteine catabolic process	biological_process	1	149	1	12654	0	0	84.9262	XR_001471019.2
GO:0050667	homocysteine metabolic process	biological_process	1	149	1	12654	0	0	84.9262	XR_001471019.2
GO:0070814	hydrogen sulfide biosynthetic process	biological_process	1	149	1	12654	0	0	84.9262	XR_001471019.2
GO:0004947	bradykinin receptor activity	molecular_function	1	149	1	12654	0	0	84.9262	XR_001466896.2
GO:0001672	regulation of chromatin assembly or disassembly	biological_process	1	149	1	12654	0	0	84.9262	TCONS_00032801
GO:0016278	lysine N-methyltransferase activity	molecular_function	1	149	1	12654	0	0	84.9262	TCONS_00037518
GO:0006956	complement activation	biological_process	8	149	29	12654	2.79621e-11	2.48609e-09	23.4279	ENSGALT00000090524; TCONS_00025075; TCONS_00025083; TCONS_00025084; TCONS_00025085; TCONS_00025088; TCONS_00025102; TCONS_00025106
GO:0006958	complement activation, classical pathway	biological_process	8	149	33	12654	1.03455e-10	8.43158e-09	20.5882	XR_001463493.2; TCONS_00025075; TCONS_00025083; TCONS_00025084; TCONS_00025085; TCONS_00025088; TCONS_00025102; TCONS_00025106
GO:0042571	immunoglobulin complex, circulating	cellular_component	7	149	23	12654	1.29189e-10	9.71898e-09	25.8471	TCONS_00025075; TCONS_00025083; TCONS_00025084; TCONS_00025085; TCONS_00025088; TCONS_00025102; TCONS_00025106
GO:0006910	phagocytosis, recognition	biological_process	7	149	25	12654	2.7936e-10	1.82142e-08	23.7793	TCONS_00025075; TCONS_00025083; TCONS_00025084; TCONS_00025085; TCONS_00025088; TCONS_00025102; TCONS_00025106
GO:0030449	regulation of complement activation	biological_process	7	149	25	12654	2.7936e-10	1.82142e-08	23.7793	TCONS_00025075; TCONS_00025083; TCONS_00025084; TCONS_00025085; TCONS_00025088; TCONS_00025102; TCONS_00025106
GO:0006911	phagocytosis, engulfment	biological_process	7	149	27	12654	5.62123e-10	3.23386e-08	22.0179	TCONS_00025075; TCONS_00025083; TCONS_00025084; TCONS_00025085; TCONS_00025088; TCONS_00025102; TCONS_00025106
GO:0034987	immunoglobulin receptor binding	molecular_function	7	149	27	12654	5.62123e-10	3.23386e-08	22.0179	TCONS_00025075; TCONS_00025083; TCONS_00025084; TCONS_00025085; TCONS_00025088; TCONS_00025102; TCONS_00025106
GO:0072562	blood microparticle	cellular_component	7	149	28	12654	7.79181e-10	4.23355e-08	21.2315	TCONS_00025075; TCONS_00025083; TCONS_00025084; TCONS_00025085; TCONS_00025088; TCONS_00025102; TCONS_00025106
GO:0050871	positive regulation of B cell activation	biological_process	7	149	30	12654	1.43838e-09	7.40389e-08	19.8161	TCONS_00025075; TCONS_00025083; TCONS_00025084; TCONS_00025085; TCONS_00025088; TCONS_00025102; TCONS_00025106
GO:0038096	Fc-gamma receptor signaling pathway involved in phagocytosis	biological_process	8	149	54	12654	1.15624e-08	5.65401e-07	12.5817	XR_001469048.1; TCONS_00025075; TCONS_00025083; TCONS_00025084; TCONS_00025085; TCONS_00025088; TCONS_00025102; TCONS_00025106
GO:0038095	Fc-epsilon receptor signaling pathway	biological_process	7	149	40	12654	1.71105e-08	7.87594e-07	14.8621	TCONS_00025075; TCONS_00025083; TCONS_00025084; TCONS_00025085; TCONS_00025088; TCONS_00025102; TCONS_00025106
GO:0006955	immune response	biological_process	11	149	121	12654	1.77168e-08	7.87594e-07	7.72056	ENSGALT00000097414; ENSGALT00000055619; TCONS_00010888; TCONS_00010899; TCONS_00025075; TCONS_00025083; TCONS_00025084; TCONS_00025085; TCONS_00025088; TCONS_00025102; TCONS_00025106
GO:0050853	B cell receptor signaling pathway	biological_process	7	149	43	12654	3.13149e-08	1.33157e-06	13.8252	TCONS_00025075; TCONS_00025083; TCONS_00025084; TCONS_00025085; TCONS_00025088; TCONS_00025102; TCONS_00025106
GO:0004252	serine-type endopeptidase activity	molecular_function	8	149	66	12654	7.13794e-08	2.90871e-06	10.2941	XR_001463493.2; TCONS_00025075; TCONS_00025083; TCONS_00025084; TCONS_00025085; TCONS_00025088; TCONS_00025102; TCONS_00025106
GO:0042742	defense response to bacterium	biological_process	7	149	48	12654	7.75389e-08	3.03332e-06	12.3851	TCONS_00025075; TCONS_00025083; TCONS_00025084; TCONS_00025085; TCONS_00025088; TCONS_00025102; TCONS_00025106
GO:0003823	antigen binding	molecular_function	8	149	69	12654	1.06061e-07	3.98951e-06	9.84651	TCONS_00009874; TCONS_00025075; TCONS_00025083; TCONS_00025084; TCONS_00025085; TCONS_00025088; TCONS_00025102; TCONS_00025106
GO:0006898	receptor-mediated endocytosis	biological_process	7	149	56	12654	2.69587e-07	9.76505e-06	10.6158	TCONS_00025075; TCONS_00025083; TCONS_00025084; TCONS_00025085; TCONS_00025088; TCONS_00025102; TCONS_00025106
GO:0050900	leukocyte migration	biological_process	7	149	58	12654	3.56624e-07	1.24564e-05	10.2497	TCONS_00025075; TCONS_00025083; TCONS_00025084; TCONS_00025085; TCONS_00025088; TCONS_00025102; TCONS_00025106
GO:0038102	activin receptor antagonist activity	molecular_function	3	149	8	12654	1.24599e-06	4.202e-05	31.8473	XR_003072787.1; TCONS_00006174; TCONS_00006175
GO:0050776	regulation of immune response	biological_process	8	149	99	12654	2.4009e-06	7.82695e-05	6.86272	XR_003077990.1; TCONS_00025075; TCONS_00025083; TCONS_00025084; TCONS_00025085; TCONS_00025088; TCONS_00025102; TCONS_00025106
GO:0001937	negative regulation of endothelial cell proliferation	biological_process	5	149	35	12654	2.95086e-06	9.30949e-05	12.1323	XR_003073702.1; XR_003073709.1; XR_003073697.1; ENSGALT00000107924; ENSGALT00000090524
GO:0034711	inhibin binding	molecular_function	3	149	10	12654	3.66983e-06	0.000112159	25.4779	XR_003072787.1; TCONS_00006174; TCONS_00006175
GO:0001222	transcription corepressor binding	molecular_function	2	149	5	12654	1.57266e-05	0.000415693	33.9705	TCONS_00021054; TCONS_00021055
GO:0016581	NuRD complex	cellular_component	2	149	5	12654	1.57266e-05	0.000415693	33.9705	TCONS_00021054; TCONS_00021055
GO:0043249	erythrocyte maturation	biological_process	2	149	5	12654	1.57266e-05	0.000415693	33.9705	TCONS_00021054; TCONS_00021055
GO:0070418	DNA-dependent protein kinase complex	cellular_component	2	149	5	12654	1.57266e-05	0.000415693	33.9705	TCONS_00021054; TCONS_00021055
GO:0097680	double-strand break repair via classical nonhomologous end joining	biological_process	2	149	5	12654	1.57266e-05	0.000415693	33.9705	TCONS_00021054; TCONS_00021055
GO:0060766	negative regulation of androgen receptor signaling pathway	biological_process	3	149	15	12654	2.27828e-05	0.000586358	16.9852	XR_003072568.1; TCONS_00021054; TCONS_00021055
GO:0045087	innate immune response	biological_process	8	149	131	12654	2.38315e-05	0.00059762	5.18633	XR_001463493.2; TCONS_00025075; TCONS_00025083; TCONS_00025084; TCONS_00025085; TCONS_00025088; TCONS_00025102; TCONS_00025106
GO:2000677	regulation of transcription regulatory region DNA binding	biological_process	2	149	6	12654	3.11813e-05	0.000762383	28.3087	TCONS_00021054; TCONS_00021055
GO:0035861	site of double-strand break	cellular_component	4	149	34	12654	4.47135e-05	0.00106658	9.99131	XR_003074461.1; XR_001469048.1; TCONS_00021054; TCONS_00021055
GO:0050681	androgen receptor binding	molecular_function	3	149	18	12654	4.96868e-05	0.00115699	14.1544	XR_003072568.1; TCONS_00021054; TCONS_00021055
GO:0048872	homeostasis of number of cells	biological_process	2	149	8	12654	8.58056e-05	0.0018243	21.2315	ENSGALT00000100347; ENSGALT00000092932
GO:0060019	radial glial cell differentiation	biological_process	2	149	8	12654	8.58056e-05	0.0018243	21.2315	ENSGALT00000100347; ENSGALT00000092932
GO:0061563	trigeminal ganglion structural organization	biological_process	2	149	8	12654	8.58056e-05	0.0018243	21.2315	ENSGALT00000100347; ENSGALT00000092932
GO:1902897	regulation of postsynaptic density protein 95 clustering	biological_process	2	149	8	12654	8.58056e-05	0.0018243	21.2315	ENSGALT00000100347; ENSGALT00000092932
GO:0040014	regulation of multicellular organism growth	biological_process	4	149	39	12654	8.82415e-05	0.00183617	8.71038	XR_003073702.1; XR_003073709.1; XR_003073697.1; XR_003076129.1
GO:0035035	histone acetyltransferase binding	molecular_function	3	149	21	12654	9.45453e-05	0.0018452	12.1323	XR_001465299.2; TCONS_00021054; TCONS_00021055
GO:0045746	negative regulation of Notch signaling pathway	biological_process	4	149	41	12654	0.000112701	0.0018452	8.28548	XR_001466688.2; ENSGALT00000095398; TCONS_00021054; TCONS_00021055
GO:0033872	[heparan sulfate]-glucosamine 3-sulfotransferase 3 activity	molecular_function	3	149	22	12654	0.000114502	0.0018452	11.5808	XR_001469301.2; XR_001469310.2; XR_001469302.2
GO:0060563	neuroepithelial cell differentiation	biological_process	2	149	9	12654	0.000127597	0.0018452	18.8725	ENSGALT00000100347; ENSGALT00000092932
GO:0061561	trigeminal ganglion formation	biological_process	2	149	9	12654	0.000127597	0.0018452	18.8725	ENSGALT00000100347; ENSGALT00000092932
GO:0015385	sodium:proton antiporter activity	molecular_function	2	149	9	12654	0.000127597	0.0018452	18.8725	ENSGALT00000091060; ENSGALT00000104906
GO:0043162	ubiquitin-dependent protein catabolic process via the multivesicular body sorting pathway	biological_process	2	149	9	12654	0.000127597	0.0018452	18.8725	TCONS_00016396; TCONS_00019565
GO:0033685	negative regulation of luteinizing hormone secretion	biological_process	3	149	23	12654	0.000137344	0.0018452	11.0773	XR_003073702.1; XR_003073709.1; XR_003073697.1
GO:0030864	cortical actin cytoskeleton	cellular_component	3	149	23	12654	0.000137344	0.0018452	11.0773	ENSGALT00000100347; ENSGALT00000092932; ENSGALT00000099128
GO:0031467	Cul7-RING ubiquitin ligase complex	cellular_component	1	149	2	12654	0.000137729	0.0018452	42.4631	XR_001468938.2
GO:1904886	beta-catenin destruction complex disassembly	biological_process	1	149	2	12654	0.000137729	0.0018452	42.4631	ENSGALT00000094989
GO:0010324	membrane invagination	biological_process	1	149	2	12654	0.000137729	0.0018452	42.4631	ENSGALT00000105766
GO:0032009	early phagosome	cellular_component	1	149	2	12654	0.000137729	0.0018452	42.4631	ENSGALT00000105766
GO:0070676	intralumenal vesicle formation	biological_process	1	149	2	12654	0.000137729	0.0018452	42.4631	ENSGALT00000105766
GO:2000642	negative regulation of early endosome to late endosome transport	biological_process	1	149	2	12654	0.000137729	0.0018452	42.4631	ENSGALT00000105766
GO:0004767	sphingomyelin phosphodiesterase activity	molecular_function	1	149	2	12654	0.000137729	0.0018452	42.4631	TCONS_00006180
GO:0006684	sphingomyelin metabolic process	biological_process	1	149	2	12654	0.000137729	0.0018452	42.4631	TCONS_00006180
GO:0090494	dopamine uptake	biological_process	1	149	2	12654	0.000137729	0.0018452	42.4631	TCONS_00006180
GO:2000304	positive regulation of ceramide biosynthetic process	biological_process	1	149	2	12654	0.000137729	0.0018452	42.4631	TCONS_00006180
GO:0035616	histone H2B conserved C-terminal lysine deubiquitination	biological_process	1	149	2	12654	0.000137729	0.0018452	42.4631	TCONS_00020884
GO:0047115	trans-1,2-dihydrobenzene-1,2-diol dehydrogenase activity	molecular_function	1	149	2	12654	0.000137729	0.0018452	42.4631	TCONS_00024978
GO:0047837	D-xylose 1-dehydrogenase (NADP+) activity	molecular_function	1	149	2	12654	0.000137729	0.0018452	42.4631	TCONS_00024978
GO:0010038	response to metal ion	biological_process	1	149	2	12654	0.000137729	0.0018452	42.4631	TCONS_00036375
GO:2001288	positive regulation of caveolin-mediated endocytosis	biological_process	1	149	2	12654	0.000137729	0.0018452	42.4631	TCONS_00036375
GO:0005914	spot adherens junction	cellular_component	1	149	2	12654	0.000137729	0.0018452	42.4631	TCONS_00036824
GO:0030055	cell-substrate junction	cellular_component	1	149	2	12654	0.000137729	0.0018452	42.4631	TCONS_00036824
GO:0006885	regulation of pH	biological_process	2	149	10	12654	0.000180709	0.00238829	16.9852	ENSGALT00000091060; ENSGALT00000104906
GO:0001841	neural tube formation	biological_process	2	149	11	12654	0.000246332	0.00308863	15.4411	ENSGALT00000100347; ENSGALT00000092932
GO:0070445	regulation of oligodendrocyte progenitor proliferation	biological_process	2	149	11	12654	0.000246332	0.00308863	15.4411	ENSGALT00000100347; ENSGALT00000092932
GO:0019058	viral life cycle	biological_process	2	149	11	12654	0.000246332	0.00308863	15.4411	TCONS_00016396; TCONS_00036375
GO:0006110	regulation of glycolytic process	biological_process	2	149	11	12654	0.000246332	0.00308863	15.4411	TCONS_00021054; TCONS_00021055
GO:0009897	external side of plasma membrane	cellular_component	10	149	260	12654	0.000252521	0.00312615	3.26639	XR_003077990.1; ENSGALT00000097414; TCONS_00007050; TCONS_00025075; TCONS_00025083; TCONS_00025084; TCONS_00025085; TCONS_00025088; TCONS_00025102; TCONS_00025106
GO:0014704	intercalated disc	cellular_component	3	149	28	12654	0.000303374	0.00370875	9.09923	ENSGALT00000100347; ENSGALT00000092932; TCONS_00036824
GO:0005504	fatty acid binding	molecular_function	2	149	12	12654	0.000325612	0.00373106	14.1544	XR_003073988.1; XR_003073990.1
GO:0051457	maintenance of protein location in nucleus	biological_process	1	149	3	12654	0.000409988	0.00373106	28.3087	XR_001468938.2
GO:0004056	argininosuccinate lyase activity	molecular_function	1	149	3	12654	0.000409988	0.00373106	28.3087	XR_003071320.1
GO:0000212	meiotic spindle organization	biological_process	1	149	3	12654	0.000409988	0.00373106	28.3087	XR_003072630.1
GO:0051307	meiotic chromosome separation	biological_process	1	149	3	12654	0.000409988	0.00373106	28.3087	XR_003072630.1
GO:0009154	purine ribonucleotide catabolic process	biological_process	1	149	3	12654	0.000409988	0.00373106	28.3087	XR_003072122.1
GO:0003988	acetyl-CoA C-acyltransferase activity	molecular_function	1	149	3	12654	0.000409988	0.00373106	28.3087	XR_003072298.1
GO:1902109	negative regulation of mitochondrial membrane permeability involved in apoptotic process	biological_process	1	149	3	12654	0.000409988	0.00373106	28.3087	XR_003072298.1
GO:0004084	branched-chain-amino-acid transaminase activity	molecular_function	1	149	3	12654	0.000409988	0.00373106	28.3087	ENSGALT00000092535
GO:0009082	branched-chain amino acid biosynthetic process	biological_process	1	149	3	12654	0.000409988	0.00373106	28.3087	ENSGALT00000092535
GO:0009098	leucine biosynthetic process	biological_process	1	149	3	12654	0.000409988	0.00373106	28.3087	ENSGALT00000092535
GO:0009099	valine biosynthetic process	biological_process	1	149	3	12654	0.000409988	0.00373106	28.3087	ENSGALT00000092535
GO:0052654	L-leucine transaminase activity	molecular_function	1	149	3	12654	0.000409988	0.00373106	28.3087	ENSGALT00000092535
GO:0052655	L-valine transaminase activity	molecular_function	1	149	3	12654	0.000409988	0.00373106	28.3087	ENSGALT00000092535
GO:0052656	L-isoleucine transaminase activity	molecular_function	1	149	3	12654	0.000409988	0.00373106	28.3087	ENSGALT00000092535
GO:0050765	negative regulation of phagocytosis	biological_process	1	149	3	12654	0.000409988	0.00373106	28.3087	ENSGALT00000105766
GO:0000768	syncytium formation by plasma membrane fusion	biological_process	1	149	3	12654	0.000409988	0.00373106	28.3087	TCONS_00000036
GO:0060711	labyrinthine layer development	biological_process	1	149	3	12654	0.000409988	0.00373106	28.3087	TCONS_00000036
GO:0030072	peptide hormone secretion	biological_process	1	149	3	12654	0.000409988	0.00373106	28.3087	TCONS_00006180
GO:0043328	protein transport to vacuole involved in ubiquitin-dependent protein catabolic process via the multivesicular body sorting pathway	biological_process	1	149	3	12654	0.000409988	0.00373106	28.3087	TCONS_00016396
GO:2000397	positive regulation of ubiquitin-dependent endocytosis	biological_process	1	149	3	12654	0.000409988	0.00373106	28.3087	TCONS_00016396
GO:0035098	ESC/E(Z) complex	cellular_component	1	149	3	12654	0.000409988	0.00373106	28.3087	TCONS_00020884
GO:0070449	elongin complex	cellular_component	1	149	3	12654	0.000409988	0.00373106	28.3087	TCONS_00020884
GO:0003254	regulation of membrane depolarization	biological_process	1	149	3	12654	0.000409988	0.00373106	28.3087	TCONS_00036375
GO:0019871	sodium channel inhibitor activity	molecular_function	1	149	3	12654	0.000409988	0.00373106	28.3087	TCONS_00036375
GO:1901016	regulation of potassium ion transmembrane transporter activity	biological_process	1	149	3	12654	0.000409988	0.00373106	28.3087	TCONS_00036375
GO:0015485	cholesterol binding	molecular_function	2	149	13	12654	0.000419649	0.00373106	13.0656	XR_003073988.1; XR_003073990.1
GO:0005916	fascia adherens	cellular_component	2	149	13	12654	0.000419649	0.00373106	13.0656	ENSGALT00000100347; ENSGALT00000092932
GO:0048514	blood vessel morphogenesis	biological_process	2	149	13	12654	0.000419649	0.00373106	13.0656	ENSGALT00000100347; ENSGALT00000092932
GO:0097150	neuronal stem cell population maintenance	biological_process	2	149	13	12654	0.000419649	0.00373106	13.0656	ENSGALT00000100347; ENSGALT00000092932
GO:0008467	[heparan sulfate]-glucosamine 3-sulfotransferase 1 activity	molecular_function	3	149	31	12654	0.000453607	0.00399665	8.21866	XR_001469301.2; XR_001469310.2; XR_001469302.2
GO:0031116	positive regulation of microtubule polymerization	biological_process	2	149	14	12654	0.0005295	0.00450305	12.1323	XR_001466327.2; XR_003074816.1
GO:0045294	alpha-catenin binding	molecular_function	2	149	14	12654	0.0005295	0.00450305	12.1323	ENSGALT00000100347; ENSGALT00000092932
GO:0098743	cell aggregation	biological_process	2	149	14	12654	0.0005295	0.00450305	12.1323	ENSGALT00000100347; ENSGALT00000092932
GO:0070863	positive regulation of protein exit from endoplasmic reticulum	biological_process	2	149	14	12654	0.0005295	0.00450305	12.1323	ENSGALT00000105897; TCONS_00034556
GO:1902895	positive regulation of pri-miRNA transcription by RNA polymerase II	biological_process	3	149	33	12654	0.000579241	0.00473649	7.72056	XR_003073702.1; XR_003073709.1; XR_003073697.1
GO:0006024	glycosaminoglycan biosynthetic process	biological_process	3	149	33	12654	0.000579241	0.00473649	7.72056	XR_001469301.2; XR_001469310.2; XR_001469302.2
GO:0007369	gastrulation	biological_process	2	149	15	12654	0.00065618	0.00473649	11.3235	XR_001465299.2; ENSGALT00000094989
GO:0007020	microtubule nucleation	biological_process	2	149	15	12654	0.00065618	0.00473649	11.3235	XR_001466327.2; XR_003074816.1
GO:0051966	regulation of synaptic transmission, glutamatergic	biological_process	2	149	15	12654	0.00065618	0.00473649	11.3235	ENSGALT00000100347; ENSGALT00000092932
GO:2000809	positive regulation of synaptic vesicle clustering	biological_process	2	149	15	12654	0.00065618	0.00473649	11.3235	ENSGALT00000100347; ENSGALT00000092932
GO:0051146	striated muscle cell differentiation	biological_process	2	149	16	12654	0.00080066	0.00473649	10.6158	ENSGALT00000100347; ENSGALT00000092932
GO:0097118	neuroligin clustering involved in postsynaptic membrane assembly	biological_process	2	149	16	12654	0.00080066	0.00473649	10.6158	ENSGALT00000100347; ENSGALT00000092932
GO:0034389	lipid droplet organization	biological_process	1	149	4	12654	0.00081363	0.00473649	21.2315	XR_001470036.1
GO:0009444	pyruvate oxidation	biological_process	1	149	4	12654	0.00081363	0.00473649	21.2315	XR_001465299.2
GO:0010828	positive regulation of glucose transmembrane transport	biological_process	1	149	4	12654	0.00081363	0.00473649	21.2315	XR_001465299.2
GO:0032765	positive regulation of mast cell cytokine production	biological_process	1	149	4	12654	0.00081363	0.00473649	21.2315	XR_001465299.2
GO:0038097	positive regulation of mast cell activation by Fc-epsilon receptor signaling pathway	biological_process	1	149	4	12654	0.00081363	0.00473649	21.2315	XR_001465299.2
GO:0061469	regulation of type B pancreatic cell proliferation	biological_process	1	149	4	12654	0.00081363	0.00473649	21.2315	XR_001465299.2
GO:0071870	cellular response to catecholamine stimulus	biological_process	1	149	4	12654	0.00081363	0.00473649	21.2315	XR_001465299.2
GO:2000108	positive regulation of leukocyte apoptotic process	biological_process	1	149	4	12654	0.00081363	0.00473649	21.2315	XR_001465299.2
GO:2000253	positive regulation of feeding behavior	biological_process	1	149	4	12654	0.00081363	0.00473649	21.2315	XR_001465299.2
GO:0003839	gamma-glutamylcyclotransferase activity	molecular_function	1	149	4	12654	0.00081363	0.00473649	21.2315	XR_001466688.2
GO:0061928	glutathione specific gamma-glutamylcyclotransferase activity	molecular_function	1	149	4	12654	0.00081363	0.00473649	21.2315	XR_001466688.2
GO:0006525	arginine metabolic process	biological_process	1	149	4	12654	0.00081363	0.00473649	21.2315	XR_003071320.1
GO:0042450	arginine biosynthetic process via ornithine	biological_process	1	149	4	12654	0.00081363	0.00473649	21.2315	XR_003071320.1
GO:0030296	protein tyrosine kinase activator activity	molecular_function	1	149	4	12654	0.00081363	0.00473649	21.2315	XR_003071639.1
GO:0004887	thyroid hormone receptor activity	molecular_function	1	149	4	12654	0.00081363	0.00473649	21.2315	XR_001470432.2
GO:0045842	positive regulation of mitotic metaphase/anaphase transition	biological_process	1	149	4	12654	0.00081363	0.00473649	21.2315	XR_003072630.1
GO:1901029	negative regulation of mitochondrial outer membrane permeabilization involved in apoptotic signaling pathway	biological_process	1	149	4	12654	0.00081363	0.00473649	21.2315	XR_003072298.1
GO:0061665	SUMO ligase activity	molecular_function	1	149	4	12654	0.00081363	0.00473649	21.2315	XR_003072568.1
GO:0008449	N-acetylglucosamine-6-sulfatase activity	molecular_function	1	149	4	12654	0.00081363	0.00473649	21.2315	ENSGALT00000107924
GO:0014846	esophagus smooth muscle contraction	biological_process	1	149	4	12654	0.00081363	0.00473649	21.2315	ENSGALT00000107924
GO:0030201	heparan sulfate proteoglycan metabolic process	biological_process	1	149	4	12654	0.00081363	0.00473649	21.2315	ENSGALT00000107924
GO:0035860	glial cell-derived neurotrophic factor receptor signaling pathway	biological_process	1	149	4	12654	0.00081363	0.00473649	21.2315	ENSGALT00000107924
GO:0036022	limb joint morphogenesis	biological_process	1	149	4	12654	0.00081363	0.00473649	21.2315	ENSGALT00000107924
GO:0016495	C-X3-C chemokine receptor activity	molecular_function	1	149	4	12654	0.00081363	0.00473649	21.2315	ENSGALT00000097414
GO:0019960	C-X3-C chemokine binding	molecular_function	1	149	4	12654	0.00081363	0.00473649	21.2315	ENSGALT00000097414
GO:0042534	regulation of tumor necrosis factor biosynthetic process	biological_process	1	149	4	12654	0.00081363	0.00473649	21.2315	ENSGALT00000097414
GO:0098871	postsynaptic actin cytoskeleton	cellular_component	1	149	4	12654	0.00081363	0.00473649	21.2315	ENSGALT00000099128
GO:1900272	negative regulation of long-term synaptic potentiation	biological_process	1	149	4	12654	0.00081363	0.00473649	21.2315	ENSGALT00000099128
GO:1904049	negative regulation of spontaneous neurotransmitter secretion	biological_process	1	149	4	12654	0.00081363	0.00473649	21.2315	ENSGALT00000099128
GO:1990761	growth cone lamellipodium	cellular_component	1	149	4	12654	0.00081363	0.00473649	21.2315	ENSGALT00000099128
GO:0001100	negative regulation of exit from mitosis	biological_process	1	149	4	12654	0.00081363	0.00473649	21.2315	ENSGALT00000090524
GO:0003331	positive regulation of extracellular matrix constituent secretion	biological_process	1	149	4	12654	0.00081363	0.00473649	21.2315	ENSGALT00000090524
GO:0072537	fibroblast activation	biological_process	1	149	4	12654	0.00081363	0.00473649	21.2315	ENSGALT00000090524
GO:0090272	negative regulation of fibroblast growth factor production	biological_process	1	149	4	12654	0.00081363	0.00473649	21.2315	ENSGALT00000090524
GO:0014824	artery smooth muscle contraction	biological_process	1	149	4	12654	0.00081363	0.00473649	21.2315	TCONS_00006180
GO:0000702	oxidized base lesion DNA N-glycosylase activity	molecular_function	1	149	4	12654	0.00081363	0.00473649	21.2315	TCONS_00026164
GO:0000703	oxidized pyrimidine nucleobase lesion DNA N-glycosylase activity	molecular_function	1	149	4	12654	0.00081363	0.00473649	21.2315	TCONS_00026164
GO:0004844	uracil DNA N-glycosylase activity	molecular_function	1	149	4	12654	0.00081363	0.00473649	21.2315	TCONS_00026164
GO:0017065	single-strand selective uracil DNA N-glycosylase activity	molecular_function	1	149	4	12654	0.00081363	0.00473649	21.2315	TCONS_00026164
GO:0019104	DNA N-glycosylase activity	molecular_function	1	149	4	12654	0.00081363	0.00473649	21.2315	TCONS_00026164
GO:0000309	nicotinamide-nucleotide adenylyltransferase activity	molecular_function	1	149	4	12654	0.00081363	0.00473649	21.2315	TCONS_00035794
GO:0004515	nicotinate-nucleotide adenylyltransferase activity	molecular_function	1	149	4	12654	0.00081363	0.00473649	21.2315	TCONS_00035794
GO:0034628	'de novo' NAD biosynthetic process from aspartate	biological_process	1	149	4	12654	0.00081363	0.00473649	21.2315	TCONS_00035794
GO:0004614	phosphoglucomutase activity	molecular_function	1	149	4	12654	0.00081363	0.00473649	21.2315	TCONS_00036824
GO:0019388	galactose catabolic process	biological_process	1	149	4	12654	0.00081363	0.00473649	21.2315	TCONS_00036824
GO:0033229	cysteine transmembrane transporter activity	molecular_function	2	149	17	12654	0.000963872	0.00551267	9.99131	XR_001464670.2; ENSGALT00000096131
GO:0042883	cysteine transport	biological_process	2	149	17	12654	0.000963872	0.00551267	9.99131	XR_001464670.2; ENSGALT00000096131
GO:2000009	negative regulation of protein localization to cell surface	biological_process	2	149	17	12654	0.000963872	0.00551267	9.99131	TCONS_00000221; TCONS_00036375
GO:0015026	coreceptor activity	molecular_function	3	149	38	12654	0.000998325	0.00567652	6.7047	XR_003072787.1; TCONS_00006174; TCONS_00006175
GO:1904754	positive regulation of vascular associated smooth muscle cell migration	biological_process	2	149	18	12654	0.00114671	0.00633605	9.43624	XR_001465299.2; ENSGALT00000099404
GO:0006807	nitrogen compound metabolic process	biological_process	2	149	18	12654	0.00114671	0.00633605	9.43624	XR_003074496.1; XR_003074495.1
GO:0140009	L-aspartate import across plasma membrane	biological_process	2	149	18	12654	0.00114671	0.00633605	9.43624	XR_001464670.2; ENSGALT00000096131
GO:0048854	brain morphogenesis	biological_process	2	149	18	12654	0.00114671	0.00633605	9.43624	ENSGALT00000100347; ENSGALT00000092932
GO:0098742	cell-cell adhesion via plasma-membrane adhesion molecules	biological_process	2	149	18	12654	0.00114671	0.00633605	9.43624	ENSGALT00000100347; ENSGALT00000092932
GO:0048663	neuron fate commitment	biological_process	3	149	40	12654	0.00121372	0.00656877	6.36946	XR_001464045.2; XR_001464046.2; TCONS_00020884
GO:1900625	positive regulation of monocyte aggregation	biological_process	1	149	5	12654	0.00134557	0.00656877	16.9852	XR_001465299.2
GO:0031428	box C/D snoRNP complex	cellular_component	1	149	5	12654	0.00134557	0.00656877	16.9852	XR_001468173.2
GO:0097602	cullin family protein binding	molecular_function	1	149	5	12654	0.00134557	0.00656877	16.9852	XR_001468938.2
GO:0016757	transferase activity, transferring glycosyl groups	molecular_function	1	149	5	12654	0.00134557	0.00656877	16.9852	XR_001469317.1
GO:0045875	negative regulation of sister chromatid cohesion	biological_process	1	149	5	12654	0.00134557	0.00656877	16.9852	XR_003072630.1
GO:0051823	regulation of synapse structural plasticity	biological_process	1	149	5	12654	0.00134557	0.00656877	16.9852	ENSGALT00000099128
GO:0060050	positive regulation of protein glycosylation	biological_process	1	149	5	12654	0.00134557	0.00656877	16.9852	ENSGALT00000105897
GO:0071850	mitotic cell cycle arrest	biological_process	1	149	5	12654	0.00134557	0.00656877	16.9852	ENSGALT00000090524
GO:0010847	regulation of chromatin assembly	biological_process	1	149	5	12654	0.00134557	0.00656877	16.9852	ENSGALT00000093241
GO:1900045	negative regulation of protein K63-linked ubiquitination	biological_process	1	149	5	12654	0.00134557	0.00656877	16.9852	ENSGALT00000093241
GO:0031704	apelin receptor binding	molecular_function	1	149	5	12654	0.00134557	0.00656877	16.9852	ENSGALT00000094800
GO:0060183	apelin receptor signaling pathway	biological_process	1	149	5	12654	0.00134557	0.00656877	16.9852	ENSGALT00000094800
GO:0090133	mesendoderm migration	biological_process	1	149	5	12654	0.00134557	0.00656877	16.9852	ENSGALT00000094800
GO:0090134	cell migration involved in mesendoderm migration	biological_process	1	149	5	12654	0.00134557	0.00656877	16.9852	ENSGALT00000094800
GO:1901165	positive regulation of trophoblast cell migration	biological_process	1	149	5	12654	0.00134557	0.00656877	16.9852	ENSGALT00000094800
GO:1903589	positive regulation of blood vessel endothelial cell proliferation involved in sprouting angiogenesis	biological_process	1	149	5	12654	0.00134557	0.00656877	16.9852	ENSGALT00000094800
GO:1904022	positive regulation of G protein-coupled receptor internalization	biological_process	1	149	5	12654	0.00134557	0.00656877	16.9852	ENSGALT00000094800
GO:0000813	ESCRT I complex	cellular_component	1	149	5	12654	0.00134557	0.00656877	16.9852	TCONS_00016396
GO:0019870	potassium channel inhibitor activity	molecular_function	1	149	5	12654	0.00134557	0.00656877	16.9852	TCONS_00036375
GO:1902306	negative regulation of sodium ion transmembrane transport	biological_process	1	149	5	12654	0.00134557	0.00656877	16.9852	TCONS_00036375
GO:0005753	mitochondrial proton-transporting ATP synthase complex	cellular_component	2	149	19	12654	0.00135002	0.00656877	8.9396	XR_003072477.1; XR_003072476.1
GO:0015108	chloride transmembrane transporter activity	molecular_function	2	149	19	12654	0.00135002	0.00656877	8.9396	XR_001464670.2; ENSGALT00000096131
GO:0010001	glial cell differentiation	biological_process	2	149	19	12654	0.00135002	0.00656877	8.9396	ENSGALT00000100347; ENSGALT00000092932
GO:0005576	extracellular region	cellular_component	17	149	700	12654	0.00146214	0.00707908	2.06249	XR_001464040.2; XR_003074776.1; XR_003072787.1; ENSGALT00000094989; ENSGALT00000106031; ENSGALT00000094800; TCONS_00000221; TCONS_00006174; TCONS_00006175; TCONS_00009874; TCONS_00025075; TCONS_00025083; TCONS_00025084; TCONS_00025085; TCONS_00025088; TCONS_00025102; TCONS_00025106
GO:0016197	endosomal transport	biological_process	2	149	20	12654	0.00157463	0.00758616	8.49262	TCONS_00008002; TCONS_00016396
GO:0099059	integral component of presynaptic active zone membrane	cellular_component	2	149	21	12654	0.00182131	0.00859078	8.08821	ENSGALT00000100347; ENSGALT00000092932
GO:0042612	MHC class I protein complex	cellular_component	2	149	21	12654	0.00182131	0.00859078	8.08821	TCONS_00010888; TCONS_00010899
GO:0005179	hormone activity	molecular_function	4	149	76	12654	0.00199814	0.00859078	4.4698	XR_003073702.1; XR_003073709.1; XR_003073697.1; ENSGALT00000094800
GO:0004991	parathyroid hormone receptor activity	molecular_function	1	149	6	12654	0.00200276	0.00859078	14.1544	XR_001464970.2
GO:0031100	animal organ regeneration	biological_process	1	149	6	12654	0.00200276	0.00859078	14.1544	XR_001465299.2
GO:0035726	common myeloid progenitor cell proliferation	biological_process	1	149	6	12654	0.00200276	0.00859078	14.1544	XR_001465299.2
GO:0006750	glutathione biosynthetic process	biological_process	1	149	6	12654	0.00200276	0.00859078	14.1544	XR_001466688.2
GO:0006751	glutathione catabolic process	biological_process	1	149	6	12654	0.00200276	0.00859078	14.1544	XR_001466688.2
GO:0032675	regulation of interleukin-6 production	biological_process	1	149	6	12654	0.00200276	0.00859078	14.1544	XR_003071639.1
GO:0045742	positive regulation of epidermal growth factor receptor signaling pathway	biological_process	1	149	6	12654	0.00200276	0.00859078	14.1544	XR_003071639.1
GO:0050965	detection of temperature stimulus involved in sensory perception of pain	biological_process	1	149	6	12654	0.00200276	0.00859078	14.1544	XR_001470432.2
GO:0008234	cysteine-type peptidase activity	molecular_function	1	149	6	12654	0.00200276	0.00859078	14.1544	XR_003072630.1
GO:0045143	homologous chromosome segregation	biological_process	1	149	6	12654	0.00200276	0.00859078	14.1544	XR_003072630.1
GO:0048263	determination of dorsal identity	biological_process	1	149	6	12654	0.00200276	0.00859078	14.1544	ENSGALT00000094989
GO:0004065	arylsulfatase activity	molecular_function	1	149	6	12654	0.00200276	0.00859078	14.1544	ENSGALT00000107924
GO:0009083	branched-chain amino acid catabolic process	biological_process	1	149	6	12654	0.00200276	0.00859078	14.1544	ENSGALT00000092535
GO:0043537	negative regulation of blood vessel endothelial cell migration	biological_process	1	149	6	12654	0.00200276	0.00859078	14.1544	ENSGALT00000090524
GO:0050710	negative regulation of cytokine secretion	biological_process	1	149	6	12654	0.00200276	0.00859078	14.1544	ENSGALT00000090524
GO:2000048	negative regulation of cell-cell adhesion mediated by cadherin	biological_process	1	149	6	12654	0.00200276	0.00859078	14.1544	ENSGALT00000090524
GO:0022615	protein to membrane docking	biological_process	1	149	6	12654	0.00200276	0.00859078	14.1544	ENSGALT00000105766
GO:0046597	negative regulation of viral entry into host cell	biological_process	1	149	6	12654	0.00200276	0.00859078	14.1544	ENSGALT00000105766
GO:0051224	negative regulation of protein transport	biological_process	1	149	6	12654	0.00200276	0.00859078	14.1544	ENSGALT00000105766
GO:0070213	protein auto-ADP-ribosylation	biological_process	1	149	6	12654	0.00200276	0.00859078	14.1544	ENSGALT00000093241
GO:0016180	snRNA processing	biological_process	1	149	6	12654	0.00200276	0.00859078	14.1544	TCONS_00007570
GO:1901017	negative regulation of potassium ion transmembrane transporter activity	biological_process	1	149	6	12654	0.00200276	0.00859078	14.1544	TCONS_00036375
GO:0008146	sulfotransferase activity	molecular_function	3	149	46	12654	0.00205214	0.00876415	5.53866	XR_001469301.2; XR_001469310.2; XR_001469302.2
GO:0040037	negative regulation of fibroblast growth factor receptor signaling pathway	biological_process	2	149	22	12654	0.00209081	0.008852	7.72056	ENSGALT00000080848; ENSGALT00000107924
GO:0002474	antigen processing and presentation of peptide antigen via MHC class I	biological_process	2	149	22	12654	0.00209081	0.008852	7.72056	TCONS_00010888; TCONS_00010899
GO:0019903	protein phosphatase binding	molecular_function	4	149	78	12654	0.00224085	0.00944633	4.35519	ENSGALT00000100347; ENSGALT00000092932; ENSGALT00000105766; ENSGALT00000099404
GO:0031647	regulation of protein stability	biological_process	2	149	23	12654	0.00238383	0.00996319	7.38488	ENSGALT00000105897; TCONS_00036375
GO:0070936	protein K48-linked ubiquitination	biological_process	2	149	23	12654	0.00238383	0.00996319	7.38488	TCONS_00019565; TCONS_00036375
GO:0015986	ATP synthesis coupled proton transport	biological_process	2	149	24	12654	0.00270105	0.0107116	7.07718	XR_003072477.1; XR_003072476.1
GO:0043303	mast cell degranulation	biological_process	1	149	7	12654	0.00278222	0.0107116	12.1323	XR_001465299.2
GO:0060005	vestibular reflex	biological_process	1	149	7	12654	0.00278222	0.0107116	12.1323	XR_001465299.2
GO:1903208	negative regulation of hydrogen peroxide-induced neuron death	biological_process	1	149	7	12654	0.00278222	0.0107116	12.1323	XR_001465299.2
GO:0031519	PcG protein complex	cellular_component	1	149	7	12654	0.00278222	0.0107116	12.1323	XR_001468938.2
GO:0032757	positive regulation of interleukin-8 production	biological_process	1	149	7	12654	0.00278222	0.0107116	12.1323	XR_003071639.1
GO:0032926	negative regulation of activin receptor signaling pathway	biological_process	1	149	7	12654	0.00278222	0.0107116	12.1323	XR_003072787.1
GO:0040001	establishment of mitotic spindle localization	biological_process	1	149	7	12654	0.00278222	0.0107116	12.1323	XR_003072630.1
GO:0005499	vitamin D binding	molecular_function	1	149	7	12654	0.00278222	0.0107116	12.1323	ENSGALT00000093247
GO:0060040	retinal bipolar neuron differentiation	biological_process	1	149	7	12654	0.00278222	0.0107116	12.1323	ENSGALT00000093247
GO:0034356	NAD biosynthesis via nicotinamide riboside salvage pathway	biological_process	1	149	7	12654	0.00278222	0.0107116	12.1323	ENSGALT00000093241
GO:0007509	mesoderm migration involved in gastrulation	biological_process	1	149	7	12654	0.00278222	0.0107116	12.1323	ENSGALT00000094800
GO:0031369	translation initiation factor binding	molecular_function	1	149	7	12654	0.00278222	0.0107116	12.1323	ENSGALT00000098547
GO:0005669	transcription factor TFIID complex	cellular_component	1	149	7	12654	0.00278222	0.0107116	12.1323	TCONS_00002824
GO:0000137	Golgi cis cisterna	cellular_component	1	149	7	12654	0.00278222	0.0107116	12.1323	TCONS_00006180
GO:0051481	negative regulation of cytosolic calcium ion concentration	biological_process	1	149	7	12654	0.00278222	0.0107116	12.1323	TCONS_00006180
GO:0039702	viral budding via host ESCRT complex	biological_process	1	149	7	12654	0.00278222	0.0107116	12.1323	TCONS_00016396
GO:0005771	multivesicular body	cellular_component	1	149	7	12654	0.00278222	0.0107116	12.1323	TCONS_00036375
GO:0006883	cellular sodium ion homeostasis	biological_process	1	149	7	12654	0.00278222	0.0107116	12.1323	TCONS_00036375
GO:0042176	regulation of protein catabolic process	biological_process	1	149	7	12654	0.00278222	0.0107116	12.1323	TCONS_00036375
GO:0044297	cell body	cellular_component	3	149	50	12654	0.00279289	0.0107116	5.09557	ENSGALT00000100347; ENSGALT00000092932; TCONS_00000221
GO:0046933	proton-transporting ATP synthase activity, rotational mechanism	molecular_function	2	149	25	12654	0.0030431	0.0114029	6.79409	XR_003072477.1; XR_003072476.1
GO:0005314	high-affinity glutamate transmembrane transporter activity	molecular_function	2	149	25	12654	0.0030431	0.0114029	6.79409	XR_001464670.2; ENSGALT00000096131
GO:0015501	glutamate:sodium symporter activity	molecular_function	2	149	25	12654	0.0030431	0.0114029	6.79409	XR_001464670.2; ENSGALT00000096131
GO:0070779	D-aspartate import across plasma membrane	biological_process	2	149	25	12654	0.0030431	0.0114029	6.79409	XR_001464670.2; ENSGALT00000096131
GO:0036032	neural crest cell delamination	biological_process	2	149	25	12654	0.0030431	0.0114029	6.79409	ENSGALT00000100347; ENSGALT00000092932
GO:0045295	gamma-catenin binding	molecular_function	2	149	25	12654	0.0030431	0.0114029	6.79409	ENSGALT00000100347; ENSGALT00000092932
GO:0031667	response to nutrient levels	biological_process	3	149	52	12654	0.00322414	0.0119894	4.89959	XR_003073702.1; XR_003073709.1; XR_003073697.1
GO:0003824	catalytic activity	molecular_function	3	149	52	12654	0.00322414	0.0119894	4.89959	XR_003074496.1; XR_003074495.1; XR_003072630.1
GO:0005313	L-glutamate transmembrane transporter activity	molecular_function	2	149	26	12654	0.0034106	0.0125397	6.53278	XR_001464670.2; ENSGALT00000096131
GO:0044853	plasma membrane raft	cellular_component	2	149	26	12654	0.0034106	0.0125397	6.53278	ENSGALT00000100347; ENSGALT00000092932
GO:0033613	activating transcription factor binding	molecular_function	2	149	26	12654	0.0034106	0.0125397	6.53278	TCONS_00021054; TCONS_00021055
GO:0044320	cellular response to leptin stimulus	biological_process	1	149	8	12654	0.00368103	0.0129034	10.6158	XR_001465299.2
GO:0005610	laminin-5 complex	cellular_component	1	149	8	12654	0.00368103	0.0129034	10.6158	XR_001464040.2
GO:0032184	SUMO polymer binding	molecular_function	1	149	8	12654	0.00368103	0.0129034	10.6158	XR_003074335.1
GO:0035591	signaling adaptor activity	molecular_function	1	149	8	12654	0.00368103	0.0129034	10.6158	XR_003071639.1
GO:0061001	regulation of dendritic spine morphogenesis	biological_process	1	149	8	12654	0.00368103	0.0129034	10.6158	ENSGALT00000099128
GO:0010314	phosphatidylinositol-5-phosphate binding	molecular_function	1	149	8	12654	0.00368103	0.0129034	10.6158	ENSGALT00000105766
GO:0070212	protein poly-ADP-ribosylation	biological_process	1	149	8	12654	0.00368103	0.0129034	10.6158	ENSGALT00000093241
GO:0060674	placenta blood vessel development	biological_process	1	149	8	12654	0.00368103	0.0129034	10.6158	ENSGALT00000094800
GO:0034498	early endosome to Golgi transport	biological_process	1	149	8	12654	0.00368103	0.0129034	10.6158	TCONS_00008002
GO:0035720	intraciliary anterograde transport	biological_process	1	149	8	12654	0.00368103	0.0129034	10.6158	TCONS_00024137
GO:0034612	response to tumor necrosis factor	biological_process	1	149	8	12654	0.00368103	0.0129034	10.6158	TCONS_00035794
GO:0030104	water homeostasis	biological_process	1	149	8	12654	0.00368103	0.0129034	10.6158	TCONS_00036375
GO:1901380	negative regulation of potassium ion transmembrane transport	biological_process	1	149	8	12654	0.00368103	0.0129034	10.6158	TCONS_00036375
GO:0015813	L-glutamate transmembrane transport	biological_process	2	149	27	12654	0.00380413	0.013193	6.29083	XR_001464670.2; ENSGALT00000096131
GO:0098712	L-glutamate import across plasma membrane	biological_process	2	149	27	12654	0.00380413	0.013193	6.29083	XR_001464670.2; ENSGALT00000096131
GO:0099060	integral component of postsynaptic specialization membrane	cellular_component	2	149	27	12654	0.00380413	0.013193	6.29083	ENSGALT00000100347; ENSGALT00000092932
GO:0019904	protein domain specific binding	molecular_function	5	149	129	12654	0.00418469	0.0144616	3.29171	XR_001464045.2; XR_001464046.2; XR_001468938.2; ENSGALT00000099128; ENSGALT00000099404
GO:0046427	positive regulation of JAK-STAT cascade	biological_process	3	149	56	12654	0.00421855	0.0145273	4.54962	XR_003073702.1; XR_003073709.1; XR_003073697.1
GO:0006082	organic acid metabolic process	biological_process	2	149	29	12654	0.00467139	0.0154127	5.85698	XR_001467155.2; XR_001467151.2
GO:0008392	arachidonic acid epoxygenase activity	molecular_function	2	149	29	12654	0.00467139	0.0154127	5.85698	XR_001467155.2; XR_001467151.2
GO:0019373	epoxygenase P450 pathway	biological_process	2	149	29	12654	0.00467139	0.0154127	5.85698	XR_001467155.2; XR_001467151.2
GO:0042738	exogenous drug catabolic process	biological_process	2	149	29	12654	0.00467139	0.0154127	5.85698	XR_001467155.2; XR_001467151.2
GO:0035497	cAMP response element binding	molecular_function	1	149	9	12654	0.00469629	0.0154127	9.43624	XR_001465299.2
GO:0045428	regulation of nitric oxide biosynthetic process	biological_process	1	149	9	12654	0.00469629	0.0154127	9.43624	ENSGALT00000097414
GO:0050715	positive regulation of cytokine secretion	biological_process	1	149	9	12654	0.00469629	0.0154127	9.43624	ENSGALT00000090524
GO:0003179	heart valve morphogenesis	biological_process	1	149	9	12654	0.00469629	0.0154127	9.43624	ENSGALT00000098692
GO:0006516	glycoprotein catabolic process	biological_process	1	149	9	12654	0.00469629	0.0154127	9.43624	ENSGALT00000098692
GO:0090673	endothelial cell-matrix adhesion	biological_process	1	149	9	12654	0.00469629	0.0154127	9.43624	ENSGALT00000098692
GO:0006471	protein ADP-ribosylation	biological_process	1	149	9	12654	0.00469629	0.0154127	9.43624	ENSGALT00000093241
GO:0045071	negative regulation of viral genome replication	biological_process	1	149	9	12654	0.00469629	0.0154127	9.43624	ENSGALT00000093241
GO:0035721	intraciliary retrograde transport	biological_process	1	149	9	12654	0.00469629	0.0154127	9.43624	TCONS_00024137
GO:0007588	excretion	biological_process	1	149	9	12654	0.00469629	0.0154127	9.43624	TCONS_00036375
GO:0005615	extracellular space	cellular_component	19	149	906	12654	0.00473575	0.0154902	1.78101	XR_003073702.1; XR_003073709.1; XR_003073697.1; XR_001463493.2; XR_001469895.2; ENSGALT00000094989; ENSGALT00000107924; ENSGALT00000095398; ENSGALT00000098692; ENSGALT00000094800; TCONS_00000221; TCONS_00007050; TCONS_00025075; TCONS_00025083; TCONS_00025084; TCONS_00025085; TCONS_00025088; TCONS_00025102; TCONS_00025106
GO:0061024	membrane organization	biological_process	3	149	58	12654	0.00478564	0.0156012	4.39273	XR_003073988.1; XR_003073990.1; XR_001469048.1
GO:0030336	negative regulation of cell migration	biological_process	4	149	94	12654	0.00501657	0.0162997	3.61388	XR_003077147.1; ENSGALT00000107924; ENSGALT00000100347; ENSGALT00000092932
GO:0008395	steroid hydroxylase activity	molecular_function	2	149	30	12654	0.00514613	0.0166103	5.66174	XR_001467155.2; XR_001467151.2
GO:0016712	oxidoreductase activity, acting on paired donors, with incorporation or reduction of molecular oxygen, reduced flavin or flavoprotein as one donor, and incorporation of one atom of oxygen	molecular_function	2	149	30	12654	0.00514613	0.0166103	5.66174	XR_001467155.2; XR_001467151.2
GO:0031122	cytoplasmic microtubule organization	biological_process	2	149	31	12654	0.0056489	0.0179152	5.47911	XR_001466327.2; XR_003074816.1
GO:0070330	aromatase activity	molecular_function	2	149	31	12654	0.0056489	0.0179152	5.47911	XR_001467155.2; XR_001467151.2
GO:0050896	response to stimulus	biological_process	2	149	31	12654	0.0056489	0.0179152	5.47911	ENSGALT00000075445; ENSGALT00000093247
GO:0050770	regulation of axonogenesis	biological_process	2	149	31	12654	0.0056489	0.0179152	5.47911	ENSGALT00000100347; ENSGALT00000092932
GO:0030512	negative regulation of transforming growth factor beta receptor signaling pathway	biological_process	2	149	31	12654	0.0056489	0.0179152	5.47911	TCONS_00021054; TCONS_00021055
GO:0045333	cellular respiration	biological_process	1	149	10	12654	0.00582519	0.0179152	8.49262	XR_001465299.2
GO:0016831	carboxy-lyase activity	molecular_function	1	149	10	12654	0.00582519	0.0179152	8.49262	XR_003077712.1
GO:0042997	negative regulation of Golgi to plasma membrane protein transport	biological_process	1	149	10	12654	0.00582519	0.0179152	8.49262	ENSGALT00000106031
GO:0044326	dendritic spine neck	cellular_component	1	149	10	12654	0.00582519	0.0179152	8.49262	ENSGALT00000099128
GO:0097237	cellular response to toxic substance	biological_process	1	149	10	12654	0.00582519	0.0179152	8.49262	ENSGALT00000099128
GO:0002027	regulation of heart rate	biological_process	1	149	10	12654	0.00582519	0.0179152	8.49262	ENSGALT00000093247
GO:0051382	kinetochore assembly	biological_process	1	149	10	12654	0.00582519	0.0179152	8.49262	ENSGALT00000103455
GO:0080025	phosphatidylinositol-3,5-bisphosphate binding	molecular_function	1	149	10	12654	0.00582519	0.0179152	8.49262	ENSGALT00000105766
GO:1990535	neuron projection maintenance	biological_process	1	149	10	12654	0.00582519	0.0179152	8.49262	TCONS_00000221
GO:0036258	multivesicular body assembly	biological_process	1	149	10	12654	0.00582519	0.0179152	8.49262	TCONS_00016396
GO:0016525	negative regulation of angiogenesis	biological_process	3	149	62	12654	0.00606897	0.0186064	4.10933	ENSGALT00000107924; ENSGALT00000097414; ENSGALT00000090524
GO:0005885	Arp2/3 protein complex	cellular_component	2	149	32	12654	0.00618013	0.0188292	5.30789	XR_003074461.1; XR_001469048.1
GO:0002327	immature B cell differentiation	biological_process	2	149	32	12654	0.00618013	0.0188292	5.30789	XR_003074260.1; XR_003074261.1
GO:0005912	adherens junction	cellular_component	4	149	99	12654	0.00623876	0.0189488	3.43136	XR_003077495.1; XR_003077485.1; ENSGALT00000100347; ENSGALT00000092932
GO:0032947	protein-containing complex scaffold activity	molecular_function	3	149	63	12654	0.00642219	0.0193855	4.0441	XR_003077495.1; XR_003077485.1; ENSGALT00000099404
GO:0001502	cartilage condensation	biological_process	3	149	63	12654	0.00642219	0.0193855	4.0441	ENSGALT00000107924; ENSGALT00000100347; ENSGALT00000092932
GO:0001223	transcription coactivator binding	molecular_function	1	149	11	12654	0.00706494	0.0200858	7.72056	XR_001465299.2
GO:0035259	glucocorticoid receptor binding	molecular_function	1	149	11	12654	0.00706494	0.0200858	7.72056	XR_001465299.2
GO:0071376	cellular response to corticotropin-releasing hormone stimulus	biological_process	1	149	11	12654	0.00706494	0.0200858	7.72056	XR_001465299.2
GO:0030515	snoRNA binding	molecular_function	1	149	11	12654	0.00706494	0.0200858	7.72056	XR_001468173.2
GO:0072332	intrinsic apoptotic signaling pathway by p53 class mediator	biological_process	1	149	11	12654	0.00706494	0.0200858	7.72056	XR_003072122.1
GO:0048018	receptor ligand activity	molecular_function	1	149	11	12654	0.00706494	0.0200858	7.72056	ENSGALT00000094989
GO:0060686	negative regulation of prostatic bud formation	biological_process	1	149	11	12654	0.00706494	0.0200858	7.72056	ENSGALT00000107924
GO:0071353	cellular response to interleukin-4	biological_process	1	149	11	12654	0.00706494	0.0200858	7.72056	ENSGALT00000055619
GO:0003229	ventricular cardiac muscle tissue development	biological_process	1	149	11	12654	0.00706494	0.0200858	7.72056	ENSGALT00000098692
GO:1903671	negative regulation of sprouting angiogenesis	biological_process	1	149	11	12654	0.00706494	0.0200858	7.72056	ENSGALT00000098692
GO:0051019	mitogen-activated protein kinase binding	molecular_function	1	149	11	12654	0.00706494	0.0200858	7.72056	ENSGALT00000099404
GO:1900086	positive regulation of peptidyl-tyrosine autophosphorylation	biological_process	1	149	11	12654	0.00706494	0.0200858	7.72056	ENSGALT00000099404
GO:1903829	positive regulation of cellular protein localization	biological_process	1	149	11	12654	0.00706494	0.0200858	7.72056	ENSGALT00000099404
GO:1990776	response to angiotensin	biological_process	1	149	11	12654	0.00706494	0.0200858	7.72056	ENSGALT00000099404
GO:0035050	embryonic heart tube development	biological_process	1	149	11	12654	0.00706494	0.0200858	7.72056	ENSGALT00000094800
GO:0071541	eukaryotic translation initiation factor 3 complex, eIF3m	cellular_component	1	149	11	12654	0.00706494	0.0200858	7.72056	ENSGALT00000098547
GO:1903358	regulation of Golgi organization	biological_process	1	149	11	12654	0.00706494	0.0200858	7.72056	TCONS_00008002
GO:0070973	protein localization to endoplasmic reticulum exit site	biological_process	1	149	11	12654	0.00706494	0.0200858	7.72056	TCONS_00034556
GO:0017080	sodium channel regulator activity	molecular_function	1	149	11	12654	0.00706494	0.0200858	7.72056	TCONS_00036375
GO:2000650	negative regulation of sodium ion transmembrane transporter activity	biological_process	1	149	11	12654	0.00706494	0.0200858	7.72056	TCONS_00036375
GO:0034314	Arp2/3 complex-mediated actin nucleation	biological_process	2	149	34	12654	0.00732955	0.0207777	4.99566	XR_003074461.1; XR_001469048.1
GO:0001650	fibrillar center	cellular_component	3	149	66	12654	0.00756304	0.021316	3.86028	XR_003074365.1; ENSGALT00000071131; TCONS_00024137
GO:0051016	barbed-end actin filament capping	biological_process	3	149	66	12654	0.00756304	0.021316	3.86028	XR_003071910.1; ENSGALT00000095488; TCONS_00020044
GO:0071203	WASH complex	cellular_component	3	149	67	12654	0.00797106	0.0224014	3.80266	XR_003071910.1; ENSGALT00000095488; TCONS_00020044
GO:0006337	nucleosome disassembly	biological_process	1	149	12	12654	0.0084128	0.0224801	7.07718	XR_003077147.1
GO:1904707	positive regulation of vascular smooth muscle cell proliferation	biological_process	1	149	12	12654	0.0084128	0.0224801	7.07718	XR_001465299.2
GO:1905168	positive regulation of double-strand break repair via homologous recombination	biological_process	1	149	12	12654	0.0084128	0.0224801	7.07718	XR_003074461.1
GO:0022627	cytosolic small ribosomal subunit	cellular_component	1	149	12	12654	0.0084128	0.0224801	7.07718	XR_003074276.1
GO:0006939	smooth muscle contraction	biological_process	1	149	12	12654	0.0084128	0.0224801	7.07718	XR_001466896.2
GO:0035970	peptidyl-threonine dephosphorylation	biological_process	1	149	12	12654	0.0084128	0.0224801	7.07718	XR_003075561.1
GO:0050901	leukocyte tethering or rolling	biological_process	1	149	12	12654	0.0084128	0.0224801	7.07718	ENSGALT00000097414
GO:0035305	negative regulation of dephosphorylation	biological_process	1	149	12	12654	0.0084128	0.0224801	7.07718	ENSGALT00000099404
GO:0072015	glomerular visceral epithelial cell development	biological_process	1	149	12	12654	0.0084128	0.0224801	7.07718	ENSGALT00000099404
GO:0007492	endoderm development	biological_process	1	149	12	12654	0.0084128	0.0224801	7.07718	ENSGALT00000094800
GO:0045823	positive regulation of heart contraction	biological_process	1	149	12	12654	0.0084128	0.0224801	7.07718	ENSGALT00000094800
GO:0001732	formation of cytoplasmic translation initiation complex	biological_process	1	149	12	12654	0.0084128	0.0224801	7.07718	ENSGALT00000098547
GO:0005852	eukaryotic translation initiation factor 3 complex	cellular_component	1	149	12	12654	0.0084128	0.0224801	7.07718	ENSGALT00000098547
GO:0016282	eukaryotic 43S preinitiation complex	cellular_component	1	149	12	12654	0.0084128	0.0224801	7.07718	ENSGALT00000098547
GO:0097156	fasciculation of motor neuron axon	biological_process	1	149	12	12654	0.0084128	0.0224801	7.07718	TCONS_00000221
GO:0032039	integrator complex	cellular_component	1	149	12	12654	0.0084128	0.0224801	7.07718	TCONS_00007570
GO:0090160	Golgi to lysosome transport	biological_process	1	149	12	12654	0.0084128	0.0224801	7.07718	TCONS_00008002
GO:0045807	positive regulation of endocytosis	biological_process	1	149	12	12654	0.0084128	0.0224801	7.07718	TCONS_00036375
GO:0034504	protein localization to nucleus	biological_process	2	149	36	12654	0.00859729	0.0229105	4.71812	TCONS_00021054; TCONS_00021055
GO:0030479	actin cortical patch	cellular_component	3	149	69	12654	0.00882993	0.0234665	3.69244	XR_003071910.1; ENSGALT00000095488; TCONS_00020044
GO:0045444	fat cell differentiation	biological_process	3	149	71	12654	0.00974714	0.0246149	3.58843	XR_001465299.2; TCONS_00021054; TCONS_00021055
GO:0008290	F-actin capping protein complex	cellular_component	3	149	71	12654	0.00974714	0.0246149	3.58843	XR_003071910.1; ENSGALT00000095488; TCONS_00020044
GO:0042592	homeostatic process	biological_process	1	149	13	12654	0.0098661	0.0246149	6.53278	XR_003077147.1
GO:0016482	cytosolic transport	biological_process	1	149	13	12654	0.0098661	0.0246149	6.53278	XR_003074461.1
GO:0004118	cGMP-stimulated cyclic-nucleotide phosphodiesterase activity	molecular_function	1	149	13	12654	0.0098661	0.0246149	6.53278	XR_003074672.1
GO:0010754	negative regulation of cGMP-mediated signaling	biological_process	1	149	13	12654	0.0098661	0.0246149	6.53278	XR_003074672.1
GO:0010955	negative regulation of protein processing	biological_process	1	149	13	12654	0.0098661	0.0246149	6.53278	XR_001466688.2
GO:0060399	positive regulation of growth hormone receptor signaling pathway	biological_process	1	149	13	12654	0.0098661	0.0246149	6.53278	XR_003076129.1
GO:0004771	sterol esterase activity	molecular_function	1	149	13	12654	0.0098661	0.0246149	6.53278	XR_003076804.1
GO:0034511	U3 snoRNA binding	molecular_function	1	149	13	12654	0.0098661	0.0246149	6.53278	XR_001468173.2
GO:0019752	carboxylic acid metabolic process	biological_process	1	149	13	12654	0.0098661	0.0246149	6.53278	XR_003077712.1
GO:0016493	C-C chemokine receptor activity	molecular_function	1	149	13	12654	0.0098661	0.0246149	6.53278	ENSGALT00000097414
GO:0019956	chemokine binding	molecular_function	1	149	13	12654	0.0098661	0.0246149	6.53278	ENSGALT00000097414
GO:0019957	C-C chemokine binding	molecular_function	1	149	13	12654	0.0098661	0.0246149	6.53278	ENSGALT00000097414
GO:2000353	positive regulation of endothelial cell apoptotic process	biological_process	1	149	13	12654	0.0098661	0.0246149	6.53278	ENSGALT00000090524
GO:2000573	positive regulation of DNA biosynthetic process	biological_process	1	149	13	12654	0.0098661	0.0246149	6.53278	ENSGALT00000090524
GO:0001817	regulation of cytokine production	biological_process	1	149	13	12654	0.0098661	0.0246149	6.53278	ENSGALT00000099404
GO:0036057	slit diaphragm	cellular_component	1	149	13	12654	0.0098661	0.0246149	6.53278	ENSGALT00000099404
GO:0033290	eukaryotic 48S preinitiation complex	cellular_component	1	149	13	12654	0.0098661	0.0246149	6.53278	ENSGALT00000098547
GO:0051602	response to electrical stimulus	biological_process	1	149	13	12654	0.0098661	0.0246149	6.53278	TCONS_00000109
GO:0045429	positive regulation of nitric oxide biosynthetic process	biological_process	1	149	13	12654	0.0098661	0.0246149	6.53278	TCONS_00006180
GO:1901224	positive regulation of NIK/NF-kappaB signaling	biological_process	1	149	13	12654	0.0098661	0.0246149	6.53278	TCONS_00006180
GO:1903543	positive regulation of exosomal secretion	biological_process	1	149	13	12654	0.0098661	0.0246149	6.53278	TCONS_00006180
GO:1901796	regulation of signal transduction by p53 class mediator	biological_process	1	149	13	12654	0.0098661	0.0246149	6.53278	TCONS_00037518
GO:0030170	pyridoxal phosphate binding	molecular_function	2	149	38	12654	0.00998589	0.0248504	4.4698	XR_001471019.2; XR_003077712.1
GO:0051015	actin filament binding	molecular_function	6	149	204	12654	0.010461	0.0259666	2.49783	XR_003074461.1; XR_001469048.1; XR_003071910.1; ENSGALT00000095488; ENSGALT00000099128; TCONS_00020044
GO:0006805	xenobiotic metabolic process	biological_process	2	149	39	12654	0.0107262	0.0264904	4.35519	XR_001467155.2; XR_001467151.2
GO:0051092	positive regulation of NF-kappaB transcription factor activity	biological_process	2	149	39	12654	0.0107262	0.0264904	4.35519	TCONS_00021054; TCONS_00021055
GO:0042629	mast cell granule	cellular_component	1	149	14	12654	0.0114222	0.0268532	6.06616	XR_001465299.2
GO:0097009	energy homeostasis	biological_process	1	149	14	12654	0.0114222	0.0268532	6.06616	XR_001465299.2
GO:0016344	meiotic chromosome movement towards spindle pole	biological_process	1	149	14	12654	0.0114222	0.0268532	6.06616	XR_003074461.1
GO:0030478	actin cap	cellular_component	1	149	14	12654	0.0114222	0.0268532	6.06616	XR_003074461.1
GO:0033206	meiotic cytokinesis	biological_process	1	149	14	12654	0.0114222	0.0268532	6.06616	XR_003074461.1
GO:0004114	3',5'-cyclic-nucleotide phosphodiesterase activity	molecular_function	1	149	14	12654	0.0114222	0.0268532	6.06616	XR_003074672.1
GO:0042310	vasoconstriction	biological_process	1	149	14	12654	0.0114222	0.0268532	6.06616	XR_001466896.2
GO:0032040	small-subunit processome	cellular_component	1	149	14	12654	0.0114222	0.0268532	6.06616	XR_001468173.2
GO:0050798	activated T cell proliferation	biological_process	1	149	14	12654	0.0114222	0.0268532	6.06616	XR_003077990.1
GO:0005212	structural constituent of eye lens	molecular_function	1	149	14	12654	0.0114222	0.0268532	6.06616	XR_003071320.1
GO:0051279	regulation of release of sequestered calcium ion into cytosol	biological_process	1	149	14	12654	0.0114222	0.0268532	6.06616	XR_001470013.2
GO:0035108	limb morphogenesis	biological_process	1	149	14	12654	0.0114222	0.0268532	6.06616	ENSGALT00000106031
GO:0051489	regulation of filopodium assembly	biological_process	1	149	14	12654	0.0114222	0.0268532	6.06616	ENSGALT00000099128
GO:0098974	postsynaptic actin cytoskeleton organization	biological_process	1	149	14	12654	0.0114222	0.0268532	6.06616	ENSGALT00000099128
GO:0005215	transporter activity	molecular_function	1	149	14	12654	0.0114222	0.0268532	6.06616	ENSGALT00000105897
GO:0045840	positive regulation of mitotic nuclear division	biological_process	1	149	14	12654	0.0114222	0.0268532	6.06616	ENSGALT00000090524
GO:0030904	retromer complex	cellular_component	1	149	14	12654	0.0114222	0.0268532	6.06616	ENSGALT00000105766
GO:0006513	protein monoubiquitination	biological_process	1	149	14	12654	0.0114222	0.0268532	6.06616	TCONS_00036375
GO:0060306	regulation of membrane repolarization	biological_process	1	149	14	12654	0.0114222	0.0268532	6.06616	TCONS_00036375
GO:0005978	glycogen biosynthetic process	biological_process	1	149	14	12654	0.0114222	0.0268532	6.06616	TCONS_00036824
GO:0000082	G1/S transition of mitotic cell cycle	biological_process	2	149	40	12654	0.0114975	0.0269653	4.24631	ENSGALT00000092535; ENSGALT00000090524
GO:0007346	regulation of mitotic cell cycle	biological_process	2	149	41	12654	0.0122999	0.0286526	4.14274	XR_003071639.1; ENSGALT00000099404
GO:0051087	chaperone binding	molecular_function	2	149	41	12654	0.0122999	0.0286526	4.14274	XR_003072385.1; XR_003072386.1
GO:0034329	cell junction assembly	biological_process	3	149	76	12654	0.0123048	0.0286526	3.35235	XR_003071910.1; ENSGALT00000095488; TCONS_00020044
GO:0004115	3',5'-cyclic-AMP phosphodiesterase activity	molecular_function	1	149	15	12654	0.0130785	0.029746	5.66174	XR_003074672.1
GO:0034383	low-density lipoprotein particle clearance	biological_process	1	149	15	12654	0.0130785	0.029746	5.66174	XR_003076804.1
GO:0045670	regulation of osteoclast differentiation	biological_process	1	149	15	12654	0.0130785	0.029746	5.66174	XR_001470013.2
GO:0030521	androgen receptor signaling pathway	biological_process	1	149	15	12654	0.0130785	0.029746	5.66174	XR_003072568.1
GO:0004523	RNA-DNA hybrid ribonuclease activity	molecular_function	1	149	15	12654	0.0130785	0.029746	5.66174	ENSGALT00000102331
GO:0051963	regulation of synapse assembly	biological_process	1	149	15	12654	0.0130785	0.029746	5.66174	ENSGALT00000099128
GO:1901991	negative regulation of mitotic cell cycle phase transition	biological_process	1	149	15	12654	0.0130785	0.029746	5.66174	ENSGALT00000090524
GO:0042177	negative regulation of protein catabolic process	biological_process	1	149	15	12654	0.0130785	0.029746	5.66174	ENSGALT00000105766
GO:0016592	mediator complex	cellular_component	1	149	15	12654	0.0130785	0.029746	5.66174	TCONS_00010024
GO:0006402	mRNA catabolic process	biological_process	1	149	15	12654	0.0130785	0.029746	5.66174	TCONS_00014688
GO:0005911	cell-cell junction	cellular_component	6	149	215	12654	0.0136644	0.0310064	2.37003	XR_003077495.1; XR_003077485.1; ENSGALT00000100347; ENSGALT00000092932; ENSGALT00000099404; ENSGALT00000099801
GO:0035335	peptidyl-tyrosine dephosphorylation	biological_process	2	149	43	12654	0.0139992	0.0316195	3.95005	XR_003075561.1; XR_001470013.2
GO:0051393	alpha-actinin binding	molecular_function	2	149	43	12654	0.0139992	0.0316195	3.95005	XR_003077495.1; XR_003077485.1
GO:0051653	spindle localization	biological_process	1	149	16	12654	0.0148325	0.0327453	5.30789	XR_003074461.1
GO:0043153	entrainment of circadian clock by photoperiod	biological_process	1	149	16	12654	0.0148325	0.0327453	5.30789	XR_001470432.2
GO:0019789	SUMO transferase activity	molecular_function	1	149	16	12654	0.0148325	0.0327453	5.30789	XR_003072568.1
GO:0051020	GTPase binding	molecular_function	1	149	16	12654	0.0148325	0.0327453	5.30789	ENSGALT00000099128
GO:0008406	gonad development	biological_process	1	149	16	12654	0.0148325	0.0327453	5.30789	ENSGALT00000093247
GO:0042551	neuron maturation	biological_process	1	149	16	12654	0.0148325	0.0327453	5.30789	ENSGALT00000093247
GO:0015721	bile acid and bile salt transport	biological_process	1	149	16	12654	0.0148325	0.0327453	5.30789	ENSGALT00000105897
GO:0030295	protein kinase activator activity	molecular_function	1	149	16	12654	0.0148325	0.0327453	5.30789	ENSGALT00000090524
GO:0036120	cellular response to platelet-derived growth factor stimulus	biological_process	1	149	16	12654	0.0148325	0.0327453	5.30789	ENSGALT00000099404
GO:0009435	NAD biosynthetic process	biological_process	1	149	16	12654	0.0148325	0.0327453	5.30789	TCONS_00035794
GO:0031072	heat shock protein binding	molecular_function	2	149	44	12654	0.0148964	0.0328123	3.86028	XR_003072385.1; XR_003072386.1
GO:0060173	limb development	biological_process	2	149	45	12654	0.0158253	0.0347802	3.7745	ENSGALT00000100347; ENSGALT00000092932
GO:0061630	ubiquitin protein ligase activity	molecular_function	4	149	125	12654	0.016069	0.0352366	2.71764	XR_003077005.1; XR_001468938.2; TCONS_00019565; TCONS_00036375
GO:0031581	hemidesmosome assembly	biological_process	1	149	17	12654	0.0166816	0.0356215	4.99566	XR_001464040.2
GO:0070059	intrinsic apoptotic signaling pathway in response to endoplasmic reticulum stress	biological_process	1	149	17	12654	0.0166816	0.0356215	4.99566	XR_001466688.2
GO:0003429	growth plate cartilage chondrocyte morphogenesis	biological_process	1	149	17	12654	0.0166816	0.0356215	4.99566	XR_001469895.2
GO:0015074	DNA integration	biological_process	1	149	17	12654	0.0166816	0.0356215	4.99566	ENSGALT00000102331
GO:0005795	Golgi stack	cellular_component	1	149	17	12654	0.0166816	0.0356215	4.99566	ENSGALT00000107924
GO:0070530	K63-linked polyubiquitin modification-dependent protein binding	molecular_function	1	149	17	12654	0.0166816	0.0356215	4.99566	ENSGALT00000093241
GO:0044548	S100 protein binding	molecular_function	1	149	17	12654	0.0166816	0.0356215	4.99566	ENSGALT00000099404
GO:0001046	core promoter sequence-specific DNA binding	molecular_function	1	149	17	12654	0.0166816	0.0356215	4.99566	TCONS_00000109
GO:0070534	protein K63-linked ubiquitination	biological_process	1	149	17	12654	0.0166816	0.0356215	4.99566	TCONS_00019565
GO:0042073	intraciliary transport	biological_process	1	149	17	12654	0.0166816	0.0356215	4.99566	TCONS_00024137
GO:0006284	base-excision repair	biological_process	1	149	17	12654	0.0166816	0.0356215	4.99566	TCONS_00026164
GO:0086005	ventricular cardiac muscle cell action potential	biological_process	1	149	17	12654	0.0166816	0.0356215	4.99566	TCONS_00036375
GO:0045860	positive regulation of protein kinase activity	biological_process	2	149	46	12654	0.0167862	0.035689	3.69244	ENSGALT00000099128; ENSGALT00000099404
GO:0000381	regulation of alternative mRNA splicing, via spliceosome	biological_process	2	149	46	12654	0.0167862	0.035689	3.69244	TCONS_00021054; TCONS_00021055
GO:0019722	calcium-mediated signaling	biological_process	2	149	47	12654	0.0177792	0.0375552	3.61388	ENSGALT00000097414; ENSGALT00000099128
GO:0043410	positive regulation of MAPK cascade	biological_process	2	149	47	12654	0.0177792	0.0375552	3.61388	ENSGALT00000100347; ENSGALT00000092932
GO:0046332	SMAD binding	molecular_function	2	149	47	12654	0.0177792	0.0375552	3.61388	TCONS_00021054; TCONS_00021055
GO:0042995	cell projection	cellular_component	3	149	86	12654	0.0186209	0.0378665	2.96254	XR_003074461.1; XR_003077495.1; XR_003077485.1
GO:0043434	response to peptide hormone	biological_process	1	149	18	12654	0.0186235	0.0378665	4.71812	XR_001465299.2
GO:0048660	regulation of smooth muscle cell proliferation	biological_process	1	149	18	12654	0.0186235	0.0378665	4.71812	XR_001465299.2
GO:0048752	semicircular canal morphogenesis	biological_process	1	149	18	12654	0.0186235	0.0378665	4.71812	XR_001465299.2
GO:0000188	inactivation of MAPK activity	biological_process	1	149	18	12654	0.0186235	0.0378665	4.71812	XR_003075561.1
GO:0017017	MAP kinase tyrosine/serine/threonine phosphatase activity	molecular_function	1	149	18	12654	0.0186235	0.0378665	4.71812	XR_003075561.1
GO:0072643	interferon-gamma secretion	biological_process	1	149	18	12654	0.0186235	0.0378665	4.71812	XR_003077990.1
GO:0043393	regulation of protein binding	biological_process	1	149	18	12654	0.0186235	0.0378665	4.71812	XR_001470013.2
GO:0070527	platelet aggregation	biological_process	1	149	18	12654	0.0186235	0.0378665	4.71812	XR_001470013.2
GO:0045595	regulation of cell differentiation	biological_process	1	149	18	12654	0.0186235	0.0378665	4.71812	ENSGALT00000080848
GO:0090314	positive regulation of protein targeting to membrane	biological_process	1	149	18	12654	0.0186235	0.0378665	4.71812	ENSGALT00000105897
GO:0003950	NAD+ ADP-ribosyltransferase activity	molecular_function	1	149	18	12654	0.0186235	0.0378665	4.71812	ENSGALT00000093241
GO:0048147	negative regulation of fibroblast proliferation	biological_process	1	149	18	12654	0.0186235	0.0378665	4.71812	ENSGALT00000093241
GO:0017048	Rho GTPase binding	molecular_function	1	149	18	12654	0.0186235	0.0378665	4.71812	ENSGALT00000099404
GO:0043539	protein serine/threonine kinase activator activity	molecular_function	1	149	18	12654	0.0186235	0.0378665	4.71812	ENSGALT00000099404
GO:0007512	adult heart development	biological_process	1	149	18	12654	0.0186235	0.0378665	4.71812	ENSGALT00000094800
GO:0042795	snRNA transcription by RNA polymerase II	biological_process	1	149	18	12654	0.0186235	0.0378665	4.71812	TCONS_00007570
GO:0043034	costamere	cellular_component	1	149	18	12654	0.0186235	0.0378665	4.71812	TCONS_00036824
GO:0031090	organelle membrane	cellular_component	2	149	49	12654	0.0198616	0.0402166	3.46637	XR_001467155.2; XR_001467151.2
GO:0006457	protein folding	biological_process	2	149	49	12654	0.0198616	0.0402166	3.46637	XR_003072385.1; XR_003072386.1
GO:0070062	extracellular exosome	cellular_component	12	149	583	12654	0.0201323	0.0406806	1.74805	XR_001464040.2; XR_001469048.1; TCONS_00008002; TCONS_00016396; TCONS_00025075; TCONS_00025083; TCONS_00025084; TCONS_00025085; TCONS_00025088; TCONS_00025102; TCONS_00025106; TCONS_00036375
GO:0046069	cGMP catabolic process	biological_process	1	149	19	12654	0.0206557	0.0409762	4.4698	XR_003074672.1
GO:0050663	cytokine secretion	biological_process	1	149	19	12654	0.0206557	0.0409762	4.4698	XR_003077990.1
GO:0000070	mitotic sister chromatid segregation	biological_process	1	149	19	12654	0.0206557	0.0409762	4.4698	XR_003072630.1
GO:0030282	bone mineralization	biological_process	1	149	19	12654	0.0206557	0.0409762	4.4698	ENSGALT00000106031
GO:0070301	cellular response to hydrogen peroxide	biological_process	1	149	19	12654	0.0206557	0.0409762	4.4698	ENSGALT00000080735
GO:0030833	regulation of actin filament polymerization	biological_process	1	149	19	12654	0.0206557	0.0409762	4.4698	ENSGALT00000099128
GO:0030136	clathrin-coated vesicle	cellular_component	1	149	19	12654	0.0206557	0.0409762	4.4698	ENSGALT00000105766
GO:0010596	negative regulation of endothelial cell migration	biological_process	1	149	19	12654	0.0206557	0.0409762	4.4698	ENSGALT00000098692
GO:0003743	translation initiation factor activity	molecular_function	1	149	19	12654	0.0206557	0.0409762	4.4698	ENSGALT00000098547
GO:0000980	RNA polymerase II distal enhancer sequence-specific DNA binding	molecular_function	2	149	50	12654	0.0209511	0.041478	3.39705	XR_003075704.1; XR_001470432.2
GO:0010008	endosome membrane	cellular_component	3	149	90	12654	0.0216191	0.0427142	2.83087	ENSGALT00000105766; TCONS_00008002; TCONS_00016396
GO:0042542	response to hydrogen peroxide	biological_process	1	149	20	12654	0.0227758	0.0441084	4.24631	XR_001465299.2
GO:0046321	positive regulation of fatty acid oxidation	biological_process	1	149	20	12654	0.0227758	0.0441084	4.24631	XR_001465299.2
GO:0045995	regulation of embryonic development	biological_process	1	149	20	12654	0.0227758	0.0441084	4.24631	XR_001464040.2
GO:0005112	Notch binding	molecular_function	1	149	20	12654	0.0227758	0.0441084	4.24631	XR_001466688.2
GO:0030374	nuclear receptor transcription coactivator activity	molecular_function	1	149	20	12654	0.0227758	0.0441084	4.24631	XR_003075704.1
GO:0046580	negative regulation of Ras protein signal transduction	biological_process	1	149	20	12654	0.0227758	0.0441084	4.24631	ENSGALT00000080848
GO:0003964	RNA-directed DNA polymerase activity	molecular_function	1	149	20	12654	0.0227758	0.0441084	4.24631	ENSGALT00000102331
GO:0060384	innervation	biological_process	1	149	20	12654	0.0227758	0.0441084	4.24631	ENSGALT00000107924
GO:0071158	positive regulation of cell cycle arrest	biological_process	1	149	20	12654	0.0227758	0.0441084	4.24631	ENSGALT00000090524
GO:0070273	phosphatidylinositol-4-phosphate binding	molecular_function	1	149	20	12654	0.0227758	0.0441084	4.24631	ENSGALT00000105766
GO:0099055	integral component of postsynaptic membrane	cellular_component	2	149	52	12654	0.0232268	0.0448044	3.26639	ENSGALT00000100347; ENSGALT00000092932
GO:0030183	B cell differentiation	biological_process	2	149	52	12654	0.0232268	0.0448044	3.26639	TCONS_00021054; TCONS_00021055
GO:0001707	mesoderm formation	biological_process	1	149	21	12654	0.0249815	0.0471659	4.0441	XR_001465299.2
GO:0008654	phospholipid biosynthetic process	biological_process	1	149	21	12654	0.0249815	0.0471659	4.0441	XR_003074651.1
GO:0030553	cGMP binding	molecular_function	1	149	21	12654	0.0249815	0.0471659	4.0441	XR_003074672.1
GO:0016311	dephosphorylation	biological_process	1	149	21	12654	0.0249815	0.0471659	4.0441	XR_003075561.1
GO:0019787	ubiquitin-like protein transferase activity	molecular_function	1	149	21	12654	0.0249815	0.0471659	4.0441	XR_003077005.1
GO:0035518	histone H2A monoubiquitination	biological_process	1	149	21	12654	0.0249815	0.0471659	4.0441	XR_001468938.2
GO:0045779	negative regulation of bone resorption	biological_process	1	149	21	12654	0.0249815	0.0471659	4.0441	XR_001470013.2
GO:0000281	mitotic cytokinesis	biological_process	1	149	21	12654	0.0249815	0.0471659	4.0441	XR_003072630.1
GO:0038191	neuropilin binding	molecular_function	1	149	21	12654	0.0249815	0.0471659	4.0441	TCONS_00000221
GO:0097546	ciliary base	cellular_component	1	149	21	12654	0.0249815	0.0471659	4.0441	TCONS_00024137
GO:0009898	cytoplasmic side of plasma membrane	cellular_component	1	149	21	12654	0.0249815	0.0471659	4.0441	TCONS_00036824
GO:0042383	sarcolemma	cellular_component	3	149	95	12654	0.0257607	0.0485434	2.68188	ENSGALT00000100347; ENSGALT00000092932; TCONS_00036824
GO:0071456	cellular response to hypoxia	biological_process	2	149	55	12654	0.0268822	0.050322	3.08822	XR_003072298.1; ENSGALT00000090524
GO:1902476	chloride transmembrane transport	biological_process	2	149	55	12654	0.0268822	0.050322	3.08822	XR_001464670.2; ENSGALT00000096131
GO:0030155	regulation of cell adhesion	biological_process	1	149	22	12654	0.0272706	0.050322	3.86028	XR_001464040.2
GO:0016746	transferase activity, transferring acyl groups	molecular_function	1	149	22	12654	0.0272706	0.050322	3.86028	XR_003074651.1
GO:0043951	negative regulation of cAMP-mediated signaling	biological_process	1	149	22	12654	0.0272706	0.050322	3.86028	XR_003074672.1
GO:0047555	3',5'-cyclic-GMP phosphodiesterase activity	molecular_function	1	149	22	12654	0.0272706	0.050322	3.86028	XR_003074672.1
GO:0050795	regulation of behavior	biological_process	1	149	22	12654	0.0272706	0.050322	3.86028	XR_003076129.1
GO:0050769	positive regulation of neurogenesis	biological_process	1	149	22	12654	0.0272706	0.050322	3.86028	ENSGALT00000097414
GO:1901203	positive regulation of extracellular matrix assembly	biological_process	1	149	22	12654	0.0272706	0.050322	3.86028	ENSGALT00000090524
GO:0044344	cellular response to fibroblast growth factor stimulus	biological_process	1	149	22	12654	0.0272706	0.050322	3.86028	ENSGALT00000099404
GO:0006413	translational initiation	biological_process	1	149	22	12654	0.0272706	0.050322	3.86028	ENSGALT00000098547
GO:0048008	platelet-derived growth factor receptor signaling pathway	biological_process	3	149	97	12654	0.027542	0.0506317	2.62658	XR_001465299.2; ENSGALT00000099404; ENSGALT00000099801
GO:0006974	cellular response to DNA damage stimulus	biological_process	3	149	97	12654	0.027542	0.0506317	2.62658	TCONS_00021054; TCONS_00021055; TCONS_00032801
GO:0045732	positive regulation of protein catabolic process	biological_process	2	149	56	12654	0.0281651	0.0515833	3.03308	TCONS_00016396; TCONS_00036375
GO:0006338	chromatin remodeling	biological_process	2	149	56	12654	0.0281651	0.0515833	3.03308	TCONS_00021054; TCONS_00021055
GO:0005623	cell	cellular_component	4	149	145	12654	0.0283834	0.0518859	2.34279	XR_001467155.2; XR_001467151.2; ENSGALT00000100347; ENSGALT00000092932
GO:0050840	extracellular matrix binding	molecular_function	2	149	57	12654	0.02948	0.053288	2.97987	ENSGALT00000100347; ENSGALT00000092932
GO:0060982	coronary artery morphogenesis	biological_process	1	149	23	12654	0.0296408	0.053288	3.69244	XR_003077147.1
GO:0097413	Lewy body	cellular_component	1	149	23	12654	0.0296408	0.053288	3.69244	XR_003077005.1
GO:0006635	fatty acid beta-oxidation	biological_process	1	149	23	12654	0.0296408	0.053288	3.69244	XR_003072298.1
GO:0006935	chemotaxis	biological_process	1	149	23	12654	0.0296408	0.053288	3.69244	ENSGALT00000097414
GO:0007059	chromosome segregation	biological_process	1	149	23	12654	0.0296408	0.053288	3.69244	ENSGALT00000103455
GO:0070412	R-SMAD binding	molecular_function	1	149	23	12654	0.0296408	0.053288	3.69244	ENSGALT00000090524
GO:0035522	monoubiquitinated histone H2A deubiquitination	biological_process	1	149	23	12654	0.0296408	0.053288	3.69244	ENSGALT00000104180
GO:0070971	endoplasmic reticulum exit site	cellular_component	1	149	23	12654	0.0296408	0.053288	3.69244	TCONS_00034556
GO:0043621	protein self-association	molecular_function	1	149	24	12654	0.0320898	0.0562435	3.53859	XR_001464970.2
GO:0003841	1-acylglycerol-3-phosphate O-acyltransferase activity	molecular_function	1	149	24	12654	0.0320898	0.0562435	3.53859	XR_003074651.1
GO:0006198	cAMP catabolic process	biological_process	1	149	24	12654	0.0320898	0.0562435	3.53859	XR_003074672.1
GO:0030552	cAMP binding	molecular_function	1	149	24	12654	0.0320898	0.0562435	3.53859	XR_003074672.1
GO:0090102	cochlea development	biological_process	1	149	24	12654	0.0320898	0.0562435	3.53859	XR_003074335.1
GO:0042169	SH2 domain binding	molecular_function	1	149	24	12654	0.0320898	0.0562435	3.53859	XR_003071639.1
GO:0004715	non-membrane spanning protein tyrosine kinase activity	molecular_function	1	149	24	12654	0.0320898	0.0562435	3.53859	ENSGALT00000106031
GO:0060079	excitatory postsynaptic potential	biological_process	1	149	24	12654	0.0320898	0.0562435	3.53859	ENSGALT00000099128
GO:0032967	positive regulation of collagen biosynthetic process	biological_process	1	149	24	12654	0.0320898	0.0562435	3.53859	ENSGALT00000090524
GO:0051496	positive regulation of stress fiber assembly	biological_process	1	149	24	12654	0.0320898	0.0562435	3.53859	ENSGALT00000090524
GO:0050919	negative chemotaxis	biological_process	1	149	24	12654	0.0320898	0.0562435	3.53859	TCONS_00000221
GO:0005778	peroxisomal membrane	cellular_component	1	149	24	12654	0.0320898	0.0562435	3.53859	TCONS_00016697
GO:0097542	ciliary tip	cellular_component	1	149	24	12654	0.0320898	0.0562435	3.53859	TCONS_00024137
GO:0016010	dystrophin-associated glycoprotein complex	cellular_component	1	149	24	12654	0.0320898	0.0562435	3.53859	TCONS_00036824
GO:0008356	asymmetric cell division	biological_process	1	149	25	12654	0.0346156	0.0601316	3.39705	XR_003074461.1
GO:0051497	negative regulation of stress fiber assembly	biological_process	1	149	25	12654	0.0346156	0.0601316	3.39705	ENSGALT00000099128
GO:0060976	coronary vasculature development	biological_process	1	149	25	12654	0.0346156	0.0601316	3.39705	ENSGALT00000094800
GO:0007029	endoplasmic reticulum organization	biological_process	1	149	25	12654	0.0346156	0.0601316	3.39705	TCONS_00034556
GO:0006006	glucose metabolic process	biological_process	1	149	25	12654	0.0346156	0.0601316	3.39705	TCONS_00036824
GO:0004842	ubiquitin-protein transferase activity	molecular_function	4	149	155	12654	0.0363063	0.0629568	2.19164	XR_003077005.1; ENSGALT00000071131; TCONS_00019565; TCONS_00036375
GO:0008013	beta-catenin binding	molecular_function	3	149	106	12654	0.0364533	0.0630997	2.40357	XR_001468938.2; ENSGALT00000100347; ENSGALT00000092932
GO:0015020	glucuronosyltransferase activity	molecular_function	1	149	26	12654	0.0372161	0.0637431	3.26639	XR_003077816.1
GO:0042285	xylosyltransferase activity	molecular_function	1	149	26	12654	0.0372161	0.0637431	3.26639	XR_003077816.1
GO:0060538	skeletal muscle organ development	biological_process	1	149	26	12654	0.0372161	0.0637431	3.26639	XR_003077816.1
GO:0010613	positive regulation of cardiac muscle hypertrophy	biological_process	1	149	26	12654	0.0372161	0.0637431	3.26639	XR_001465299.2
GO:0005109	frizzled binding	molecular_function	1	149	26	12654	0.0372161	0.0637431	3.26639	ENSGALT00000094989
GO:0035909	aorta morphogenesis	biological_process	1	149	26	12654	0.0372161	0.0637431	3.26639	ENSGALT00000098692
GO:0020037	heme binding	molecular_function	2	149	63	12654	0.0380387	0.0649248	2.69607	XR_001467155.2; XR_001467151.2
GO:0051082	unfolded protein binding	molecular_function	2	149	63	12654	0.0380387	0.0649248	2.69607	XR_003072385.1; XR_003072386.1
GO:0010369	chromocenter	cellular_component	1	149	27	12654	0.039889	0.0671454	3.14541	XR_003076129.1
GO:0030513	positive regulation of BMP signaling pathway	biological_process	1	149	27	12654	0.039889	0.0671454	3.14541	ENSGALT00000107924
GO:0060348	bone development	biological_process	1	149	27	12654	0.039889	0.0671454	3.14541	ENSGALT00000107924
GO:0000775	chromosome, centromeric region	cellular_component	1	149	27	12654	0.039889	0.0671454	3.14541	ENSGALT00000103455
GO:0045636	positive regulation of melanocyte differentiation	biological_process	1	149	27	12654	0.039889	0.0671454	3.14541	ENSGALT00000098692
GO:0008045	motor neuron axon guidance	biological_process	1	149	27	12654	0.039889	0.0671454	3.14541	TCONS_00000221
GO:0048208	COPII vesicle coating	biological_process	1	149	27	12654	0.039889	0.0671454	3.14541	TCONS_00034556
GO:1903861	positive regulation of dendrite extension	biological_process	1	149	27	12654	0.039889	0.0671454	3.14541	TCONS_00036375
GO:0030018	Z disc	cellular_component	4	149	160	12654	0.0407314	0.0684455	2.12315	XR_003071910.1; ENSGALT00000095488; TCONS_00020044; TCONS_00036824
GO:0048661	positive regulation of smooth muscle cell proliferation	biological_process	3	149	111	12654	0.0420437	0.0705296	2.2953	XR_001465299.2; ENSGALT00000107924; TCONS_00007050
GO:0005742	mitochondrial outer membrane translocase complex	cellular_component	1	149	28	12654	0.0426325	0.0707887	3.03308	XR_003073598.1
GO:0050885	neuromuscular process controlling balance	biological_process	1	149	28	12654	0.0426325	0.0707887	3.03308	XR_001465299.2
GO:0060041	retina development in camera-type eye	biological_process	1	149	28	12654	0.0426325	0.0707887	3.03308	ENSGALT00000075445
GO:0002244	hematopoietic progenitor cell differentiation	biological_process	1	149	28	12654	0.0426325	0.0707887	3.03308	TCONS_00006180
GO:0051865	protein autoubiquitination	biological_process	1	149	28	12654	0.0426325	0.0707887	3.03308	TCONS_00019565
GO:0048814	regulation of dendrite morphogenesis	biological_process	1	149	28	12654	0.0426325	0.0707887	3.03308	TCONS_00036375
GO:0021987	cerebral cortex development	biological_process	2	149	66	12654	0.0427428	0.0708516	2.57352	ENSGALT00000100347; ENSGALT00000092932
GO:0016791	phosphatase activity	molecular_function	3	149	112	12654	0.0432169	0.0715163	2.27481	XR_003075561.1; XR_001470013.2; ENSGALT00000099801
GO:0045723	positive regulation of fatty acid biosynthetic process	biological_process	1	149	29	12654	0.0454444	0.0745715	2.92849	XR_003074651.1
GO:0036464	cytoplasmic ribonucleoprotein granule	cellular_component	1	149	29	12654	0.0454444	0.0745715	2.92849	ENSGALT00000099404
GO:0035517	PR-DUB complex	cellular_component	1	149	29	12654	0.0454444	0.0745715	2.92849	ENSGALT00000104180
GO:0030215	semaphorin receptor binding	molecular_function	1	149	29	12654	0.0454444	0.0745715	2.92849	TCONS_00000221
GO:0048843	negative regulation of axon extension involved in axon guidance	biological_process	1	149	29	12654	0.0454444	0.0745715	2.92849	TCONS_00000221
GO:0001078	proximal promoter DNA-binding transcription repressor activity, RNA polymerase II-specific	molecular_function	5	149	220	12654	0.0457772	0.0749917	1.93014	XR_003074260.1; XR_003074261.1; ENSGALT00000055619; TCONS_00021054; TCONS_00021055
GO:0015629	actin cytoskeleton	cellular_component	3	149	115	12654	0.0468464	0.076615	2.21547	XR_001469048.1; ENSGALT00000099128; ENSGALT00000099404
GO:0005737	cytoplasm	cellular_component	44	149	3036	12654	0.0481992	0.0781153	1.23081	XR_001471019.2; XR_003073988.1; XR_003073990.1; XR_003074461.1; XR_003074651.1; XR_003074365.1; XR_003074260.1; XR_003074261.1; XR_001466327.2; XR_003074816.1; XR_001466688.2; XR_001467155.2; XR_001467151.2; XR_003075561.1; XR_003077005.1; XR_003077495.1; XR_003077485.1; XR_003071320.1; XR_003071639.1; XR_001470013.2; XR_003072630.1; XR_003072122.1; XR_003072385.1; XR_003072386.1; XR_003072542.1;…
GO:0010738	regulation of protein kinase A signaling	biological_process	1	149	30	12654	0.0483228	0.0781153	2.83087	XR_003074672.1
GO:0090331	negative regulation of platelet aggregation	biological_process	1	149	30	12654	0.0483228	0.0781153	2.83087	XR_001470013.2
GO:0006367	transcription initiation from RNA polymerase II promoter	biological_process	1	149	30	12654	0.0483228	0.0781153	2.83087	XR_001470432.2
GO:0008157	protein phosphatase 1 binding	molecular_function	1	149	30	12654	0.0483228	0.0781153	2.83087	ENSGALT00000099128
GO:0048701	embryonic cranial skeleton morphogenesis	biological_process	1	149	30	12654	0.0483228	0.0781153	2.83087	ENSGALT00000093247
GO:2001224	positive regulation of neuron migration	biological_process	1	149	30	12654	0.0483228	0.0781153	2.83087	TCONS_00000221
GO:0019901	protein kinase binding	molecular_function	6	149	283	12654	0.0500315	0.0807438	1.80055	XR_001465299.2; ENSGALT00000100347; ENSGALT00000092932; ENSGALT00000099128; ENSGALT00000090524; ENSGALT00000099404
GO:0006351	transcription, DNA-templated	biological_process	2	149	71	12654	0.0511971	0.0819249	2.39229	TCONS_00021054; TCONS_00021055
GO:0030150	protein import into mitochondrial matrix	biological_process	1	149	31	12654	0.0512659	0.0819249	2.73955	XR_003073598.1
GO:0031146	SCF-dependent proteasomal ubiquitin-dependent protein catabolic process	biological_process	1	149	31	12654	0.0512659	0.0819249	2.73955	XR_001468938.2
GO:0006310	DNA recombination	biological_process	1	149	31	12654	0.0512659	0.0819249	2.73955	ENSGALT00000102331
GO:0060999	positive regulation of dendritic spine development	biological_process	1	149	31	12654	0.0512659	0.0819249	2.73955	ENSGALT00000099128
GO:0071108	protein K48-linked deubiquitination	biological_process	1	149	31	12654	0.0512659	0.0819249	2.73955	ENSGALT00000104180
GO:0015031	protein transport	biological_process	5	149	227	12654	0.0518576	0.0827352	1.87062	ENSGALT00000106031; ENSGALT00000105766; ENSGALT00000098692; TCONS_00008002; TCONS_00034556
GO:0007166	cell surface receptor signaling pathway	biological_process	3	149	120	12654	0.0532615	0.0848368	2.12315	XR_001464970.2; XR_003077495.1; XR_003077485.1
GO:0060038	cardiac muscle cell proliferation	biological_process	1	149	32	12654	0.0542716	0.0853338	2.65394	XR_003077147.1
GO:0035269	protein O-linked mannosylation	biological_process	1	149	32	12654	0.0542716	0.0853338	2.65394	XR_003077816.1
GO:0017046	peptide hormone binding	molecular_function	1	149	32	12654	0.0542716	0.0853338	2.65394	XR_001464970.2
GO:0032526	response to retinoic acid	biological_process	1	149	32	12654	0.0542716	0.0853338	2.65394	ENSGALT00000094989
GO:0030111	regulation of Wnt signaling pathway	biological_process	1	149	32	12654	0.0542716	0.0853338	2.65394	ENSGALT00000105766
GO:0032266	phosphatidylinositol-3-phosphate binding	molecular_function	1	149	32	12654	0.0542716	0.0853338	2.65394	ENSGALT00000105766
GO:0016328	lateral plasma membrane	cellular_component	1	149	32	12654	0.0542716	0.0853338	2.65394	ENSGALT00000099404
GO:1900006	positive regulation of dendrite development	biological_process	1	149	32	12654	0.0542716	0.0853338	2.65394	ENSGALT00000099404
GO:0031625	ubiquitin protein ligase binding	molecular_function	3	149	122	12654	0.055955	0.0878395	2.08835	XR_003077005.1; XR_001470013.2; XR_003072568.1
GO:0006986	response to unfolded protein	biological_process	1	149	33	12654	0.0573381	0.0895794	2.57352	XR_001466688.2
GO:0031624	ubiquitin conjugating enzyme binding	molecular_function	1	149	33	12654	0.0573381	0.0895794	2.57352	XR_003077005.1
GO:0048010	vascular endothelial growth factor receptor signaling pathway	biological_process	1	149	33	12654	0.0573381	0.0895794	2.57352	ENSGALT00000107924
GO:0065003	protein-containing complex assembly	biological_process	2	149	75	12654	0.058499	0.0912472	2.2647	XR_003077495.1; XR_003077485.1
GO:0043209	myelin sheath	cellular_component	2	149	76	12654	0.0603974	0.0937139	2.2349	XR_003073988.1; XR_003073990.1
GO:0008544	epidermis development	biological_process	1	149	34	12654	0.0604637	0.0937139	2.49783	XR_001464040.2
GO:0038065	collagen-activated signaling pathway	biological_process	1	149	34	12654	0.0604637	0.0937139	2.49783	XR_001470013.2
GO:0048863	stem cell differentiation	biological_process	1	149	34	12654	0.0604637	0.0937139	2.49783	TCONS_00020884
GO:0018108	peptidyl-tyrosine phosphorylation	biological_process	1	149	35	12654	0.0636464	0.0978714	2.42646	ENSGALT00000106031
GO:0048286	lung alveolus development	biological_process	1	149	35	12654	0.0636464	0.0978714	2.42646	ENSGALT00000106031
GO:0048706	embryonic skeletal system development	biological_process	1	149	35	12654	0.0636464	0.0978714	2.42646	ENSGALT00000107924
GO:1900454	positive regulation of long-term synaptic depression	biological_process	1	149	35	12654	0.0636464	0.0978714	2.42646	ENSGALT00000099128
GO:0032088	negative regulation of NF-kappaB transcription factor activity	biological_process	1	149	35	12654	0.0636464	0.0978714	2.42646	ENSGALT00000093241
GO:0036459	thiol-dependent ubiquitinyl hydrolase activity	molecular_function	2	149	79	12654	0.0662636	0.101573	2.15003	ENSGALT00000104180; ENSGALT00000098547
GO:0042059	negative regulation of epidermal growth factor receptor signaling pathway	biological_process	2	149	79	12654	0.0662636	0.101573	2.15003	ENSGALT00000099801; TCONS_00019565
GO:0045787	positive regulation of cell cycle	biological_process	1	149	36	12654	0.0668846	0.101573	2.35906	XR_001465299.2
GO:0019005	SCF ubiquitin ligase complex	cellular_component	1	149	36	12654	0.0668846	0.101573	2.35906	XR_001468938.2
GO:0032355	response to estradiol	biological_process	1	149	36	12654	0.0668846	0.101573	2.35906	ENSGALT00000094989
GO:0030133	transport vesicle	cellular_component	1	149	36	12654	0.0668846	0.101573	2.35906	TCONS_00000409
GO:0012507	ER to Golgi transport vesicle membrane	cellular_component	1	149	36	12654	0.0668846	0.101573	2.35906	TCONS_00034556
GO:0009611	response to wounding	biological_process	1	149	36	12654	0.0668846	0.101573	2.35906	TCONS_00035794
GO:0050821	protein stabilization	biological_process	2	149	80	12654	0.0682751	0.103524	2.12315	XR_003072385.1; XR_003072386.1
GO:0015030	Cajal body	cellular_component	1	149	37	12654	0.0701765	0.105589	2.2953	XR_003077005.1
GO:0070373	negative regulation of ERK1 and ERK2 cascade	biological_process	1	149	37	12654	0.0701765	0.105589	2.2953	ENSGALT00000080848
GO:0007005	mitochondrion organization	biological_process	1	149	37	12654	0.0701765	0.105589	2.2953	TCONS_00000109
GO:0031397	negative regulation of protein ubiquitination	biological_process	1	149	37	12654	0.0701765	0.105589	2.2953	TCONS_00016396
GO:0031902	late endosome membrane	cellular_component	1	149	37	12654	0.0701765	0.105589	2.2953	TCONS_00016396
GO:0004879	nuclear receptor activity	molecular_function	2	149	81	12654	0.0703143	0.105633	2.09694	XR_001465299.2; XR_001470432.2
GO:0006511	ubiquitin-dependent protein catabolic process	biological_process	3	149	133	12654	0.072052	0.108078	1.91563	XR_003077005.1; ENSGALT00000104180; TCONS_00036375
GO:0005506	iron ion binding	molecular_function	2	149	82	12654	0.0723808	0.108405	2.07137	XR_001467155.2; XR_001467151.2
GO:0000139	Golgi membrane	cellular_component	6	149	309	12654	0.0728362	0.108615	1.64905	XR_003077816.1; XR_001469301.2; XR_001469310.2; XR_001469302.2; TCONS_00006180; TCONS_00034556
GO:0043403	skeletal muscle tissue regeneration	biological_process	1	149	38	12654	0.0735204	0.108615	2.2349	XR_003077816.1
GO:0007188	adenylate cyclase-modulating G protein-coupled receptor signaling pathway	biological_process	1	149	38	12654	0.0735204	0.108615	2.2349	XR_001464970.2
GO:0005044	scavenger receptor activity	molecular_function	1	149	38	12654	0.0735204	0.108615	2.2349	XR_001463493.2
GO:0006364	rRNA processing	biological_process	1	149	38	12654	0.0735204	0.108615	2.2349	XR_001468173.2
GO:0072686	mitotic spindle	cellular_component	1	149	38	12654	0.0735204	0.108615	2.2349	XR_003072630.1
GO:0016925	protein sumoylation	biological_process	1	149	38	12654	0.0735204	0.108615	2.2349	XR_003072568.1
GO:0016236	macroautophagy	biological_process	1	149	38	12654	0.0735204	0.108615	2.2349	TCONS_00016396
GO:0001725	stress fiber	cellular_component	1	149	38	12654	0.0735204	0.108615	2.2349	TCONS_00036824
GO:0043231	intracellular membrane-bounded organelle	cellular_component	6	149	310	12654	0.0738191	0.108892	1.64373	XR_001465721.2; XR_001467155.2; XR_001467151.2; ENSGALT00000098692; ENSGALT00000093241; TCONS_00008002
GO:0007416	synapse assembly	biological_process	2	149	83	12654	0.0744744	0.109363	2.04641	ENSGALT00000100347; ENSGALT00000092932
GO:0009617	response to bacterium	biological_process	2	149	83	12654	0.0744744	0.109363	2.04641	ENSGALT00000105766; ENSGALT00000098692
GO:0042981	regulation of apoptotic process	biological_process	2	149	83	12654	0.0744744	0.109363	2.04641	TCONS_00021054; TCONS_00021055
GO:0002250	adaptive immune response	biological_process	3	149	136	12654	0.0768119	0.111938	1.87337	XR_003077990.1; XR_003072004.1; TCONS_00009874
GO:0035987	endodermal cell differentiation	biological_process	1	149	39	12654	0.0769147	0.111938	2.17759	XR_001464040.2
GO:0004197	cysteine-type endopeptidase activity	molecular_function	1	149	39	12654	0.0769147	0.111938	2.17759	XR_003072630.1
GO:0007200	phospholipase C-activating G protein-coupled receptor signaling pathway	biological_process	1	149	39	12654	0.0769147	0.111938	2.17759	ENSGALT00000097414
GO:0071526	semaphorin-plexin signaling pathway	biological_process	1	149	39	12654	0.0769147	0.111938	2.17759	TCONS_00000221
GO:0003697	single-stranded DNA binding	molecular_function	1	149	39	12654	0.0769147	0.111938	2.17759	TCONS_00026164
GO:0007157	heterophilic cell-cell adhesion via plasma membrane cell adhesion molecules	biological_process	2	149	85	12654	0.0787416	0.114257	1.99826	ENSGALT00000100347; ENSGALT00000092932
GO:0045177	apical part of cell	cellular_component	2	149	85	12654	0.0787416	0.114257	1.99826	ENSGALT00000100347; ENSGALT00000092932
GO:0030534	adult behavior	biological_process	1	149	40	12654	0.0803577	0.115743	2.12315	XR_001465299.2
GO:0030177	positive regulation of Wnt signaling pathway	biological_process	1	149	40	12654	0.0803577	0.115743	2.12315	ENSGALT00000107924
GO:0051091	positive regulation of DNA-binding transcription factor activity	biological_process	1	149	40	12654	0.0803577	0.115743	2.12315	ENSGALT00000090524
GO:0031234	extrinsic component of cytoplasmic side of plasma membrane	cellular_component	1	149	40	12654	0.0803577	0.115743	2.12315	ENSGALT00000099404
GO:1990138	neuron projection extension	biological_process	1	149	40	12654	0.0803577	0.115743	2.12315	ENSGALT00000099404
GO:0060271	cilium assembly	biological_process	2	149	86	12654	0.0809146	0.116374	1.97503	XR_003074461.1; TCONS_00024137
GO:0005913	cell-cell adherens junction	cellular_component	4	149	196	12654	0.0819364	0.117671	1.73319	ENSGALT00000100347; ENSGALT00000092932; TCONS_00007050; TCONS_00036824
GO:0055114	oxidation-reduction process	biological_process	2	149	87	12654	0.0831136	0.119186	1.95233	XR_001467155.2; XR_001467151.2
GO:0006469	negative regulation of protein kinase activity	biological_process	1	149	41	12654	0.0838478	0.119191	2.07137	XR_001470013.2
GO:0038063	collagen-activated tyrosine kinase receptor signaling pathway	biological_process	1	149	41	12654	0.0838478	0.119191	2.07137	XR_001470013.2
GO:0060326	cell chemotaxis	biological_process	1	149	41	12654	0.0838478	0.119191	2.07137	ENSGALT00000097414
GO:0031252	cell leading edge	cellular_component	1	149	41	12654	0.0838478	0.119191	2.07137	ENSGALT00000099404
GO:0043130	ubiquitin binding	molecular_function	1	149	41	12654	0.0838478	0.119191	2.07137	TCONS_00016396
GO:0005777	peroxisome	cellular_component	1	149	41	12654	0.0838478	0.119191	2.07137	TCONS_00016697
GO:0015630	microtubule cytoskeleton	cellular_component	2	149	88	12654	0.0853381	0.121133	1.93014	XR_001466327.2; XR_003074816.1
GO:0007163	establishment or maintenance of cell polarity	biological_process	1	149	42	12654	0.0873835	0.123499	2.02205	XR_003074461.1
GO:0000166	nucleotide binding	molecular_function	1	149	42	12654	0.0873835	0.123499	2.02205	XR_003072122.1
GO:0030175	filopodium	cellular_component	1	149	42	12654	0.0873835	0.123499	2.02205	ENSGALT00000099128
GO:0007043	cell-cell junction assembly	biological_process	3	149	143	12654	0.0885154	0.124918	1.78167	ENSGALT00000100347; ENSGALT00000092932; TCONS_00007050
GO:0003707	steroid hormone receptor activity	molecular_function	2	149	90	12654	0.0898627	0.126454	1.88725	XR_001465299.2; XR_001470432.2
GO:0051894	positive regulation of focal adhesion assembly	biological_process	2	149	90	12654	0.0898627	0.126454	1.88725	ENSGALT00000099404; ENSGALT00000099801
GO:0048568	embryonic organ development	biological_process	1	149	43	12654	0.0909633	0.127453	1.97503	XR_003077147.1
GO:0051219	phosphoprotein binding	molecular_function	1	149	43	12654	0.0909633	0.127453	1.97503	XR_001470013.2
GO:0005547	phosphatidylinositol-3,4,5-trisphosphate binding	molecular_function	1	149	43	12654	0.0909633	0.127453	1.97503	ENSGALT00000099404
GO:0003714	transcription corepressor activity	molecular_function	4	149	204	12654	0.0932982	0.130537	1.66522	XR_003075704.1; TCONS_00014688; TCONS_00021054; TCONS_00021055
GO:0016342	catenin complex	cellular_component	3	149	146	12654	0.0937809	0.130838	1.74506	ENSGALT00000100347; ENSGALT00000092932; TCONS_00007050
GO:0044331	cell-cell adhesion mediated by cadherin	biological_process	3	149	146	12654	0.0937809	0.130838	1.74506	ENSGALT00000100347; ENSGALT00000092932; TCONS_00007050
GO:0008237	metallopeptidase activity	molecular_function	1	149	44	12654	0.0945855	0.131586	1.93014	ENSGALT00000098692
GO:0006814	sodium ion transport	biological_process	1	149	44	12654	0.0945855	0.131586	1.93014	TCONS_00036375
GO:0016339	calcium-dependent cell-cell adhesion via plasma membrane cell adhesion molecules	biological_process	3	149	147	12654	0.0955686	0.132764	1.73319	ENSGALT00000100347; ENSGALT00000092932; TCONS_00007050
GO:0016324	apical plasma membrane	cellular_component	4	149	209	12654	0.100791	0.13982	1.62538	XR_001464670.2; ENSGALT00000096131; ENSGALT00000100347; ENSGALT00000092932
GO:0044325	ion channel binding	molecular_function	2	149	95	12654	0.1016	0.140545	1.78792	ENSGALT00000099128; TCONS_00036375
GO:0031901	early endosome membrane	cellular_component	2	149	95	12654	0.1016	0.140545	1.78792	ENSGALT00000105766; TCONS_00008002
GO:0008138	protein tyrosine/serine/threonine phosphatase activity	molecular_function	1	149	46	12654	0.101952	0.140633	1.84622	XR_003075561.1
GO:0000278	mitotic cell cycle	biological_process	1	149	46	12654	0.101952	0.140633	1.84622	ENSGALT00000103455
GO:0045671	negative regulation of osteoclast differentiation	biological_process	1	149	47	12654	0.105693	0.144772	1.80694	XR_001470013.2
GO:0048566	embryonic digestive tract development	biological_process	1	149	47	12654	0.105693	0.144772	1.80694	ENSGALT00000106031
GO:0051216	cartilage development	biological_process	1	149	47	12654	0.105693	0.144772	1.80694	ENSGALT00000107924
GO:0000776	kinetochore	cellular_component	1	149	47	12654	0.105693	0.144772	1.80694	ENSGALT00000103455
GO:0007173	epidermal growth factor receptor signaling pathway	biological_process	1	149	47	12654	0.105693	0.144772	1.80694	ENSGALT00000099404
GO:0030027	lamellipodium	cellular_component	2	149	98	12654	0.108922	0.148779	1.73319	ENSGALT00000100347; ENSGALT00000092932
GO:0099056	integral component of presynaptic membrane	cellular_component	2	149	98	12654	0.108922	0.148779	1.73319	ENSGALT00000100347; ENSGALT00000092932
GO:0010718	positive regulation of epithelial to mesenchymal transition	biological_process	1	149	48	12654	0.10947	0.149319	1.7693	ENSGALT00000090524
GO:0031594	neuromuscular junction	cellular_component	1	149	49	12654	0.113283	0.154305	1.73319	ENSGALT00000099128
GO:0090090	negative regulation of canonical Wnt signaling pathway	biological_process	2	149	100	12654	0.113914	0.154949	1.69852	ENSGALT00000100347; ENSGALT00000092932
GO:0016477	cell migration	biological_process	3	149	158	12654	0.116269	0.157571	1.61252	ENSGALT00000100347; ENSGALT00000092932; ENSGALT00000099404
GO:0021766	hippocampus development	biological_process	1	149	50	12654	0.117131	0.157571	1.69852	XR_001465299.2
GO:0071346	cellular response to interferon-gamma	biological_process	1	149	50	12654	0.117131	0.157571	1.69852	XR_003074461.1
GO:0022008	neurogenesis	biological_process	1	149	50	12654	0.117131	0.157571	1.69852	XR_001466688.2
GO:0007568	aging	biological_process	1	149	50	12654	0.117131	0.157571	1.69852	ENSGALT00000099128
GO:0004843	thiol-dependent ubiquitin-specific protease activity	molecular_function	1	149	50	12654	0.117131	0.157571	1.69852	ENSGALT00000104180
GO:0050807	regulation of synapse organization	biological_process	1	149	50	12654	0.117131	0.157571	1.69852	TCONS_00000221
GO:0035019	somatic stem cell population maintenance	biological_process	1	149	50	12654	0.117131	0.157571	1.69852	TCONS_00014688
GO:0072659	protein localization to plasma membrane	biological_process	2	149	103	12654	0.121562	0.163308	1.64905	ENSGALT00000100347; ENSGALT00000092932
GO:0007049	cell cycle	biological_process	3	149	161	12654	0.122231	0.163757	1.58248	XR_003075704.1; TCONS_00006180; TCONS_00032801
GO:0034332	adherens junction organization	biological_process	3	149	161	12654	0.122231	0.163757	1.58248	ENSGALT00000100347; ENSGALT00000092932; TCONS_00007050
GO:0042493	response to drug	biological_process	2	149	104	12654	0.124153	0.165876	1.6332	XR_001467155.2; XR_001467151.2
GO:0043407	negative regulation of MAP kinase activity	biological_process	2	149	104	12654	0.124153	0.165876	1.6332	ENSGALT00000080848; ENSGALT00000099801
GO:0050890	cognition	biological_process	1	149	52	12654	0.124922	0.166449	1.6332	XR_003074335.1
GO:1990904	ribonucleoprotein complex	cellular_component	1	149	52	12654	0.124922	0.166449	1.6332	ENSGALT00000099404
GO:0007626	locomotory behavior	biological_process	1	149	53	12654	0.128863	0.171234	1.60238	XR_003074335.1
GO:0016605	PML body	cellular_component	1	149	53	12654	0.128863	0.171234	1.60238	XR_003072568.1
GO:0030145	manganese ion binding	molecular_function	1	149	54	12654	0.132834	0.175794	1.57271	XR_003077816.1
GO:0000777	condensed chromosome kinetochore	cellular_component	1	149	54	12654	0.132834	0.175794	1.57271	ENSGALT00000103455
GO:0007623	circadian rhythm	biological_process	1	149	54	12654	0.132834	0.175794	1.57271	ENSGALT00000055619
GO:0006412	translation	biological_process	1	149	55	12654	0.136832	0.180596	1.54411	XR_003074276.1
GO:0071300	cellular response to retinoic acid	biological_process	1	149	55	12654	0.136832	0.180596	1.54411	ENSGALT00000094989
GO:0045121	membrane raft	cellular_component	2	149	109	12654	0.1374	0.181102	1.55828	ENSGALT00000107924; ENSGALT00000099404
GO:0097110	scaffold protein binding	molecular_function	1	149	56	12654	0.140857	0.18491	1.51654	XR_003074365.1
GO:0045165	cell fate commitment	biological_process	1	149	56	12654	0.140857	0.18491	1.51654	ENSGALT00000094989
GO:0007204	positive regulation of cytosolic calcium ion concentration	biological_process	1	149	56	12654	0.140857	0.18491	1.51654	ENSGALT00000097414
GO:0030036	actin cytoskeleton organization	biological_process	5	149	299	12654	0.141571	0.185598	1.42017	XR_001463661.2; XR_001469048.1; XR_003071910.1; ENSGALT00000095488; TCONS_00020044
GO:0032436	positive regulation of proteasomal ubiquitin-dependent protein catabolic process	biological_process	1	149	57	12654	0.144907	0.189464	1.48993	XR_003077005.1
GO:0045499	chemorepellent activity	molecular_function	1	149	57	12654	0.144907	0.189464	1.48993	TCONS_00000221
GO:0008022	protein C-terminus binding	molecular_function	3	149	172	12654	0.145168	0.189552	1.48127	XR_003077495.1; XR_003077485.1; ENSGALT00000099128
GO:0007155	cell adhesion	biological_process	7	149	440	12654	0.148085	0.193103	1.3511	XR_001464040.2; XR_003077495.1; XR_003077485.1; ENSGALT00000107924; ENSGALT00000100347; ENSGALT00000092932; TCONS_00036824
GO:0005200	structural constituent of cytoskeleton	molecular_function	1	149	58	12654	0.148981	0.193241	1.46424	XR_003074461.1
GO:0000187	activation of MAPK activity	biological_process	1	149	58	12654	0.148981	0.193241	1.46424	XR_003075561.1
GO:0032332	positive regulation of chondrocyte differentiation	biological_process	1	149	58	12654	0.148981	0.193241	1.46424	ENSGALT00000106031
GO:0090263	positive regulation of canonical Wnt signaling pathway	biological_process	1	149	58	12654	0.148981	0.193241	1.46424	ENSGALT00000107924
GO:0005794	Golgi apparatus	cellular_component	7	149	442	12654	0.150733	0.195255	1.34498	XR_003077816.1; XR_001470036.1; XR_003074276.1; ENSGALT00000106031; ENSGALT00000107924; TCONS_00006180; TCONS_00036375
GO:0000118	histone deacetylase complex	cellular_component	1	149	59	12654	0.153079	0.197769	1.43943	XR_003072122.1
GO:0071364	cellular response to epidermal growth factor stimulus	biological_process	1	149	59	12654	0.153079	0.197769	1.43943	ENSGALT00000099404
GO:0000287	magnesium ion binding	molecular_function	2	149	115	12654	0.153899	0.198567	1.47698	TCONS_00024137; TCONS_00036824
GO:0000209	protein polyubiquitination	biological_process	2	149	116	12654	0.156708	0.201758	1.46424	XR_003077005.1; TCONS_00036375
GO:0050679	positive regulation of epithelial cell proliferation	biological_process	1	149	60	12654	0.157198	0.201758	1.41544	XR_001465299.2
GO:0008543	fibroblast growth factor receptor signaling pathway	biological_process	1	149	60	12654	0.157198	0.201758	1.41544	ENSGALT00000099404
GO:0003712	transcription coregulator activity	molecular_function	1	149	60	12654	0.157198	0.201758	1.41544	TCONS_00010024
GO:0042472	inner ear morphogenesis	biological_process	1	149	61	12654	0.161338	0.2068	1.39223	XR_003074335.1
GO:0048013	ephrin receptor signaling pathway	biological_process	1	149	62	12654	0.165498	0.211302	1.36978	XR_001469048.1
GO:0043433	negative regulation of DNA-binding transcription factor activity	biological_process	1	149	62	12654	0.165498	0.211302	1.36978	XR_003072568.1
GO:0010976	positive regulation of neuron projection development	biological_process	1	149	62	12654	0.165498	0.211302	1.36978	ENSGALT00000105766
GO:0030496	midbody	cellular_component	2	149	120	12654	0.168101	0.214066	1.41544	XR_003076129.1; ENSGALT00000099404
GO:0007601	visual perception	biological_process	2	149	120	12654	0.168101	0.214066	1.41544	ENSGALT00000075445; ENSGALT00000093247
GO:0001228	DNA-binding transcription activator activity, RNA polymerase II-specific	molecular_function	2	149	121	12654	0.170987	0.217458	1.40374	XR_003074260.1; XR_003074261.1
GO:0016042	lipid catabolic process	biological_process	1	149	64	12654	0.173874	0.219702	1.32697	XR_003076804.1
GO:0016787	hydrolase activity	molecular_function	1	149	64	12654	0.173874	0.219702	1.32697	XR_003072122.1
GO:0030501	positive regulation of bone mineralization	biological_process	1	149	64	12654	0.173874	0.219702	1.32697	ENSGALT00000106031
GO:0002063	chondrocyte development	biological_process	1	149	64	12654	0.173874	0.219702	1.32697	ENSGALT00000107924
GO:0030308	negative regulation of cell growth	biological_process	1	149	64	12654	0.173874	0.219702	1.32697	TCONS_00006831
GO:0007275	multicellular organism development	biological_process	6	149	389	12654	0.175312	0.221233	1.30992	XR_003075975.1; ENSGALT00000080848; ENSGALT00000098692; TCONS_00006831; TCONS_00016091; TCONS_00024137
GO:0060070	canonical Wnt signaling pathway	biological_process	1	149	65	12654	0.178088	0.223869	1.30656	ENSGALT00000094989
GO:0043406	positive regulation of MAP kinase activity	biological_process	1	149	65	12654	0.178088	0.223869	1.30656	ENSGALT00000099404
GO:0001570	vasculogenesis	biological_process	1	149	65	12654	0.178088	0.223869	1.30656	ENSGALT00000094800
GO:0001726	ruffle	cellular_component	1	149	66	12654	0.182317	0.228598	1.28676	ENSGALT00000099404
GO:0007030	Golgi organization	biological_process	1	149	66	12654	0.182317	0.228598	1.28676	TCONS_00034556
GO:0005923	bicellular tight junction	cellular_component	2	149	127	12654	0.18859	0.23616	1.33742	XR_003077495.1; XR_003077485.1
GO:0000978	RNA polymerase II proximal promoter sequence-specific DNA binding	molecular_function	6	149	398	12654	0.189581	0.237097	1.28029	XR_001465299.2; XR_003075975.1; ENSGALT00000055619; TCONS_00000109; TCONS_00021054; TCONS_00021055
GO:0006355	regulation of transcription, DNA-templated	biological_process	5	149	328	12654	0.190398	0.237607	1.29461	XR_003075704.1; XR_003072787.1; XR_003072122.1; TCONS_00006174; TCONS_00006175
GO:0001077	proximal promoter DNA-binding transcription activator activity, RNA polymerase II-specific	molecular_function	4	149	259	12654	0.190474	0.237607	1.3116	XR_001465299.2; XR_003075975.1; TCONS_00000109; TCONS_00025927
GO:0071222	cellular response to lipopolysaccharide	biological_process	1	149	68	12654	0.19082	0.237735	1.24891	ENSGALT00000097414
GO:0004672	protein kinase activity	molecular_function	2	149	129	12654	0.194559	0.241519	1.31668	ENSGALT00000106031; TCONS_00024137
GO:0006470	protein dephosphorylation	biological_process	1	149	69	12654	0.195092	0.241519	1.23081	XR_003075561.1
GO:0001501	skeletal system development	biological_process	1	149	69	12654	0.195092	0.241519	1.23081	ENSGALT00000106031
GO:0042127	regulation of cell proliferation	biological_process	1	149	69	12654	0.195092	0.241519	1.23081	ENSGALT00000080848
GO:0015459	potassium channel regulator activity	molecular_function	1	149	69	12654	0.195092	0.241519	1.23081	TCONS_00036375
GO:0007596	blood coagulation	biological_process	1	149	70	12654	0.199376	0.24651	1.21323	TCONS_00008002
GO:0016323	basolateral plasma membrane	cellular_component	2	149	131	12654	0.200576	0.247681	1.29658	ENSGALT00000100347; ENSGALT00000092932
GO:0014069	postsynaptic density	cellular_component	4	149	266	12654	0.204847	0.252637	1.27709	XR_003072542.1; ENSGALT00000100347; ENSGALT00000092932; ENSGALT00000099128
GO:0005201	extracellular matrix structural constituent	molecular_function	2	149	133	12654	0.206637	0.254522	1.27709	XR_001464040.2; XR_001469895.2
GO:0000151	ubiquitin ligase complex	cellular_component	1	149	72	12654	0.207976	0.255528	1.17953	XR_003077005.1
GO:0001755	neural crest cell migration	biological_process	1	149	72	12654	0.207976	0.255528	1.17953	TCONS_00000221
GO:0008092	cytoskeletal protein binding	molecular_function	3	149	200	12654	0.210035	0.257735	1.27389	ENSGALT00000100347; ENSGALT00000092932; TCONS_00007050
GO:0003735	structural constituent of ribosome	molecular_function	1	149	73	12654	0.212291	0.259425	1.16337	XR_003074276.1
GO:0043087	regulation of GTPase activity	biological_process	1	149	73	12654	0.212291	0.259425	1.16337	ENSGALT00000099404
GO:0036064	ciliary basal body	cellular_component	1	149	73	12654	0.212291	0.259425	1.16337	TCONS_00024137
GO:0004725	protein tyrosine phosphatase activity	molecular_function	3	149	201	12654	0.212494	0.259425	1.26755	XR_003075561.1; XR_001470013.2; ENSGALT00000099801
GO:0003713	transcription coactivator activity	molecular_function	2	149	135	12654	0.212739	0.259425	1.25817	XR_003075704.1; XR_003072568.1
GO:0001822	kidney development	biological_process	1	149	74	12654	0.216615	0.263823	1.14765	ENSGALT00000107924
GO:0005769	early endosome	cellular_component	2	149	137	12654	0.218881	0.26625	1.2398	ENSGALT00000105766; TCONS_00016396
GO:0060021	roof of mouth development	biological_process	1	149	76	12654	0.225286	0.271677	1.11745	ENSGALT00000106031
GO:0007015	actin filament organization	biological_process	1	149	76	12654	0.225286	0.271677	1.11745	ENSGALT00000099128
GO:0043616	keratinocyte proliferation	biological_process	1	149	76	12654	0.225286	0.271677	1.11745	TCONS_00007050
GO:0051668	localization within membrane	biological_process	1	149	76	12654	0.225286	0.271677	1.11745	TCONS_00007050
GO:0055100	adiponectin binding	molecular_function	1	149	76	12654	0.225286	0.271677	1.11745	TCONS_00007050
GO:0099512	supramolecular fiber	cellular_component	1	149	76	12654	0.225286	0.271677	1.11745	TCONS_00007050
GO:0005929	cilium	cellular_component	1	149	76	12654	0.225286	0.271677	1.11745	TCONS_00024137
GO:0005829	cytosol	cellular_component	31	149	2378	12654	0.227248	0.273705	1.10711	XR_003074461.1; XR_003074672.1; XR_001463661.2; XR_001466688.2; XR_003077005.1; XR_001468938.2; XR_001469048.1; XR_003071320.1; XR_003071639.1; XR_003071910.1; XR_003072630.1; XR_003072385.1; XR_003072386.1; ENSGALT00000080848; ENSGALT00000100347; ENSGALT00000092932; ENSGALT00000095488; ENSGALT00000099128; ENSGALT00000092535; ENSGALT00000105766; ENSGALT00000071131; ENSGALT00000093241; TCONS_00000…
GO:0000398	mRNA splicing, via spliceosome	biological_process	1	149	77	12654	0.229632	0.275221	1.10294	XR_003075704.1
GO:0004222	metalloendopeptidase activity	molecular_function	1	149	77	12654	0.229632	0.275221	1.10294	ENSGALT00000098692
GO:0055096	low-density lipoprotein particle mediated signaling	biological_process	1	149	77	12654	0.229632	0.275221	1.10294	TCONS_00007050
GO:0005694	chromosome	cellular_component	1	149	77	12654	0.229632	0.275221	1.10294	TCONS_00020884
GO:0005198	structural molecule activity	molecular_function	1	149	78	12654	0.233983	0.27975	1.0888	XR_001464040.2
GO:0051898	negative regulation of protein kinase B signaling	biological_process	1	149	78	12654	0.233983	0.27975	1.0888	ENSGALT00000099801
GO:0005925	focal adhesion	cellular_component	2	149	142	12654	0.234389	0.279894	1.19614	ENSGALT00000099404; TCONS_00036824
GO:0098609	cell-cell adhesion	biological_process	3	149	210	12654	0.234971	0.280246	1.21323	ENSGALT00000100347; ENSGALT00000092932; TCONS_00007050
GO:0030165	PDZ domain binding	molecular_function	1	149	79	12654	0.23834	0.283227	1.07501	XR_003074365.1
GO:0010737	protein kinase A signaling	biological_process	1	149	79	12654	0.23834	0.283227	1.07501	ENSGALT00000105748
GO:0042058	regulation of epidermal growth factor receptor signaling pathway	biological_process	1	149	79	12654	0.23834	0.283227	1.07501	TCONS_00007050
GO:0016192	vesicle-mediated transport	biological_process	1	149	80	12654	0.2427	0.286668	1.06158	ENSGALT00000098692
GO:0001954	positive regulation of cell-matrix adhesion	biological_process	1	149	80	12654	0.2427	0.286668	1.06158	TCONS_00007050
GO:0043542	endothelial cell migration	biological_process	1	149	80	12654	0.2427	0.286668	1.06158	TCONS_00007050
GO:0050850	positive regulation of calcium-mediated signaling	biological_process	1	149	80	12654	0.2427	0.286668	1.06158	TCONS_00007050
GO:0034220	ion transmembrane transport	biological_process	1	149	80	12654	0.2427	0.286668	1.06158	TCONS_00036375
GO:0044877	protein-containing complex binding	molecular_function	2	149	145	12654	0.243789	0.287606	1.1714	ENSGALT00000099404; TCONS_00016396
GO:0008284	positive regulation of cell proliferation	biological_process	4	149	285	12654	0.245541	0.289324	1.19195	XR_003073702.1; XR_003073709.1; XR_003073697.1; XR_003075704.1
GO:0003007	heart morphogenesis	biological_process	1	149	81	12654	0.247064	0.289376	1.04847	XR_003077147.1
GO:0097225	sperm midpiece	cellular_component	1	149	81	12654	0.247064	0.289376	1.04847	ENSGALT00000105748
GO:0006508	proteolysis	biological_process	1	149	81	12654	0.247064	0.289376	1.04847	ENSGALT00000098692
GO:0016579	protein deubiquitination	biological_process	1	149	81	12654	0.247064	0.289376	1.04847	ENSGALT00000104180
GO:0030169	low-density lipoprotein particle binding	molecular_function	1	149	81	12654	0.247064	0.289376	1.04847	TCONS_00007050
GO:0042593	glucose homeostasis	biological_process	1	149	82	12654	0.251432	0.293787	1.03569	XR_003076129.1
GO:0071277	cellular response to calcium ion	biological_process	1	149	82	12654	0.251432	0.293787	1.03569	ENSGALT00000099404
GO:0045296	cadherin binding	molecular_function	3	149	218	12654	0.255414	0.298084	1.16871	ENSGALT00000100347; ENSGALT00000092932; TCONS_00007050
GO:0050860	negative regulation of T cell receptor signaling pathway	biological_process	1	149	83	12654	0.255801	0.29818	1.02321	ENSGALT00000099801
GO:0005604	basement membrane	cellular_component	1	149	84	12654	0.260172	0.302195	1.01103	XR_001464040.2
GO:0048666	neuron development	biological_process	1	149	84	12654	0.260172	0.302195	1.01103	XR_001470432.2
GO:0045785	positive regulation of cell adhesion	biological_process	1	149	84	12654	0.260172	0.302195	1.01103	ENSGALT00000099801
GO:0008270	zinc ion binding	molecular_function	7	149	515	12654	0.261317	0.303165	1.15434	XR_001465299.2; XR_003077005.1; XR_001470432.2; XR_003072568.1; ENSGALT00000102331; ENSGALT00000098692; TCONS_00008002
GO:0005886	plasma membrane	cellular_component	35	149	2750	12654	0.262936	0.304682	1.08088	XR_003077147.1; XR_003074972.1; XR_001466896.2; XR_003077495.1; XR_003077485.1; XR_003077990.1; XR_003071639.1; XR_003071910.1; XR_003072004.1; XR_001464670.2; XR_003072542.1; ENSGALT00000096131; ENSGALT00000100347; ENSGALT00000092932; ENSGALT00000095488; ENSGALT00000105897; ENSGALT00000099404; ENSGALT00000099801; TCONS_00000036; TCONS_00006180; TCONS_00007050; TCONS_00008002; TCONS_00009874; TCO…
GO:0045766	positive regulation of angiogenesis	biological_process	1	149	85	12654	0.264544	0.306182	0.999131	ENSGALT00000094800
GO:0030335	positive regulation of cell migration	biological_process	3	149	222	12654	0.265772	0.306877	1.14765	XR_003075704.1; TCONS_00000221; TCONS_00007050
GO:0016567	protein ubiquitination	biological_process	3	149	222	12654	0.265772	0.306877	1.14765	XR_003077005.1; TCONS_00019565; TCONS_00036375
GO:0042803	protein homodimerization activity	molecular_function	9	149	671	12654	0.266567	0.307432	1.1391	XR_001471019.2; XR_001464970.2; XR_001465299.2; ENSGALT00000100347; ENSGALT00000092932; ENSGALT00000099128; TCONS_00000109; TCONS_00007050; TCONS_00014688
GO:0036126	sperm flagellum	cellular_component	1	149	86	12654	0.268916	0.309411	0.987514	ENSGALT00000105748
GO:0051726	regulation of cell cycle	biological_process	1	149	86	12654	0.268916	0.309411	0.987514	ENSGALT00000104180
GO:0043204	perikaryon	cellular_component	1	149	89	12654	0.282028	0.324117	0.954227	XR_003074672.1
GO:0050927	positive regulation of positive chemotaxis	biological_process	1	149	90	12654	0.286395	0.328749	0.943624	TCONS_00007050
GO:0016601	Rac protein signal transduction	biological_process	1	149	91	12654	0.29076	0.333368	0.933255	TCONS_00007050
GO:0007156	homophilic cell adhesion via plasma membrane adhesion molecules	biological_process	4	149	306	12654	0.292729	0.335233	1.11015	XR_003074972.1; ENSGALT00000100347; ENSGALT00000092932; TCONS_00007050
GO:0050852	T cell receptor signaling pathway	biological_process	1	149	92	12654	0.295122	0.337183	0.923111	XR_003077990.1
GO:0035264	multicellular organism growth	biological_process	1	149	92	12654	0.295122	0.337183	0.923111	ENSGALT00000106031
GO:0001227	DNA-binding transcription repressor activity, RNA polymerase II-specific	molecular_function	1	149	93	12654	0.29948	0.341763	0.913185	XR_001470432.2
GO:0048365	Rac GTPase binding	molecular_function	2	149	163	12654	0.301196	0.343322	1.04204	XR_001463661.2; ENSGALT00000099404
GO:0005789	endoplasmic reticulum membrane	cellular_component	6	149	462	12654	0.302341	0.344226	1.10294	XR_001470036.1; XR_003074651.1; XR_001467155.2; XR_001467151.2; XR_003076804.1; TCONS_00034556
GO:0043161	proteasome-mediated ubiquitin-dependent protein catabolic process	biological_process	1	149	95	12654	0.308182	0.350468	0.89396	TCONS_00036375
GO:0002040	sprouting angiogenesis	biological_process	1	149	97	12654	0.316865	0.359505	0.875528	TCONS_00007050
GO:0030100	regulation of endocytosis	biological_process	1	149	97	12654	0.316865	0.359505	0.875528	TCONS_00007050
GO:0030424	axon	cellular_component	3	149	242	12654	0.318538	0.360985	1.0528	ENSGALT00000099404; TCONS_00000221; TCONS_00035794
GO:0006366	transcription by RNA polymerase II	biological_process	1	149	98	12654	0.321197	0.363157	0.866594	ENSGALT00000055619
GO:0010468	regulation of gene expression	biological_process	1	149	98	12654	0.321197	0.363157	0.866594	TCONS_00024137
GO:0030426	growth cone	cellular_component	1	149	99	12654	0.325522	0.367622	0.85784	ENSGALT00000099404
GO:0017137	Rab GTPase binding	molecular_function	1	149	100	12654	0.329841	0.37207	0.849262	TCONS_00008002
GO:0006357	regulation of transcription by RNA polymerase II	biological_process	4	149	323	12654	0.332028	0.374105	1.05172	TCONS_00000109; TCONS_00010024; TCONS_00020884; TCONS_00025927
GO:0030032	lamellipodium assembly	biological_process	1	149	101	12654	0.334152	0.376065	0.840853	TCONS_00007050
GO:0043524	negative regulation of neuron apoptotic process	biological_process	1	149	102	12654	0.338455	0.378729	0.83261	XR_001465299.2
GO:0030334	regulation of cell migration	biological_process	1	149	102	12654	0.338455	0.378729	0.83261	XR_001464040.2
GO:0009968	negative regulation of signal transduction	biological_process	1	149	102	12654	0.338455	0.378729	0.83261	XR_001470013.2
GO:0001938	positive regulation of endothelial cell proliferation	biological_process	1	149	102	12654	0.338455	0.378729	0.83261	TCONS_00007050
GO:0006281	DNA repair	biological_process	1	149	102	12654	0.338455	0.378729	0.83261	TCONS_00026164
GO:0062023	collagen-containing extracellular matrix	cellular_component	2	149	177	12654	0.346358	0.386122	0.959618	XR_001464040.2; XR_001469895.2
GO:0030659	cytoplasmic vesicle membrane	cellular_component	1	149	104	12654	0.347036	0.386122	0.816598	XR_001465721.2
GO:0017124	SH3 domain binding	molecular_function	1	149	104	12654	0.347036	0.386122	0.816598	XR_003071639.1
GO:0001669	acrosomal vesicle	cellular_component	1	149	104	12654	0.347036	0.386122	0.816598	ENSGALT00000105748
GO:0030182	neuron differentiation	biological_process	1	149	104	12654	0.347036	0.386122	0.816598	ENSGALT00000094989
GO:0006954	inflammatory response	biological_process	1	149	105	12654	0.351313	0.389552	0.808821	XR_003071639.1
GO:0032587	ruffle membrane	cellular_component	1	149	105	12654	0.351313	0.389552	0.808821	ENSGALT00000099801
GO:0042391	regulation of membrane potential	biological_process	1	149	105	12654	0.351313	0.389552	0.808821	TCONS_00036375
GO:0000165	MAPK cascade	biological_process	1	149	106	12654	0.355581	0.393392	0.80119	XR_003075561.1
GO:0034765	regulation of ion transmembrane transport	biological_process	1	149	106	12654	0.355581	0.393392	0.80119	TCONS_00036375
GO:0030198	extracellular matrix organization	biological_process	2	149	180	12654	0.356022	0.393435	0.943624	XR_001464040.2; ENSGALT00000098692
GO:0045665	negative regulation of neuron differentiation	biological_process	1	149	107	12654	0.359839	0.397204	0.793703	TCONS_00014688
GO:0031175	neuron projection development	biological_process	1	149	108	12654	0.364087	0.401439	0.786353	ENSGALT00000099128
GO:0009986	cell surface	cellular_component	6	149	498	12654	0.371214	0.408837	1.02321	XR_001470036.1; ENSGALT00000107924; ENSGALT00000100347; ENSGALT00000092932; ENSGALT00000098692; TCONS_00007050
GO:0016055	Wnt signaling pathway	biological_process	1	149	110	12654	0.37255	0.409386	0.772056	ENSGALT00000094989
GO:0001558	regulation of cell growth	biological_process	1	149	110	12654	0.37255	0.409386	0.772056	ENSGALT00000104180
GO:0007266	Rho protein signal transduction	biological_process	1	149	111	12654	0.376765	0.413554	0.765101	TCONS_00007050
GO:0007189	adenylate cyclase-activating G protein-coupled receptor signaling pathway	biological_process	1	149	114	12654	0.38934	0.425922	0.744966	XR_001464970.2
GO:0007219	Notch signaling pathway	biological_process	1	149	114	12654	0.38934	0.425922	0.744966	XR_001466688.2
GO:0035091	phosphatidylinositol binding	molecular_function	1	149	114	12654	0.38934	0.425922	0.744966	XR_003072542.1
GO:0005654	nucleoplasm	cellular_component	18	149	1492	12654	0.394359	0.43093	1.02458	XR_003077147.1; XR_003074357.1; XR_003074260.1; XR_003074261.1; XR_003075704.1; XR_003075561.1; XR_001468173.2; XR_003077495.1; XR_003077485.1; XR_001470432.2; XR_003072568.1; ENSGALT00000097414; ENSGALT00000103455; TCONS_00000109; TCONS_00007570; TCONS_00014688; TCONS_00036375; TCONS_00037518
GO:0043005	neuron projection	cellular_component	4	149	351	12654	0.397605	0.433993	0.96782	ENSGALT00000100347; ENSGALT00000092932; ENSGALT00000099404; TCONS_00007050
GO:0005102	signaling receptor binding	molecular_function	2	149	194	12654	0.40081	0.437003	0.875528	XR_001464040.2; XR_003077990.1
GO:0007605	sensory perception of sound	biological_process	1	149	117	12654	0.401803	0.437598	0.725865	XR_003074335.1
GO:0006468	protein phosphorylation	biological_process	2	149	198	12654	0.413465	0.449798	0.85784	TCONS_00024137; TCONS_00032801
GO:0005802	trans-Golgi network	cellular_component	1	149	120	12654	0.414146	0.450039	0.707718	XR_001466688.2
GO:0006325	chromatin organization	biological_process	1	149	123	12654	0.426363	0.4628	0.690457	TCONS_00032801
GO:0005730	nucleolus	cellular_component	5	149	445	12654	0.426998	0.462975	0.954227	XR_003074357.1; XR_001468173.2; ENSGALT00000090524; ENSGALT00000093241; TCONS_00026164
GO:0030154	cell differentiation	biological_process	6	149	531	12654	0.435236	0.471385	0.959618	ENSGALT00000105748; ENSGALT00000106031; ENSGALT00000095398; ENSGALT00000071131; TCONS_00006831; TCONS_00016091
GO:0016020	membrane	cellular_component	9	149	780	12654	0.437717	0.473548	0.979917	XR_003074672.1; XR_003074496.1; XR_003074495.1; XR_001463493.2; XR_003076804.1; XR_003072787.1; ENSGALT00000080848; TCONS_00006180; TCONS_00007570
GO:0016604	nuclear body	cellular_component	1	149	126	12654	0.438448	0.473814	0.674017	XR_003077005.1
GO:0046982	protein heterodimerization activity	molecular_function	4	149	369	12654	0.439578	0.474511	0.920609	ENSGALT00000105897; ENSGALT00000103455; TCONS_00002824; TCONS_00014688
GO:0004674	protein serine/threonine kinase activity	molecular_function	2	149	208	12654	0.44472	0.479532	0.816598	TCONS_00024137; TCONS_00032801
GO:0016021	integral component of membrane	cellular_component	30	149	2543	12654	0.44664	0.481072	1.00188	XR_003077816.1; XR_001470036.1; XR_003073598.1; XR_003074651.1; XR_001465721.2; XR_003074972.1; XR_001466896.2; XR_003076804.1; XR_003077583.1; XR_003077990.1; XR_001469301.2; XR_001469310.2; XR_001469302.2; XR_003072787.1; ENSGALT00000097414; ENSGALT00000105897; ENSGALT00000095398; ENSGALT00000091060; ENSGALT00000104906; ENSGALT00000099801; TCONS_00000036; TCONS_00000409; TCONS_00006174; TCONS_0…
GO:0003700	DNA-binding transcription factor activity	molecular_function	6	149	541	12654	0.454536	0.489039	0.94188	XR_001470432.2; TCONS_00000109; TCONS_00014688; TCONS_00021054; TCONS_00021055; TCONS_00025927
GO:0005667	transcription factor complex	cellular_component	2	149	212	12654	0.457044	0.490658	0.80119	XR_001465299.2; TCONS_00000109
GO:0005768	endosome	cellular_component	2	149	212	12654	0.457044	0.490658	0.80119	TCONS_00008002; TCONS_00016396
GO:0005901	caveola	cellular_component	1	149	131	12654	0.458279	0.491444	0.648291	TCONS_00007050
GO:0007162	negative regulation of cell adhesion	biological_process	1	149	132	12654	0.462197	0.495103	0.64338	TCONS_00007050
GO:0003676	nucleic acid binding	molecular_function	1	149	134	12654	0.469984	0.502893	0.633777	TCONS_00008002
GO:0005813	centrosome	cellular_component	2	149	218	12654	0.475315	0.508041	0.779139	XR_003072630.1; ENSGALT00000090524
GO:0003682	chromatin binding	molecular_function	3	149	303	12654	0.48009	0.512586	0.840853	XR_003076129.1; ENSGALT00000104180; TCONS_00020884
GO:0006020	inositol metabolic process	biological_process	1	149	137	12654	0.481538	0.51357	0.619899	XR_001463661.2
GO:0008440	inositol-1,4,5-trisphosphate 3-kinase activity	molecular_function	1	149	139	12654	0.489155	0.519993	0.61098	XR_001463661.2
GO:0032958	inositol phosphate biosynthetic process	biological_process	1	149	139	12654	0.489155	0.519993	0.61098	XR_001463661.2
GO:0097062	dendritic spine maintenance	biological_process	1	149	139	12654	0.489155	0.519993	0.61098	XR_001463661.2
GO:0043647	inositol phosphate metabolic process	biological_process	1	149	144	12654	0.507891	0.539324	0.589765	XR_001463661.2
GO:0031965	nuclear membrane	cellular_component	1	149	145	12654	0.511585	0.542657	0.585698	TCONS_00007570
GO:0004683	calmodulin-dependent protein kinase activity	molecular_function	1	149	147	12654	0.518918	0.54984	0.577729	XR_001463661.2
GO:0031012	extracellular matrix	cellular_component	2	149	233	12654	0.519709	0.550082	0.72898	XR_001469895.2; ENSGALT00000098692
GO:0061003	positive regulation of dendritic spine morphogenesis	biological_process	1	149	148	12654	0.522557	0.55225	0.573826	XR_001463661.2
GO:0008285	negative regulation of cell proliferation	biological_process	3	149	320	12654	0.522887	0.55225	0.796183	XR_003077147.1; ENSGALT00000090524; TCONS_00007050
GO:0007165	signal transduction	biological_process	6	149	582	12654	0.531968	0.561235	0.875528	XR_001463661.2; XR_001470432.2; XR_003072542.1; ENSGALT00000094989; TCONS_00006180; TCONS_00024137
GO:0007411	axon guidance	biological_process	1	149	151	12654	0.533365	0.562103	0.562425	XR_001465299.2
GO:0006886	intracellular protein transport	biological_process	1	149	152	12654	0.536931	0.565251	0.558725	TCONS_00032801
GO:0008283	cell proliferation	biological_process	1	149	153	12654	0.540478	0.567763	0.555073	ENSGALT00000092535
GO:0008083	growth factor activity	molecular_function	1	149	153	12654	0.540478	0.567763	0.555073	TCONS_00006831
GO:0000977	RNA polymerase II regulatory region sequence-specific DNA binding	molecular_function	3	149	331	12654	0.549685	0.576334	0.769724	XR_001465299.2; XR_003074260.1; XR_003074261.1
GO:0003677	DNA binding	molecular_function	9	149	851	12654	0.549816	0.576334	0.898162	XR_003077147.1; XR_001465299.2; XR_001464045.2; XR_001464046.2; XR_001470432.2; XR_003072568.1; ENSGALT00000102331; ENSGALT00000103455; TCONS_00014688
GO:0043065	positive regulation of apoptotic process	biological_process	1	149	157	12654	0.554479	0.5806	0.540931	TCONS_00006831
GO:0046983	protein dimerization activity	molecular_function	1	149	159	12654	0.561367	0.587183	0.534127	XR_003075975.1
GO:0032991	protein-containing complex	cellular_component	2	149	251	12654	0.570219	0.595805	0.676703	ENSGALT00000105897; ENSGALT00000099404
GO:0035556	intracellular signal transduction	biological_process	2	149	255	12654	0.580996	0.606418	0.666088	TCONS_00024137; TCONS_00032801
GO:0048167	regulation of synaptic plasticity	biological_process	1	149	166	12654	0.584876	0.609168	0.511603	XR_001463661.2
GO:0031225	anchored component of membrane	cellular_component	1	149	166	12654	0.584876	0.609168	0.511603	TCONS_00007050
GO:0010629	negative regulation of gene expression	biological_process	1	149	172	12654	0.604283	0.628043	0.493757	ENSGALT00000093241
GO:0070374	positive regulation of ERK1 and ERK2 cascade	biological_process	1	149	172	12654	0.604283	0.628043	0.493757	ENSGALT00000094800
GO:0001525	angiogenesis	biological_process	1	149	173	12654	0.60745	0.630665	0.490903	ENSGALT00000094800
GO:0000981	DNA-binding transcription factor activity, RNA polymerase II-specific	molecular_function	6	149	628	12654	0.613404	0.636171	0.811397	XR_003077147.1; XR_001464045.2; XR_001464046.2; XR_001470432.2; ENSGALT00000093247; TCONS_00014688
GO:0007283	spermatogenesis	biological_process	2	149	268	12654	0.614836	0.636981	0.633777	ENSGALT00000105748; ENSGALT00000071131
GO:0005509	calcium ion binding	molecular_function	7	149	731	12654	0.635473	0.657664	0.813247	XR_003074972.1; XR_001469895.2; ENSGALT00000107924; ENSGALT00000100347; ENSGALT00000092932; ENSGALT00000095398; TCONS_00007050
GO:0043025	neuronal cell body	cellular_component	2	149	280	12654	0.644419	0.666217	0.606616	ENSGALT00000099128; TCONS_00035794
GO:0007186	G protein-coupled receptor signaling pathway	biological_process	1	149	186	12654	0.646895	0.668071	0.456592	XR_003074672.1
GO:0007399	nervous system development	biological_process	2	149	282	12654	0.649192	0.66903	0.602313	XR_003076129.1; ENSGALT00000094989
GO:0045202	synapse	cellular_component	2	149	282	12654	0.649192	0.66903	0.602313	ENSGALT00000100347; ENSGALT00000092932
GO:0006915	apoptotic process	biological_process	2	149	286	12654	0.658603	0.678014	0.593889	XR_003075704.1; XR_003072630.1
GO:0005874	microtubule	cellular_component	1	149	191	12654	0.661216	0.679988	0.44464	ENSGALT00000099404
GO:0045892	negative regulation of transcription, DNA-templated	biological_process	3	149	382	12654	0.662736	0.680836	0.666959	TCONS_00014688; TCONS_00021054; TCONS_00021055
GO:0010628	positive regulation of gene expression	biological_process	2	149	289	12654	0.665542	0.683001	0.587724	ENSGALT00000055619; ENSGALT00000090524
GO:0046872	metal ion binding	molecular_function	18	149	1737	12654	0.671844	0.688746	0.880064	XR_003077147.1; XR_001471019.2; XR_001464045.2; XR_001464046.2; XR_003074260.1; XR_003074261.1; XR_003074672.1; XR_003074335.1; XR_001463493.2; XR_003075975.1; XR_001464670.2; ENSGALT00000096131; TCONS_00002824; TCONS_00006180; TCONS_00014688; TCONS_00019565; TCONS_00021054; TCONS_00021055
GO:0003779	actin binding	molecular_function	1	149	197	12654	0.677786	0.694109	0.431097	XR_001469048.1
GO:0005516	calmodulin binding	molecular_function	2	149	300	12654	0.690115	0.705996	0.566174	XR_001463661.2; ENSGALT00000099404
GO:0005096	GTPase activator activity	molecular_function	1	149	209	12654	0.708956	0.724513	0.406345	XR_003072542.1
GO:0005622	intracellular	cellular_component	2	149	331	12654	0.752079	0.76778	0.513149	XR_001464970.2; TCONS_00036375
GO:0051301	cell division	biological_process	1	149	228	12654	0.753163	0.768085	0.372483	ENSGALT00000103455
GO:0043565	sequence-specific DNA binding	molecular_function	4	149	537	12654	0.763514	0.77783	0.632597	XR_001465299.2; XR_001470432.2; ENSGALT00000093247; TCONS_00025927
GO:0042802	identical protein binding	molecular_function	3	149	439	12654	0.7646	0.778126	0.580361	XR_001470013.2; ENSGALT00000092535; TCONS_00014688
GO:0045893	positive regulation of transcription, DNA-templated	biological_process	3	149	441	12654	0.767698	0.780466	0.577729	XR_003075975.1; XR_003071639.1; XR_003072568.1
GO:0007507	heart development	biological_process	1	149	249	12654	0.795219	0.807606	0.341069	ENSGALT00000094800
GO:0043197	dendritic spine	cellular_component	1	149	261	12654	0.81632	0.828175	0.325388	XR_001463661.2
GO:0016607	nuclear speck	cellular_component	1	149	273	12654	0.835468	0.846723	0.311085	XR_003072568.1
GO:0005783	endoplasmic reticulum	cellular_component	3	149	515	12654	0.861418	0.872119	0.494716	XR_001464040.2; ENSGALT00000107924; ENSGALT00000098692
GO:0098978	glutamatergic synapse	cellular_component	2	149	414	12654	0.870224	0.880123	0.410271	ENSGALT00000099128; TCONS_00000221
GO:0030425	dendrite	cellular_component	1	149	306	12654	0.879213	0.888296	0.277537	ENSGALT00000099128
GO:0030054	cell junction	cellular_component	3	149	537	12654	0.88223	0.890424	0.474448	XR_003077495.1; XR_003077485.1; ENSGALT00000099128
GO:0005739	mitochondrion	cellular_component	3	149	539	12654	0.883982	0.891272	0.472687	XR_003072298.1; ENSGALT00000092535; TCONS_00035794
GO:0045944	positive regulation of transcription by RNA polymerase II	biological_process	6	149	870	12654	0.894382	0.90083	0.585698	XR_001465299.2; XR_003074461.1; XR_003075975.1; ENSGALT00000090524; TCONS_00000109; TCONS_00007050
GO:0005524	ATP binding	molecular_function	8	149	1077	12654	0.896646	0.90218	0.630835	XR_003074461.1; XR_001463661.2; XR_003077495.1; XR_003077485.1; ENSGALT00000106031; TCONS_00024137; TCONS_00032801; TCONS_00035794
GO:0000122	negative regulation of transcription by RNA polymerase II	biological_process	4	149	665	12654	0.897944	0.902559	0.510834	XR_001465299.2; XR_001470432.2; TCONS_00014688; TCONS_00036375
GO:0005634	nucleus	cellular_component	32	149	3344	12654	0.902459	0.906166	0.812691	XR_001471019.2; XR_001465299.2; XR_001464045.2; XR_001464046.2; XR_003074461.1; XR_003074260.1; XR_003074261.1; XR_003074335.1; XR_001463493.2; XR_003075704.1; XR_003075561.1; XR_003075975.1; XR_003076129.1; XR_001469048.1; XR_001470013.2; XR_001470432.2; XR_003072630.1; XR_003072568.1; ENSGALT00000093247; ENSGALT00000055619; ENSGALT00000090524; ENSGALT00000093241; ENSGALT00000099404; ENSGALT0000…
GO:0008134	transcription factor binding	molecular_function	1	149	330	12654	0.904033	0.906814	0.257352	XR_003072568.1
GO:0048471	perinuclear region of cytoplasm	cellular_component	1	149	337	12654	0.910328	0.912193	0.252006	XR_003075704.1
GO:0003723	RNA binding	molecular_function	2	149	487	12654	0.930044	0.930996	0.348773	XR_003075704.1; XR_001468173.2
GO:0005887	integral component of plasma membrane	cellular_component	4	149	924	12654	0.986697	0.986697	0.367646	XR_001464970.2; XR_001464670.2; ENSGALT00000096131; TCONS_00000221

## Sheet: enrichment-go-JR-vs-JC-Total
id	Term	Category	ListHits	ListTotal	PopHits	PopTotal	pValue	qValue	Enrichment_score	Gene
GO:0034224	cellular response to zinc ion starvation	biological_process	1	69	1	12654	0	0	183.391	TCONS_00026106
GO:0000243	commitment complex	cellular_component	1	69	1	12654	0	0	183.391	TCONS_00031145
GO:0030029	actin filament-based process	biological_process	1	69	2	12654	2.93047e-05	0.00166447	91.6957	ENSGALT00000094761
GO:0042587	glycogen granule	cellular_component	1	69	2	12654	2.93047e-05	0.00166447	91.6957	TCONS_00032217
GO:0050196	[phosphorylase] phosphatase activity	molecular_function	1	69	2	12654	2.93047e-05	0.00166447	91.6957	TCONS_00032217
GO:0033598	mammary gland epithelial cell proliferation	biological_process	2	69	13	12654	4.26783e-05	0.00166447	28.214	XR_003074392.1; ENSGALT00000101315
GO:0061030	epithelial cell differentiation involved in mammary gland alveolus development	biological_process	2	69	13	12654	4.26783e-05	0.00166447	28.214	XR_003074392.1; ENSGALT00000101315
GO:0004771	sterol esterase activity	molecular_function	2	69	13	12654	4.26783e-05	0.00166447	28.214	XR_003076804.1; XR_003076801.1
GO:0001966	thigmotaxis	biological_process	2	69	14	12654	5.41058e-05	0.00166447	26.1988	XR_003074392.1; ENSGALT00000101315
GO:0045475	locomotor rhythm	biological_process	2	69	14	12654	5.41058e-05	0.00166447	26.1988	XR_003074392.1; ENSGALT00000101315
GO:0045578	negative regulation of B cell differentiation	biological_process	2	69	14	12654	5.41058e-05	0.00166447	26.1988	XR_003074392.1; ENSGALT00000101315
GO:0061031	endodermal digestive tract morphogenesis	biological_process	2	69	14	12654	5.41058e-05	0.00166447	26.1988	XR_003074392.1; ENSGALT00000101315
GO:0071285	cellular response to lithium ion	biological_process	2	69	14	12654	5.41058e-05	0.00166447	26.1988	XR_003074392.1; ENSGALT00000101315
GO:2000045	regulation of G1/S transition of mitotic cell cycle	biological_process	2	69	15	12654	6.73682e-05	0.00166447	24.4522	XR_003074392.1; ENSGALT00000101315
GO:0034383	low-density lipoprotein particle clearance	biological_process	2	69	15	12654	6.73682e-05	0.00166447	24.4522	XR_003076804.1; XR_003076801.1
GO:0043153	entrainment of circadian clock by photoperiod	biological_process	2	69	16	12654	8.2591e-05	0.00166447	22.9239	XR_003074392.1; ENSGALT00000101315
GO:0048667	cell morphogenesis involved in neuron differentiation	biological_process	2	69	16	12654	8.2591e-05	0.00166447	22.9239	XR_003074392.1; ENSGALT00000101315
GO:0048711	positive regulation of astrocyte differentiation	biological_process	2	69	16	12654	8.2591e-05	0.00166447	22.9239	XR_003074392.1; ENSGALT00000101315
GO:0003688	DNA replication origin binding	molecular_function	1	69	3	12654	8.76036e-05	0.00166447	61.1304	XR_001470345.2
GO:0072708	response to sorbitol	biological_process	1	69	3	12654	8.76036e-05	0.00166447	61.1304	XR_001470345.2
GO:0072710	response to hydroxyurea	biological_process	1	69	3	12654	8.76036e-05	0.00166447	61.1304	XR_001470345.2
GO:0072716	response to actinomycin D	biological_process	1	69	3	12654	8.76036e-05	0.00166447	61.1304	XR_001470345.2
GO:0072720	response to dithiothreitol	biological_process	1	69	3	12654	8.76036e-05	0.00166447	61.1304	XR_001470345.2
GO:0072739	response to anisomycin	biological_process	1	69	3	12654	8.76036e-05	0.00166447	61.1304	XR_001470345.2
GO:0090240	positive regulation of histone H4 acetylation	biological_process	1	69	3	12654	8.76036e-05	0.00166447	61.1304	XR_001470345.2
GO:0061351	neural precursor cell proliferation	biological_process	1	69	3	12654	8.76036e-05	0.00166447	61.1304	TCONS_00026106
GO:0070315	G1 to G0 transition involved in cell differentiation	biological_process	1	69	3	12654	8.76036e-05	0.00166447	61.1304	TCONS_00026106
GO:0090398	cellular senescence	biological_process	2	69	17	12654	9.98977e-05	0.00180168	21.5754	XR_003074392.1; ENSGALT00000101315
GO:0006807	nitrogen compound metabolic process	biological_process	2	69	18	12654	0.00011941	0.00180168	20.3768	XR_003074496.1; XR_003074494.1
GO:0003149	membranous septum morphogenesis	biological_process	2	69	18	12654	0.00011941	0.00180168	20.3768	XR_003074392.1; ENSGALT00000101315
GO:0003166	bundle of His development	biological_process	2	69	18	12654	0.00011941	0.00180168	20.3768	XR_003074392.1; ENSGALT00000101315
GO:0045651	positive regulation of macrophage differentiation	biological_process	2	69	18	12654	0.00011941	0.00180168	20.3768	XR_003074392.1; ENSGALT00000101315
GO:0045777	positive regulation of blood pressure	biological_process	2	69	18	12654	0.00011941	0.00180168	20.3768	XR_003074392.1; ENSGALT00000101315
GO:0003950	NAD+ ADP-ribosyltransferase activity	molecular_function	2	69	18	12654	0.00011941	0.00180168	20.3768	ENSGALT00000105745; ENSGALT00000092481
GO:0005753	mitochondrial proton-transporting ATP synthase complex	cellular_component	2	69	19	12654	0.000141246	0.00190562	19.3043	XR_003072475.1; XR_003072476.1
GO:0045648	positive regulation of erythrocyte differentiation	biological_process	2	69	19	12654	0.000141246	0.00190562	19.3043	XR_003074392.1; ENSGALT00000101315
GO:0001779	natural killer cell differentiation	biological_process	2	69	20	12654	0.000165523	0.00190562	18.3391	XR_003074392.1; ENSGALT00000101315
GO:0043353	enucleate erythrocyte differentiation	biological_process	2	69	20	12654	0.000165523	0.00190562	18.3391	XR_003074392.1; ENSGALT00000101315
GO:0071158	positive regulation of cell cycle arrest	biological_process	2	69	20	12654	0.000165523	0.00190562	18.3391	XR_003074392.1; ENSGALT00000101315
GO:2000483	negative regulation of interleukin-8 secretion	biological_process	1	69	4	12654	0.000174589	0.00190562	45.8478	ENSGALT00000090649
GO:0047844	deoxycytidine deaminase activity	molecular_function	1	69	4	12654	0.000174589	0.00190562	45.8478	TCONS_00012368
GO:0000702	oxidized base lesion DNA N-glycosylase activity	molecular_function	1	69	4	12654	0.000174589	0.00190562	45.8478	TCONS_00026164
GO:0000703	oxidized pyrimidine nucleobase lesion DNA N-glycosylase activity	molecular_function	1	69	4	12654	0.000174589	0.00190562	45.8478	TCONS_00026164
GO:0004844	uracil DNA N-glycosylase activity	molecular_function	1	69	4	12654	0.000174589	0.00190562	45.8478	TCONS_00026164
GO:0017065	single-strand selective uracil DNA N-glycosylase activity	molecular_function	1	69	4	12654	0.000174589	0.00190562	45.8478	TCONS_00026164
GO:0019104	DNA N-glycosylase activity	molecular_function	1	69	4	12654	0.000174589	0.00190562	45.8478	TCONS_00026164
GO:0000395	mRNA 5'-splice site recognition	biological_process	1	69	4	12654	0.000174589	0.00190562	45.8478	TCONS_00031145
GO:0007623	circadian rhythm	biological_process	3	69	54	12654	0.000208496	0.0022283	10.1884	XR_003074392.1; ENSGALT00000055619; ENSGALT00000101315
GO:0048541	Peyer's patch development	biological_process	2	69	22	12654	0.000221861	0.0022763	16.6719	XR_003074392.1; ENSGALT00000101315
GO:2000178	negative regulation of neural precursor cell proliferation	biological_process	2	69	22	12654	0.000221861	0.0022763	16.6719	XR_003074392.1; ENSGALT00000101315
GO:0015986	ATP synthesis coupled proton transport	biological_process	2	69	24	12654	0.000289321	0.00243847	15.2826	XR_003072475.1; XR_003072476.1
GO:0071931	positive regulation of transcription involved in G1/S transition of mitotic cell cycle	biological_process	2	69	24	12654	0.000289321	0.00243847	15.2826	XR_003074392.1; ENSGALT00000101315
GO:0031428	box C/D snoRNP complex	cellular_component	1	69	5	12654	0.000289955	0.00243847	36.6783	XR_001468173.2
GO:0098976	excitatory chemical synaptic transmission	biological_process	1	69	5	12654	0.000289955	0.00243847	36.6783	XR_001469291.2
GO:0098985	asymmetric, glutamatergic, excitatory synapse	cellular_component	1	69	5	12654	0.000289955	0.00243847	36.6783	XR_001469291.2
GO:1904717	regulation of AMPA glutamate receptor clustering	biological_process	1	69	5	12654	0.000289955	0.00243847	36.6783	XR_001469291.2
GO:0010485	H4 histone acetyltransferase activity	molecular_function	1	69	5	12654	0.000289955	0.00243847	36.6783	XR_001470345.2
GO:0060050	positive regulation of protein glycosylation	biological_process	1	69	5	12654	0.000289955	0.00243847	36.6783	ENSGALT00000105897
GO:0010847	regulation of chromatin assembly	biological_process	1	69	5	12654	0.000289955	0.00243847	36.6783	ENSGALT00000105745
GO:1900045	negative regulation of protein K63-linked ubiquitination	biological_process	1	69	5	12654	0.000289955	0.00243847	36.6783	ENSGALT00000105745
GO:0004126	cytidine deaminase activity	molecular_function	1	69	5	12654	0.000289955	0.00243847	36.6783	TCONS_00012368
GO:0046933	proton-transporting ATP synthase activity, rotational mechanism	molecular_function	2	69	25	12654	0.000327493	0.00266673	14.6713	XR_003072475.1; XR_003072476.1
GO:0048715	negative regulation of oligodendrocyte differentiation	biological_process	2	69	25	12654	0.000327493	0.00266673	14.6713	XR_003074392.1; ENSGALT00000101315
GO:0032922	circadian regulation of gene expression	biological_process	2	69	26	12654	0.000368767	0.0029559	14.107	XR_003074392.1; ENSGALT00000101315
GO:0021772	olfactory bulb development	biological_process	2	69	27	12654	0.000413247	0.00326148	13.5845	XR_003074392.1; ENSGALT00000101315
GO:0070213	protein auto-ADP-ribosylation	biological_process	1	69	6	12654	0.000433399	0.00331841	30.5652	ENSGALT00000105745
GO:0071578	zinc ion import across plasma membrane	biological_process	1	69	6	12654	0.000433399	0.00331841	30.5652	TCONS_00026106
GO:0060612	adipose tissue development	biological_process	2	69	28	12654	0.000461035	0.00342769	13.0994	XR_003074392.1; ENSGALT00000101315
GO:0060749	mammary gland alveolus development	biological_process	2	69	28	12654	0.000461035	0.00342769	13.0994	XR_003074392.1; ENSGALT00000101315
GO:2001224	positive regulation of neuron migration	biological_process	2	69	30	12654	0.000566929	0.00415478	12.2261	TCONS_00002874; TCONS_00031536
GO:0034356	NAD biosynthesis via nicotinamide riboside salvage pathway	biological_process	1	69	7	12654	0.000604619	0.00436859	26.1988	ENSGALT00000105745
GO:0014003	oligodendrocyte development	biological_process	2	69	31	12654	0.000625228	0.00445475	11.8317	XR_003074392.1; ENSGALT00000101315
GO:0042752	regulation of circadian rhythm	biological_process	2	69	32	12654	0.000687223	0.00470061	11.462	XR_003074392.1; ENSGALT00000101315
GO:0043392	negative regulation of DNA binding	biological_process	2	69	32	12654	0.000687223	0.00470061	11.462	XR_003074392.1; ENSGALT00000101315
GO:0048557	embryonic digestive tract morphogenesis	biological_process	2	69	32	12654	0.000687223	0.00470061	11.462	XR_003074392.1; ENSGALT00000101315
GO:0005610	laminin-5 complex	cellular_component	1	69	8	12654	0.000803319	0.00502564	22.9239	XR_001464039.2
GO:0048172	regulation of short-term neuronal synaptic plasticity	biological_process	1	69	8	12654	0.000803319	0.00502564	22.9239	XR_001469291.2
GO:0010638	positive regulation of organelle organization	biological_process	1	69	8	12654	0.000803319	0.00502564	22.9239	XR_001463882.2
GO:0044220	host cell perinuclear region of cytoplasm	cellular_component	1	69	8	12654	0.000803319	0.00502564	22.9239	XR_001463882.2
GO:0048747	muscle fiber development	biological_process	1	69	8	12654	0.000803319	0.00502564	22.9239	ENSGALT00000094761
GO:0070212	protein poly-ADP-ribosylation	biological_process	1	69	8	12654	0.000803319	0.00502564	22.9239	ENSGALT00000105745
GO:0048026	positive regulation of mRNA splicing, via spliceosome	biological_process	1	69	8	12654	0.000803319	0.00502564	22.9239	TCONS_00026106
GO:0045600	positive regulation of fat cell differentiation	biological_process	2	69	34	12654	0.000822665	0.00508466	10.7877	XR_003074392.1; ENSGALT00000101315
GO:0032088	negative regulation of NF-kappaB transcription factor activity	biological_process	2	69	35	12654	0.000896291	0.00547378	10.4795	ENSGALT00000090649; ENSGALT00000105745
GO:1903215	negative regulation of protein targeting to mitochondrion	biological_process	1	69	9	12654	0.0010292	0.00586644	20.3768	XR_001463882.2
GO:0006471	protein ADP-ribosylation	biological_process	1	69	9	12654	0.0010292	0.00586644	20.3768	ENSGALT00000105745
GO:0045071	negative regulation of viral genome replication	biological_process	1	69	9	12654	0.0010292	0.00586644	20.3768	ENSGALT00000105745
GO:0030272	5-formyltetrahydrofolate cyclo-ligase activity	molecular_function	1	69	9	12654	0.0010292	0.00586644	20.3768	ENSGALT00000101473
GO:0046653	tetrahydrofolate metabolic process	biological_process	1	69	9	12654	0.0010292	0.00586644	20.3768	ENSGALT00000101473
GO:0071004	U2-type prespliceosome	cellular_component	1	69	9	12654	0.0010292	0.00586644	20.3768	TCONS_00031145
GO:0045668	negative regulation of osteoblast differentiation	biological_process	2	69	38	12654	0.00114183	0.00643693	9.65217	XR_003074392.1; ENSGALT00000101315
GO:0032591	dendritic spine membrane	cellular_component	1	69	10	12654	0.00128197	0.00677991	18.3391	XR_001469291.2
GO:0098970	postsynaptic neurotransmitter receptor diffusion trapping	biological_process	1	69	10	12654	0.00128197	0.00677991	18.3391	XR_001469291.2
GO:0035374	chondroitin sulfate binding	molecular_function	1	69	10	12654	0.00128197	0.00677991	18.3391	ENSGALT00000090649
GO:1990535	neuron projection maintenance	biological_process	1	69	10	12654	0.00128197	0.00677991	18.3391	TCONS_00002874
GO:0071897	DNA biosynthetic process	biological_process	1	69	10	12654	0.00128197	0.00677991	18.3391	TCONS_00022515
GO:0019888	protein phosphatase regulator activity	molecular_function	1	69	10	12654	0.00128197	0.00677991	18.3391	TCONS_00032217
GO:0048663	neuron fate commitment	biological_process	2	69	40	12654	0.00132691	0.00694598	9.16957	XR_003074392.1; ENSGALT00000101315
GO:0048469	cell maturation	biological_process	2	69	42	12654	0.00152985	0.00748567	8.73292	XR_003074392.1; ENSGALT00000101315
GO:0110024	positive regulation of cardiac muscle myoblast proliferation	biological_process	1	69	11	12654	0.00156134	0.00748567	16.6719	XR_003075507.1
GO:0030515	snoRNA binding	molecular_function	1	69	11	12654	0.00156134	0.00748567	16.6719	XR_001468173.2
GO:0001665	alpha-N-acetylgalactosaminide alpha-2,6-sialyltransferase activity	molecular_function	1	69	11	12654	0.00156134	0.00748567	16.6719	XR_003071089.1
GO:1990743	protein sialylation	biological_process	1	69	11	12654	0.00156134	0.00748567	16.6719	XR_003071089.1
GO:0071353	cellular response to interleukin-4	biological_process	1	69	11	12654	0.00156134	0.00748567	16.6719	ENSGALT00000055619
GO:0005542	folic acid binding	molecular_function	1	69	11	12654	0.00156134	0.00748567	16.6719	ENSGALT00000101473
GO:0005685	U1 snRNP	cellular_component	1	69	11	12654	0.00156134	0.00748567	16.6719	TCONS_00031145
GO:0005977	glycogen metabolic process	biological_process	1	69	11	12654	0.00156134	0.00748567	16.6719	TCONS_00032217
GO:0010916	negative regulation of very-low-density lipoprotein particle clearance	biological_process	1	69	12	12654	0.00186701	0.00811677	15.2826	XR_003074903.1
GO:0035473	lipase binding	molecular_function	1	69	12	12654	0.00186701	0.00811677	15.2826	XR_003074903.1
GO:0070326	very-low-density lipoprotein particle receptor binding	molecular_function	1	69	12	12654	0.00186701	0.00811677	15.2826	XR_003074903.1
GO:1900116	extracellular negative regulation of signal transduction	biological_process	1	69	12	12654	0.00186701	0.00811677	15.2826	XR_003074903.1
GO:1900222	negative regulation of amyloid-beta clearance	biological_process	1	69	12	12654	0.00186701	0.00811677	15.2826	XR_003074903.1
GO:0035970	peptidyl-threonine dephosphorylation	biological_process	1	69	12	12654	0.00186701	0.00811677	15.2826	XR_003075561.1
GO:0043983	histone H4-K12 acetylation	biological_process	1	69	12	12654	0.00186701	0.00811677	15.2826	XR_001470345.2
GO:1900182	positive regulation of protein localization to nucleus	biological_process	1	69	12	12654	0.00186701	0.00811677	15.2826	XR_001470345.2
GO:0006977	DNA damage response, signal transduction by p53 class mediator resulting in cell cycle arrest	biological_process	1	69	12	12654	0.00186701	0.00811677	15.2826	ENSGALT00000046583
GO:0097156	fasciculation of motor neuron axon	biological_process	1	69	12	12654	0.00186701	0.00811677	15.2826	TCONS_00002874
GO:0008253	5'-nucleotidase activity	molecular_function	1	69	12	12654	0.00186701	0.00811677	15.2826	TCONS_00022562
GO:0048237	rough endoplasmic reticulum lumen	cellular_component	1	69	13	12654	0.00219871	0.00902352	14.107	XR_003074903.1
GO:0048259	regulation of receptor-mediated endocytosis	biological_process	1	69	13	12654	0.00219871	0.00902352	14.107	XR_003074903.1
GO:0034511	U3 snoRNA binding	molecular_function	1	69	13	12654	0.00219871	0.00902352	14.107	XR_001468173.2
GO:0098962	regulation of postsynaptic neurotransmitter receptor activity	biological_process	1	69	13	12654	0.00219871	0.00902352	14.107	XR_001469291.2
GO:0008139	nuclear localization sequence binding	molecular_function	1	69	13	12654	0.00219871	0.00902352	14.107	ENSGALT00000102492
GO:0030014	CCR4-NOT complex	cellular_component	1	69	13	12654	0.00219871	0.00902352	14.107	ENSGALT00000046583
GO:0006882	cellular zinc ion homeostasis	biological_process	1	69	13	12654	0.00219871	0.00902352	14.107	TCONS_00026106
GO:0001656	metanephros development	biological_process	2	69	48	12654	0.00225177	0.00916791	7.6413	XR_003074392.1; ENSGALT00000101315
GO:0010629	negative regulation of gene expression	biological_process	4	69	172	12654	0.00243887	0.00957156	4.26491	XR_003074392.1; XR_003071967.1; ENSGALT00000101315; ENSGALT00000105745
GO:1900223	positive regulation of amyloid-beta clearance	biological_process	1	69	14	12654	0.00255615	0.00957156	13.0994	XR_003074903.1
GO:0032040	small-subunit processome	cellular_component	1	69	14	12654	0.00255615	0.00957156	13.0994	XR_001468173.2
GO:0005215	transporter activity	molecular_function	1	69	14	12654	0.00255615	0.00957156	13.0994	ENSGALT00000105897
GO:0070863	positive regulation of protein exit from endoplasmic reticulum	biological_process	1	69	14	12654	0.00255615	0.00957156	13.0994	ENSGALT00000105897
GO:0051059	NF-kappaB binding	molecular_function	1	69	14	12654	0.00255615	0.00957156	13.0994	ENSGALT00000090649
GO:0000289	nuclear-transcribed mRNA poly(A) tail shortening	biological_process	1	69	14	12654	0.00255615	0.00957156	13.0994	ENSGALT00000046583
GO:0005520	insulin-like growth factor binding	molecular_function	1	69	14	12654	0.00255615	0.00957156	13.0994	TCONS_00022515
GO:0070938	contractile ring	cellular_component	1	69	14	12654	0.00255615	0.00957156	13.0994	TCONS_00031536
GO:1903438	positive regulation of mitotic cytokinetic process	biological_process	1	69	14	12654	0.00255615	0.00957156	13.0994	TCONS_00031536
GO:0005978	glycogen biosynthetic process	biological_process	1	69	14	12654	0.00255615	0.00957156	13.0994	TCONS_00032217
GO:0031667	response to nutrient levels	biological_process	2	69	52	12654	0.00283286	0.0104551	7.05351	XR_003073701.1; XR_003071967.1
GO:0003824	catalytic activity	molecular_function	2	69	52	12654	0.00283286	0.0104551	7.05351	XR_003074496.1; XR_003074494.1
GO:0045056	transcytosis	biological_process	1	69	15	12654	0.00293904	0.0105435	12.2261	XR_003074903.1
GO:0048019	receptor antagonist activity	molecular_function	1	69	15	12654	0.00293904	0.0105435	12.2261	XR_003074903.1
GO:0004523	RNA-DNA hybrid ribonuclease activity	molecular_function	1	69	15	12654	0.00293904	0.0105435	12.2261	TCONS_00021660
GO:0010494	cytoplasmic stress granule	cellular_component	1	69	15	12654	0.00293904	0.0105435	12.2261	TCONS_00025642
GO:0048661	positive regulation of smooth muscle cell proliferation	biological_process	3	69	111	12654	0.0031287	0.011146	4.95652	XR_003074392.1; ENSGALT00000101315; TCONS_00006481
GO:0001654	eye development	biological_process	2	69	55	12654	0.00332398	0.0114471	6.66877	XR_003075507.1; TCONS_00026106
GO:0031904	endosome lumen	cellular_component	1	69	16	12654	0.0033471	0.0114471	11.462	XR_003074903.1
GO:0043981	histone H4-K5 acetylation	biological_process	1	69	16	12654	0.0033471	0.0114471	11.462	XR_001470345.2
GO:0043982	histone H4-K8 acetylation	biological_process	1	69	16	12654	0.0033471	0.0114471	11.462	XR_001470345.2
GO:0015721	bile acid and bile salt transport	biological_process	1	69	16	12654	0.0033471	0.0114471	11.462	ENSGALT00000105897
GO:1990023	mitotic spindle midzone	cellular_component	1	69	16	12654	0.0033471	0.0114471	11.462	TCONS_00031536
GO:0046427	positive regulation of JAK-STAT cascade	biological_process	2	69	56	12654	0.00349854	0.0117304	6.54969	XR_003073701.1; XR_003071967.1
GO:0019216	regulation of lipid metabolic process	biological_process	2	69	56	12654	0.00349854	0.0117304	6.54969	XR_003074392.1; ENSGALT00000101315
GO:0060548	negative regulation of cell death	biological_process	2	69	56	12654	0.00349854	0.0117304	6.54969	XR_003074903.1; TCONS_00022515
GO:0031581	hemidesmosome assembly	biological_process	1	69	17	12654	0.00378006	0.0118968	10.7877	XR_001464039.2
GO:0002091	negative regulation of receptor internalization	biological_process	1	69	17	12654	0.00378006	0.0118968	10.7877	XR_003074903.1
GO:0070848	response to growth factor	biological_process	1	69	17	12654	0.00378006	0.0118968	10.7877	XR_003075507.1
GO:0033229	cysteine transmembrane transporter activity	molecular_function	1	69	17	12654	0.00378006	0.0118968	10.7877	ENSGALT00000093041
GO:0042883	cysteine transport	biological_process	1	69	17	12654	0.00378006	0.0118968	10.7877	ENSGALT00000093041
GO:0070530	K63-linked polyubiquitin modification-dependent protein binding	molecular_function	1	69	17	12654	0.00378006	0.0118968	10.7877	ENSGALT00000105745
GO:2000009	negative regulation of protein localization to cell surface	biological_process	1	69	17	12654	0.00378006	0.0118968	10.7877	TCONS_00002874
GO:0015074	DNA integration	biological_process	1	69	17	12654	0.00378006	0.0118968	10.7877	TCONS_00021660
GO:0005385	zinc ion transmembrane transporter activity	molecular_function	1	69	17	12654	0.00378006	0.0118968	10.7877	TCONS_00026106
GO:0006284	base-excision repair	biological_process	1	69	17	12654	0.00378006	0.0118968	10.7877	TCONS_00026164
GO:0001085	RNA polymerase II transcription factor binding	molecular_function	2	69	59	12654	0.00405552	0.0124937	6.21665	XR_003074392.1; ENSGALT00000101315
GO:0005102	signaling receptor binding	molecular_function	4	69	194	12654	0.00408856	0.0124937	3.78126	XR_001464039.2; XR_003074903.1; ENSGALT00000092040; ENSGALT00000107427
GO:0050750	low-density lipoprotein particle receptor binding	molecular_function	1	69	18	12654	0.00423764	0.0124937	10.1884	XR_003074903.1
GO:0045638	negative regulation of myeloid cell differentiation	biological_process	1	69	18	12654	0.00423764	0.0124937	10.1884	XR_003075507.1
GO:0000188	inactivation of MAPK activity	biological_process	1	69	18	12654	0.00423764	0.0124937	10.1884	XR_003075561.1
GO:0017017	MAP kinase tyrosine/serine/threonine phosphatase activity	molecular_function	1	69	18	12654	0.00423764	0.0124937	10.1884	XR_003075561.1
GO:0140009	L-aspartate import across plasma membrane	biological_process	1	69	18	12654	0.00423764	0.0124937	10.1884	ENSGALT00000093041
GO:0045595	regulation of cell differentiation	biological_process	1	69	18	12654	0.00423764	0.0124937	10.1884	ENSGALT00000080848
GO:0090314	positive regulation of protein targeting to membrane	biological_process	1	69	18	12654	0.00423764	0.0124937	10.1884	ENSGALT00000105897
GO:0048147	negative regulation of fibroblast proliferation	biological_process	1	69	18	12654	0.00423764	0.0124937	10.1884	ENSGALT00000105745
GO:1990126	retrograde transport, endosome to plasma membrane	biological_process	1	69	18	12654	0.00423764	0.0124937	10.1884	TCONS_00024299
GO:0043433	negative regulation of DNA-binding transcription factor activity	biological_process	2	69	62	12654	0.00466355	0.0134508	5.91585	XR_003074392.1; ENSGALT00000101315
GO:2000311	regulation of AMPA receptor activity	biological_process	1	69	19	12654	0.00471957	0.0134508	9.65217	XR_001469291.2
GO:0030506	ankyrin binding	molecular_function	1	69	19	12654	0.00471957	0.0134508	9.65217	ENSGALT00000094761
GO:0015108	chloride transmembrane transporter activity	molecular_function	1	69	19	12654	0.00471957	0.0134508	9.65217	ENSGALT00000093041
GO:0031047	gene silencing by RNA	biological_process	1	69	19	12654	0.00471957	0.0134508	9.65217	ENSGALT00000046583
GO:0035914	skeletal muscle cell differentiation	biological_process	1	69	19	12654	0.00471957	0.0134508	9.65217	ENSGALT00000096200
GO:0016042	lipid catabolic process	biological_process	2	69	64	12654	0.00509792	0.0143354	5.73098	XR_003076804.1; XR_003076801.1
GO:0045995	regulation of embryonic development	biological_process	1	69	20	12654	0.00522557	0.0143354	9.16957	XR_001464039.2
GO:0005131	growth hormone receptor binding	molecular_function	1	69	20	12654	0.00522557	0.0143354	9.16957	XR_003071967.1
GO:0035846	oviduct epithelium development	biological_process	1	69	20	12654	0.00522557	0.0143354	9.16957	XR_003071967.1
GO:0050691	regulation of defense response to virus by host	biological_process	1	69	20	12654	0.00522557	0.0143354	9.16957	XR_003071967.1
GO:0046580	negative regulation of Ras protein signal transduction	biological_process	1	69	20	12654	0.00522557	0.0143354	9.16957	ENSGALT00000080848
GO:0003964	RNA-directed DNA polymerase activity	molecular_function	1	69	20	12654	0.00522557	0.0143354	9.16957	TCONS_00021660
GO:0008654	phospholipid biosynthetic process	biological_process	1	69	21	12654	0.00575539	0.015298	8.73292	XR_003074650.1
GO:0016311	dephosphorylation	biological_process	1	69	21	12654	0.00575539	0.015298	8.73292	XR_003075561.1
GO:0005537	mannose binding	molecular_function	1	69	21	12654	0.00575539	0.015298	8.73292	XR_001463882.2
GO:0004556	alpha-amylase activity	molecular_function	1	69	21	12654	0.00575539	0.015298	8.73292	ENSGALT00000091953
GO:0103025	alpha-amylase activity (releasing maltohexaose)	molecular_function	1	69	21	12654	0.00575539	0.015298	8.73292	ENSGALT00000091953
GO:0038191	neuropilin binding	molecular_function	1	69	21	12654	0.00575539	0.015298	8.73292	TCONS_00002874
GO:0030155	regulation of cell adhesion	biological_process	1	69	22	12654	0.00630874	0.0160217	8.33597	XR_001464039.2
GO:0016746	transferase activity, transferring acyl groups	molecular_function	1	69	22	12654	0.00630874	0.0160217	8.33597	XR_003074650.1
GO:0004402	histone acetyltransferase activity	molecular_function	1	69	22	12654	0.00630874	0.0160217	8.33597	XR_001470345.2
GO:0030134	COPII-coated ER to Golgi transport vesicle	cellular_component	1	69	22	12654	0.00630874	0.0160217	8.33597	XR_001463882.2
GO:0040037	negative regulation of fibroblast growth factor receptor signaling pathway	biological_process	1	69	22	12654	0.00630874	0.0160217	8.33597	ENSGALT00000080848
GO:0012506	vesicle membrane	cellular_component	1	69	22	12654	0.00630874	0.0160217	8.33597	ENSGALT00000090649
GO:0043022	ribosome binding	molecular_function	1	69	22	12654	0.00630874	0.0160217	8.33597	TCONS_00025599
GO:0022604	regulation of cell morphogenesis	biological_process	1	69	22	12654	0.00630874	0.0160217	8.33597	TCONS_00025642
GO:0008574	ATP-dependent microtubule motor activity, plus-end-directed	molecular_function	1	69	22	12654	0.00630874	0.0160217	8.33597	TCONS_00031536
GO:0033685	negative regulation of luteinizing hormone secretion	biological_process	1	69	23	12654	0.00688537	0.0169004	7.97353	XR_003073701.1
GO:0045931	positive regulation of mitotic cell cycle	biological_process	1	69	23	12654	0.00688537	0.0169004	7.97353	XR_003075507.1
GO:0097153	cysteine-type endopeptidase activity involved in apoptotic process	molecular_function	1	69	23	12654	0.00688537	0.0169004	7.97353	XR_003071967.1
GO:0031647	regulation of protein stability	biological_process	1	69	23	12654	0.00688537	0.0169004	7.97353	ENSGALT00000105897
GO:0008143	poly(A) binding	molecular_function	1	69	23	12654	0.00688537	0.0169004	7.97353	TCONS_00025642
GO:0007088	regulation of mitotic nuclear division	biological_process	1	69	23	12654	0.00688537	0.0169004	7.97353	TCONS_00031536
GO:0070201	regulation of establishment of protein localization	biological_process	1	69	23	12654	0.00688537	0.0169004	7.97353	TCONS_00031536
GO:0005793	endoplasmic reticulum-Golgi intermediate compartment	cellular_component	2	69	72	12654	0.00707509	0.0172834	5.0942	XR_003074903.1; XR_001463882.2
GO:0003841	1-acylglycerol-3-phosphate O-acyltransferase activity	molecular_function	1	69	24	12654	0.00748501	0.0180273	7.6413	XR_003074650.1
GO:0045927	positive regulation of growth	biological_process	1	69	24	12654	0.00748501	0.0180273	7.6413	XR_003071967.1
GO:0050919	negative chemotaxis	biological_process	1	69	24	12654	0.00748501	0.0180273	7.6413	TCONS_00002874
GO:0008344	adult locomotory behavior	biological_process	2	69	74	12654	0.00763088	0.0182927	4.95652	XR_003074392.1; ENSGALT00000101315
GO:0008201	heparin binding	molecular_function	3	69	145	12654	0.00803944	0.0188194	3.7943	XR_003074903.1; ENSGALT00000090649; TCONS_00022515
GO:0007029	endoplasmic reticulum organization	biological_process	1	69	25	12654	0.0081074	0.0188194	7.33565	XR_001463882.2
GO:0005314	high-affinity glutamate transmembrane transporter activity	molecular_function	1	69	25	12654	0.0081074	0.0188194	7.33565	ENSGALT00000093041
GO:0015501	glutamate:sodium symporter activity	molecular_function	1	69	25	12654	0.0081074	0.0188194	7.33565	ENSGALT00000093041
GO:0070779	D-aspartate import across plasma membrane	biological_process	1	69	25	12654	0.0081074	0.0188194	7.33565	ENSGALT00000093041
GO:0050699	WW domain binding	molecular_function	1	69	25	12654	0.0081074	0.0188194	7.33565	TCONS_00031536
GO:0051233	spindle midzone	cellular_component	1	69	25	12654	0.0081074	0.0188194	7.33565	TCONS_00031536
GO:0005179	hormone activity	molecular_function	2	69	76	12654	0.00821183	0.018976	4.82609	XR_003073701.1; XR_003071967.1
GO:0015020	glucuronosyltransferase activity	molecular_function	1	69	26	12654	0.00875229	0.0196067	7.05351	XR_003077816.1
GO:0042285	xylosyltransferase activity	molecular_function	1	69	26	12654	0.00875229	0.0196067	7.05351	XR_003077816.1
GO:0060538	skeletal muscle organ development	biological_process	1	69	26	12654	0.00875229	0.0196067	7.05351	XR_003077816.1
GO:0032094	response to food	biological_process	1	69	26	12654	0.00875229	0.0196067	7.05351	XR_003071967.1
GO:0033116	endoplasmic reticulum-Golgi intermediate compartment membrane	cellular_component	1	69	26	12654	0.00875229	0.0196067	7.05351	XR_001463882.2
GO:0005313	L-glutamate transmembrane transporter activity	molecular_function	1	69	26	12654	0.00875229	0.0196067	7.05351	ENSGALT00000093041
GO:2000114	regulation of establishment of cell polarity	biological_process	1	69	26	12654	0.00875229	0.0196067	7.05351	TCONS_00031536
GO:0008542	visual learning	biological_process	1	69	27	12654	0.00941941	0.0204752	6.79227	XR_003075507.1
GO:0048208	COPII vesicle coating	biological_process	1	69	27	12654	0.00941941	0.0204752	6.79227	XR_001463882.2
GO:0015813	L-glutamate transmembrane transport	biological_process	1	69	27	12654	0.00941941	0.0204752	6.79227	ENSGALT00000093041
GO:0098712	L-glutamate import across plasma membrane	biological_process	1	69	27	12654	0.00941941	0.0204752	6.79227	ENSGALT00000093041
GO:0008045	motor neuron axon guidance	biological_process	1	69	27	12654	0.00941941	0.0204752	6.79227	TCONS_00002874
GO:0035372	protein localization to microtubule	biological_process	1	69	27	12654	0.00941941	0.0204752	6.79227	TCONS_00031536
GO:0006605	protein targeting	biological_process	1	69	27	12654	0.00941941	0.0204752	6.79227	TCONS_00032217
GO:0005742	mitochondrial outer membrane translocase complex	cellular_component	1	69	28	12654	0.0101085	0.0217885	6.54969	XR_003073601.1
GO:0090316	positive regulation of intracellular protein transport	biological_process	1	69	28	12654	0.0101085	0.0217885	6.54969	TCONS_00031536
GO:0045723	positive regulation of fatty acid biosynthetic process	biological_process	1	69	29	12654	0.0108194	0.0226544	6.32384	XR_003074650.1
GO:0060396	growth hormone receptor signaling pathway	biological_process	1	69	29	12654	0.0108194	0.0226544	6.32384	XR_003071967.1
GO:0043966	histone H3 acetylation	biological_process	1	69	29	12654	0.0108194	0.0226544	6.32384	XR_001470345.2
GO:0030017	sarcomere	cellular_component	1	69	29	12654	0.0108194	0.0226544	6.32384	XR_001463882.2
GO:0030215	semaphorin receptor binding	molecular_function	1	69	29	12654	0.0108194	0.0226544	6.32384	TCONS_00002874
GO:0048843	negative regulation of axon extension involved in axon guidance	biological_process	1	69	29	12654	0.0108194	0.0226544	6.32384	TCONS_00002874
GO:0097431	mitotic spindle pole	cellular_component	1	69	29	12654	0.0108194	0.0226544	6.32384	TCONS_00031536
GO:0046983	protein dimerization activity	molecular_function	3	69	159	12654	0.0110244	0.0229899	3.46021	XR_003074392.1; XR_003075975.1; ENSGALT00000101315
GO:0051726	regulation of cell cycle	biological_process	2	69	86	12654	0.0115022	0.0236096	4.26491	XR_003074392.1; ENSGALT00000101315
GO:0000123	histone acetyltransferase complex	cellular_component	1	69	30	12654	0.0115517	0.0236096	6.11304	XR_001470345.2
GO:0034976	response to endoplasmic reticulum stress	biological_process	1	69	30	12654	0.0115517	0.0236096	6.11304	XR_003072304.1
GO:0004407	histone deacetylase activity	molecular_function	1	69	30	12654	0.0115517	0.0236096	6.11304	ENSGALT00000096200
GO:0045727	positive regulation of translation	biological_process	1	69	30	12654	0.0115517	0.0236096	6.11304	TCONS_00025642
GO:0030150	protein import into mitochondrial matrix	biological_process	1	69	31	12654	0.0123052	0.0247552	5.91585	XR_003073601.1
GO:0005796	Golgi lumen	cellular_component	1	69	31	12654	0.0123052	0.0247552	5.91585	XR_003074903.1
GO:0030156	benzodiazepine receptor binding	molecular_function	1	69	31	12654	0.0123052	0.0247552	5.91585	XR_003071710.1
GO:0006310	DNA recombination	biological_process	1	69	31	12654	0.0123052	0.0247552	5.91585	TCONS_00021660
GO:0035269	protein O-linked mannosylation	biological_process	1	69	32	12654	0.0130797	0.0258074	5.73098	XR_003077816.1
GO:0002327	immature B cell differentiation	biological_process	1	69	32	12654	0.0130797	0.0258074	5.73098	XR_003074258.1
GO:0032281	AMPA glutamate receptor complex	cellular_component	1	69	32	12654	0.0130797	0.0258074	5.73098	XR_001469291.2
GO:0099626	voltage-gated calcium channel activity involved in regulation of presynaptic cytosolic calcium levels	molecular_function	1	69	32	12654	0.0130797	0.0258074	5.73098	XR_003071710.1
GO:0016528	sarcoplasm	cellular_component	1	69	32	12654	0.0130797	0.0258074	5.73098	ENSGALT00000094761
GO:0050852	T cell receptor signaling pathway	biological_process	2	69	92	12654	0.013792	0.0270642	3.98677	ENSGALT00000092040; ENSGALT00000107427
GO:1902895	positive regulation of pri-miRNA transcription by RNA polymerase II	biological_process	1	69	33	12654	0.013875	0.0270642	5.55731	XR_003073701.1
GO:0006958	complement activation, classical pathway	biological_process	1	69	33	12654	0.013875	0.0270642	5.55731	XR_001463493.2
GO:0008544	epidermis development	biological_process	1	69	34	12654	0.0146908	0.0280163	5.39386	XR_001464039.2
GO:0048513	animal organ development	biological_process	1	69	34	12654	0.0146908	0.0280163	5.39386	XR_003071967.1
GO:0005089	Rho guanyl-nucleotide exchange factor activity	molecular_function	1	69	34	12654	0.0146908	0.0280163	5.39386	XR_003072304.1
GO:0048306	calcium-dependent protein binding	molecular_function	1	69	34	12654	0.0146908	0.0280163	5.39386	ENSGALT00000090649
GO:0006417	regulation of translation	biological_process	1	69	34	12654	0.0146908	0.0280163	5.39386	ENSGALT00000046583
GO:0032467	positive regulation of cytokinesis	biological_process	1	69	34	12654	0.0146908	0.0280163	5.39386	TCONS_00031536
GO:0044325	ion channel binding	molecular_function	2	69	95	12654	0.0150273	0.0285518	3.86087	XR_003074392.1; ENSGALT00000101315
GO:0001937	negative regulation of endothelial cell proliferation	biological_process	1	69	35	12654	0.0155268	0.0289646	5.23975	XR_003073701.1
GO:0009612	response to mechanical stimulus	biological_process	1	69	35	12654	0.0155268	0.0289646	5.23975	XR_003075507.1
GO:0035255	ionotropic glutamate receptor binding	molecular_function	1	69	35	12654	0.0155268	0.0289646	5.23975	XR_001469291.2
GO:0006700	C21-steroid hormone biosynthetic process	biological_process	1	69	35	12654	0.0155268	0.0289646	5.23975	XR_003071710.1
GO:0008565	protein transporter activity	molecular_function	1	69	35	12654	0.0155268	0.0289646	5.23975	ENSGALT00000102492
GO:0062023	collagen-containing extracellular matrix	cellular_component	3	69	177	12654	0.0158052	0.029377	3.10833	XR_001464039.2; XR_001463882.2; ENSGALT00000090649
GO:0006366	transcription by RNA polymerase II	biological_process	2	69	98	12654	0.0163233	0.0301234	3.74268	XR_003075507.1; ENSGALT00000055619
GO:0012507	ER to Golgi transport vesicle membrane	cellular_component	1	69	36	12654	0.0163829	0.0301234	5.0942	XR_001463882.2
GO:0030133	transport vesicle	cellular_component	1	69	36	12654	0.0163829	0.0301234	5.0942	TCONS_00000409
GO:0050776	regulation of immune response	biological_process	2	69	99	12654	0.0167689	0.030723	3.70487	ENSGALT00000092040; ENSGALT00000107427
GO:0005801	cis-Golgi network	cellular_component	1	69	37	12654	0.0172587	0.0310657	4.95652	XR_003074903.1
GO:0032091	negative regulation of protein binding	biological_process	1	69	37	12654	0.0172587	0.0310657	4.95652	XR_003074903.1
GO:0006493	protein O-linked glycosylation	biological_process	1	69	37	12654	0.0172587	0.0310657	4.95652	XR_003071089.1
GO:0031098	stress-activated protein kinase signaling cascade	biological_process	1	69	37	12654	0.0172587	0.0310657	4.95652	XR_001470345.2
GO:0070373	negative regulation of ERK1 and ERK2 cascade	biological_process	1	69	37	12654	0.0172587	0.0310657	4.95652	ENSGALT00000080848
GO:0043403	skeletal muscle tissue regeneration	biological_process	1	69	38	12654	0.0181541	0.032114	4.82609	XR_003077816.1
GO:0005044	scavenger receptor activity	molecular_function	1	69	38	12654	0.0181541	0.032114	4.82609	XR_001463493.2
GO:0006364	rRNA processing	biological_process	1	69	38	12654	0.0181541	0.032114	4.82609	XR_001468173.2
GO:0035023	regulation of Rho protein signal transduction	biological_process	1	69	38	12654	0.0181541	0.032114	4.82609	XR_003072304.1
GO:0005871	kinesin complex	cellular_component	1	69	38	12654	0.0181541	0.032114	4.82609	TCONS_00031536
GO:0040014	regulation of multicellular organism growth	biological_process	1	69	39	12654	0.0190688	0.0329889	4.70234	XR_003073701.1
GO:0035987	endodermal cell differentiation	biological_process	1	69	39	12654	0.0190688	0.0329889	4.70234	XR_001464039.2
GO:0030855	epithelial cell differentiation	biological_process	1	69	39	12654	0.0190688	0.0329889	4.70234	ENSGALT00000090649
GO:0071526	semaphorin-plexin signaling pathway	biological_process	1	69	39	12654	0.0190688	0.0329889	4.70234	TCONS_00002874
GO:0003697	single-stranded DNA binding	molecular_function	1	69	39	12654	0.0190688	0.0329889	4.70234	TCONS_00026164
GO:2001222	regulation of neuron migration	biological_process	1	69	39	12654	0.0190688	0.0329889	4.70234	TCONS_00031536
GO:0030182	neuron differentiation	biological_process	2	69	104	12654	0.0190988	0.0329889	3.52676	XR_003074392.1; ENSGALT00000101315
GO:0000165	MAPK cascade	biological_process	2	69	106	12654	0.0200786	0.0345649	3.46021	XR_003075561.1; XR_003072304.1
GO:0010628	positive regulation of gene expression	biological_process	4	69	289	12654	0.0205638	0.0351897	2.53829	XR_003074392.1; XR_003071967.1; ENSGALT00000055619; ENSGALT00000101315
GO:0045665	negative regulation of neuron differentiation	biological_process	2	69	107	12654	0.0205788	0.0351897	3.42787	XR_003074392.1; ENSGALT00000101315
GO:0040018	positive regulation of multicellular organism growth	biological_process	1	69	41	12654	0.0209552	0.0355961	4.47296	XR_003071967.1
GO:0003777	microtubule motor activity	molecular_function	1	69	41	12654	0.0209552	0.0355961	4.47296	TCONS_00031536
GO:0006606	protein import into nucleus	biological_process	1	69	42	12654	0.0219265	0.037123	4.36646	ENSGALT00000102492
GO:0035335	peptidyl-tyrosine dephosphorylation	biological_process	1	69	43	12654	0.0229162	0.038671	4.26491	XR_003075561.1
GO:0035091	phosphatidylinositol binding	molecular_function	2	69	114	12654	0.0242716	0.040824	3.21739	XR_003072542.1; TCONS_00024299
GO:0006260	DNA replication	biological_process	1	69	45	12654	0.0249498	0.0418276	4.07536	XR_001470345.2
GO:0016020	membrane	cellular_component	8	69	780	12654	0.0251668	0.042054	1.88094	XR_003074496.1; XR_003074494.1; XR_001463493.2; XR_003076804.1; XR_003076801.1; XR_001463882.2; ENSGALT00000080848; TCONS_00025642
GO:0008138	protein tyrosine/serine/threonine phosphatase activity	molecular_function	1	69	46	12654	0.0259934	0.0432941	3.98677	XR_003075561.1
GO:0042531	positive regulation of tyrosine phosphorylation of STAT protein	biological_process	1	69	47	12654	0.0270544	0.0449156	3.90194	XR_003071967.1
GO:0006629	lipid metabolic process	biological_process	1	69	48	12654	0.0281328	0.0465553	3.82065	ENSGALT00000092040
GO:0006457	protein folding	biological_process	1	69	49	12654	0.0292283	0.048058	3.74268	XR_001463882.2
GO:0006888	ER to Golgi vesicle-mediated transport	biological_process	1	69	49	12654	0.0292283	0.048058	3.74268	XR_001463882.2
GO:0044297	cell body	cellular_component	1	69	50	12654	0.0303406	0.0495692	3.66783	TCONS_00002874
GO:0050807	regulation of synapse organization	biological_process	1	69	50	12654	0.0303406	0.0495692	3.66783	TCONS_00002874
GO:0005085	guanyl-nucleotide exchange factor activity	molecular_function	1	69	51	12654	0.0314696	0.0512506	3.59591	XR_003072304.1
GO:0030145	manganese ion binding	molecular_function	1	69	54	12654	0.0349546	0.0560366	3.39614	XR_003077816.1
GO:0031016	pancreas development	biological_process	1	69	54	12654	0.0349546	0.0560366	3.39614	XR_003075507.1
GO:0044305	calyx of Held	cellular_component	1	69	54	12654	0.0349546	0.0560366	3.39614	XR_003071710.1
GO:0030141	secretory granule	cellular_component	1	69	54	12654	0.0349546	0.0560366	3.39614	XR_003071967.1
GO:0007018	microtubule-based movement	biological_process	1	69	54	12654	0.0349546	0.0560366	3.39614	TCONS_00031536
GO:1902476	chloride transmembrane transport	biological_process	1	69	55	12654	0.0361482	0.0575902	3.33439	ENSGALT00000093041
GO:0006412	translation	biological_process	1	69	55	12654	0.0361482	0.0575902	3.33439	TCONS_00025642
GO:0005088	Ras guanyl-nucleotide exchange factor activity	molecular_function	1	69	56	12654	0.0373575	0.0591493	3.27484	XR_003072304.1
GO:0005741	mitochondrial outer membrane	cellular_component	1	69	56	12654	0.0373575	0.0591493	3.27484	TCONS_00025599
GO:0002250	adaptive immune response	biological_process	2	69	136	12654	0.0380546	0.0600678	2.69693	XR_003072804.1; ENSGALT00000091332
GO:0001540	amyloid-beta binding	molecular_function	1	69	57	12654	0.0385821	0.0603434	3.21739	XR_003074903.1
GO:0005544	calcium-dependent phospholipid binding	molecular_function	1	69	57	12654	0.0385821	0.0603434	3.21739	ENSGALT00000090649
GO:0045499	chemorepellent activity	molecular_function	1	69	57	12654	0.0385821	0.0603434	3.21739	TCONS_00002874
GO:0038023	signaling receptor activity	molecular_function	2	69	138	12654	0.0394697	0.0615439	2.65784	ENSGALT00000102492; ENSGALT00000107427
GO:0005789	endoplasmic reticulum membrane	cellular_component	5	69	462	12654	0.0397469	0.0617182	1.98475	XR_003074650.1; XR_003076804.1; XR_003076801.1; XR_001463882.2; XR_003072304.1
GO:0000187	activation of MAPK activity	biological_process	1	69	58	12654	0.0398221	0.0617182	3.16192	XR_003075561.1
GO:0000118	histone deacetylase complex	cellular_component	1	69	59	12654	0.041077	0.0634714	3.10833	ENSGALT00000096200
GO:0003712	transcription coregulator activity	molecular_function	1	69	60	12654	0.0423468	0.0648476	3.05652	XR_003075507.1
GO:0007549	dosage compensation	biological_process	1	69	60	12654	0.0423468	0.0648476	3.05652	XR_003075649.1
GO:1901837	negative regulation of transcription of nucleolar large rRNA by RNA polymerase I	biological_process	1	69	60	12654	0.0423468	0.0648476	3.05652	XR_003075649.1
GO:0001740	Barr body	cellular_component	1	69	62	12654	0.0449302	0.0683953	2.95792	XR_003075649.1
GO:0071169	establishment of protein localization to chromatin	biological_process	1	69	62	12654	0.0449302	0.0683953	2.95792	XR_003075649.1
GO:0051082	unfolded protein binding	molecular_function	1	69	63	12654	0.0462434	0.0697732	2.91097	XR_001463882.2
GO:0005975	carbohydrate metabolic process	biological_process	1	69	63	12654	0.0462434	0.0697732	2.91097	ENSGALT00000091953
GO:0005178	integrin binding	molecular_function	1	69	63	12654	0.0462434	0.0697732	2.91097	TCONS_00022515
GO:0045814	negative regulation of gene expression, epigenetic	biological_process	1	69	64	12654	0.0475707	0.0715653	2.86549	XR_003075649.1
GO:0032991	protein-containing complex	cellular_component	3	69	251	12654	0.0479941	0.0719912	2.19193	XR_003074392.1; ENSGALT00000105897; ENSGALT00000101315
GO:0045618	positive regulation of keratinocyte differentiation	biological_process	1	69	65	12654	0.0489119	0.0731539	2.8214	XR_003075649.1
GO:0004252	serine-type endopeptidase activity	molecular_function	1	69	66	12654	0.0502667	0.0743137	2.77866	XR_001463493.2
GO:0051016	barbed-end actin filament capping	biological_process	1	69	66	12654	0.0502667	0.0743137	2.77866	XR_003071912.1
GO:0007030	Golgi organization	biological_process	1	69	66	12654	0.0502667	0.0743137	2.77866	XR_001463882.2
GO:0048812	neuron projection morphogenesis	biological_process	1	69	66	12654	0.0502667	0.0743137	2.77866	TCONS_00031536
GO:0071203	WASH complex	cellular_component	1	69	67	12654	0.0516351	0.0758992	2.73718	XR_003071912.1
GO:0030509	BMP signaling pathway	biological_process	1	69	67	12654	0.0516351	0.0758992	2.73718	TCONS_00026106
GO:0009897	external side of plasma membrane	cellular_component	3	69	260	12654	0.0533566	0.0782055	2.11605	ENSGALT00000092040; ENSGALT00000107427; TCONS_00006481
GO:0006470	protein dephosphorylation	biological_process	1	69	69	12654	0.0544118	0.078851	2.65784	XR_003075561.1
GO:0030479	actin cortical patch	cellular_component	1	69	69	12654	0.0544118	0.078851	2.65784	XR_003071912.1
GO:0050731	positive regulation of peptidyl-tyrosine phosphorylation	biological_process	1	69	69	12654	0.0544118	0.078851	2.65784	XR_003071967.1
GO:0042127	regulation of cell proliferation	biological_process	1	69	69	12654	0.0544118	0.078851	2.65784	ENSGALT00000080848
GO:0007596	blood coagulation	biological_process	1	69	70	12654	0.0558196	0.0806633	2.61988	XR_001463882.2
GO:0030018	Z disc	cellular_component	2	69	160	12654	0.0567608	0.081793	2.29239	XR_003071912.1; ENSGALT00000094761
GO:0008290	F-actin capping protein complex	cellular_component	1	69	71	12654	0.0572403	0.0822529	2.58298	XR_003071912.1
GO:0000784	nuclear chromosome, telomeric region	cellular_component	1	69	72	12654	0.0586736	0.0833783	2.5471	XR_003075649.1
GO:0007264	small GTPase mediated signal transduction	biological_process	1	69	72	12654	0.0586736	0.0833783	2.5471	XR_003072304.1
GO:0051056	regulation of small GTPase mediated signal transduction	biological_process	1	69	72	12654	0.0586736	0.0833783	2.5471	XR_003072304.1
GO:0001755	neural crest cell migration	biological_process	1	69	72	12654	0.0586736	0.0833783	2.5471	TCONS_00002874
GO:0032869	cellular response to insulin stimulus	biological_process	1	69	73	12654	0.0601193	0.0851967	2.51221	XR_003071967.1
GO:0007275	multicellular organism development	biological_process	4	69	389	12654	0.0607572	0.0858635	1.88577	XR_003074392.1; XR_003075975.1; ENSGALT00000080848; ENSGALT00000101315
GO:0001822	kidney development	biological_process	1	69	74	12654	0.0615774	0.0867835	2.47826	ENSGALT00000090649
GO:0034329	cell junction assembly	biological_process	1	69	76	12654	0.0645295	0.0897118	2.41304	XR_003071912.1
GO:0043616	keratinocyte proliferation	biological_process	1	69	76	12654	0.0645295	0.0897118	2.41304	TCONS_00006481
GO:0051668	localization within membrane	biological_process	1	69	76	12654	0.0645295	0.0897118	2.41304	TCONS_00006481
GO:0055100	adiponectin binding	molecular_function	1	69	76	12654	0.0645295	0.0897118	2.41304	TCONS_00006481
GO:0099512	supramolecular fiber	cellular_component	1	69	76	12654	0.0645295	0.0897118	2.41304	TCONS_00006481
GO:0055096	low-density lipoprotein particle mediated signaling	biological_process	1	69	77	12654	0.0660233	0.0915404	2.38171	TCONS_00006481
GO:0005198	structural molecule activity	molecular_function	1	69	78	12654	0.0675287	0.0931243	2.35117	XR_001464039.2
GO:0019903	protein phosphatase binding	molecular_function	1	69	78	12654	0.0675287	0.0931243	2.35117	TCONS_00032217
GO:0000786	nucleosome	cellular_component	1	69	79	12654	0.0690455	0.0944543	2.32141	XR_003075649.1
GO:0030165	PDZ domain binding	molecular_function	1	69	79	12654	0.0690455	0.0944543	2.32141	XR_001469291.2
GO:0042058	regulation of epidermal growth factor receptor signaling pathway	biological_process	1	69	79	12654	0.0690455	0.0944543	2.32141	TCONS_00006481
GO:0001954	positive regulation of cell-matrix adhesion	biological_process	1	69	80	12654	0.0705736	0.0957785	2.29239	TCONS_00006481
GO:0043542	endothelial cell migration	biological_process	1	69	80	12654	0.0705736	0.0957785	2.29239	TCONS_00006481
GO:0050850	positive regulation of calcium-mediated signaling	biological_process	1	69	80	12654	0.0705736	0.0957785	2.29239	TCONS_00006481
GO:0042393	histone binding	molecular_function	1	69	81	12654	0.0721128	0.0973523	2.26409	XR_001470345.2
GO:0030169	low-density lipoprotein particle binding	molecular_function	1	69	81	12654	0.0721128	0.0973523	2.26409	TCONS_00006481
GO:0005604	basement membrane	cellular_component	1	69	84	12654	0.0767953	0.103131	2.18323	XR_001464039.2
GO:0031410	cytoplasmic vesicle	cellular_component	1	69	84	12654	0.0767953	0.103131	2.18323	TCONS_00024299
GO:0016887	ATPase activity	molecular_function	1	69	85	12654	0.0783773	0.104981	2.15754	TCONS_00031536
GO:0001843	neural tube closure	biological_process	1	69	87	12654	0.081572	0.108975	2.10795	TCONS_00031536
GO:0015630	microtubule cytoskeleton	cellular_component	1	69	88	12654	0.0831844	0.11084	2.08399	TCONS_00031536
GO:0016021	integral component of membrane	cellular_component	18	69	2543	12654	0.0848566	0.112776	1.29809	XR_003077816.1; XR_003073601.1; XR_003074650.1; XR_003074965.1; XR_003076024.1; XR_003076804.1; XR_003076801.1; XR_003071089.1; XR_003071551.1; XR_003071574.1; XR_003072804.1; XR_001463882.2; ENSGALT00000106350; ENSGALT00000105897; ENSGALT00000091332; TCONS_00000409; TCONS_00002863; TCONS_00025599
GO:0000790	nuclear chromatin	cellular_component	2	69	191	12654	0.086177	0.113992	1.92033	XR_003075649.1; XR_001470345.2
GO:0031490	chromatin DNA binding	molecular_function	1	69	90	12654	0.0864385	0.113992	2.03768	XR_003075649.1
GO:0050927	positive regulation of positive chemotaxis	biological_process	1	69	90	12654	0.0864385	0.113992	2.03768	TCONS_00006481
GO:0000139	Golgi membrane	cellular_component	3	69	309	12654	0.0879902	0.115563	1.7805	XR_003077816.1; XR_003071089.1; XR_001463882.2
GO:0016601	Rac protein signal transduction	biological_process	1	69	91	12654	0.08808	0.115563	2.01529	TCONS_00006481
GO:0043231	intracellular membrane-bounded organelle	cellular_component	3	69	310	12654	0.0887895	0.116197	1.77475	ENSGALT00000102492; ENSGALT00000105745; TCONS_00032217
GO:0006334	nucleosome assembly	biological_process	1	69	94	12654	0.0930601	0.121475	1.95097	XR_003075649.1
GO:0042383	sarcolemma	cellular_component	1	69	95	12654	0.0947382	0.123352	1.93043	ENSGALT00000094761
GO:0005730	nucleolus	cellular_component	4	69	445	12654	0.0950447	0.123438	1.64846	XR_001468173.2; ENSGALT00000105745; TCONS_00026164; TCONS_00031536
GO:0008092	cytoskeletal protein binding	molecular_function	2	69	200	12654	0.0957283	0.124012	1.83391	ENSGALT00000094761; TCONS_00006481
GO:0002040	sprouting angiogenesis	biological_process	1	69	97	12654	0.0981207	0.126472	1.89063	TCONS_00006481
GO:0030100	regulation of endocytosis	biological_process	1	69	97	12654	0.0981207	0.126472	1.89063	TCONS_00006481
GO:0003714	transcription corepressor activity	molecular_function	2	69	204	12654	0.100108	0.128389	1.79795	XR_003075507.1; ENSGALT00000096200
GO:0051015	actin filament binding	molecular_function	2	69	204	12654	0.100108	0.128389	1.79795	XR_003071912.1; ENSGALT00000094761
GO:0030426	growth cone	cellular_component	1	69	99	12654	0.101537	0.129574	1.85244	TCONS_00031536
GO:0019899	enzyme binding	molecular_function	1	69	99	12654	0.101537	0.129574	1.85244	TCONS_00032217
GO:0090090	negative regulation of canonical Wnt signaling pathway	biological_process	1	69	100	12654	0.103258	0.131443	1.83391	XR_001469291.2
GO:0030032	lamellipodium assembly	biological_process	1	69	101	12654	0.104987	0.133313	1.81576	TCONS_00006481
GO:0008134	transcription factor binding	molecular_function	3	69	330	12654	0.105511	0.133552	1.66719	XR_003074392.1; XR_003075507.1; ENSGALT00000101315
GO:0016324	apical plasma membrane	cellular_component	2	69	209	12654	0.105696	0.133552	1.75494	ENSGALT00000093041; ENSGALT00000090649
GO:0030334	regulation of cell migration	biological_process	1	69	102	12654	0.106724	0.133861	1.79795	XR_001464039.2
GO:0001938	positive regulation of endothelial cell proliferation	biological_process	1	69	102	12654	0.106724	0.133861	1.79795	TCONS_00006481
GO:0006281	DNA repair	biological_process	1	69	102	12654	0.106724	0.133861	1.79795	TCONS_00026164
GO:0043407	negative regulation of MAP kinase activity	biological_process	1	69	104	12654	0.110221	0.137575	1.76338	ENSGALT00000080848
GO:0030659	cytoplasmic vesicle membrane	cellular_component	1	69	104	12654	0.110221	0.137575	1.76338	TCONS_00024299
GO:0048471	perinuclear region of cytoplasm	cellular_component	3	69	337	12654	0.111684	0.139063	1.63256	XR_003075507.1; ENSGALT00000090649; TCONS_00031536
GO:0001078	proximal promoter DNA-binding transcription repressor activity, RNA polymerase II-specific	molecular_function	2	69	220	12654	0.11841	0.147081	1.66719	XR_003074258.1; ENSGALT00000055619
GO:0005615	extracellular space	cellular_component	7	69	906	12654	0.118718	0.147107	1.41693	XR_003073701.1; XR_001463493.2; XR_003071967.1; ENSGALT00000091953; ENSGALT00000107427; TCONS_00002874; TCONS_00006481
GO:0007010	cytoskeleton organization	biological_process	1	69	109	12654	0.119093	0.147217	1.68249	TCONS_00025642
GO:0030335	positive regulation of cell migration	biological_process	2	69	222	12654	0.120781	0.148364	1.65217	TCONS_00002874; TCONS_00006481
GO:0016055	Wnt signaling pathway	biological_process	1	69	110	12654	0.120889	0.148364	1.66719	XR_001469291.2
GO:0001558	regulation of cell growth	biological_process	1	69	110	12654	0.120889	0.148364	1.66719	TCONS_00022515
GO:0007266	Rho protein signal transduction	biological_process	1	69	111	12654	0.122692	0.150217	1.65217	TCONS_00006481
GO:0016791	phosphatase activity	molecular_function	1	69	112	12654	0.124501	0.152069	1.63742	XR_003075561.1
GO:0099061	integral component of postsynaptic density membrane	cellular_component	1	69	113	12654	0.126317	0.15392	1.62293	XR_001469291.2
GO:0007219	Notch signaling pathway	biological_process	1	69	114	12654	0.128139	0.155771	1.6087	ENSGALT00000090649
GO:0015629	actin cytoskeleton	cellular_component	1	69	115	12654	0.129968	0.15762	1.59471	ENSGALT00000094761
GO:0009986	cell surface	cellular_component	4	69	498	12654	0.134949	0.163276	1.47302	XR_003074903.1; ENSGALT00000106350; ENSGALT00000090649; TCONS_00006481
GO:0044212	transcription regulatory region DNA binding	molecular_function	2	69	237	12654	0.139115	0.167236	1.54761	XR_003075649.1; XR_001470345.2
GO:0005802	trans-Golgi network	cellular_component	1	69	120	12654	0.139201	0.167236	1.52826	XR_003071967.1
GO:0030496	midbody	cellular_component	1	69	120	12654	0.139201	0.167236	1.52826	TCONS_00031536
GO:0001228	DNA-binding transcription activator activity, RNA polymerase II-specific	molecular_function	1	69	121	12654	0.141065	0.168293	1.51563	XR_003074258.1
GO:0006955	immune response	biological_process	1	69	121	12654	0.141065	0.168293	1.51563	ENSGALT00000055619
GO:0005743	mitochondrial inner membrane	cellular_component	1	69	121	12654	0.141065	0.168293	1.51563	TCONS_00025599
GO:0006325	chromatin organization	biological_process	1	69	123	12654	0.144809	0.172359	1.49099	XR_003075649.1
GO:0000122	negative regulation of transcription by RNA polymerase II	biological_process	5	69	665	12654	0.153707	0.182527	1.37888	XR_003074392.1; XR_003075507.1; XR_003075649.1; ENSGALT00000101315; ENSGALT00000096200
GO:0045892	negative regulation of transcription, DNA-templated	biological_process	3	69	382	12654	0.15499	0.183626	1.44025	XR_003074392.1; XR_001470345.2; ENSGALT00000101315
GO:0045087	innate immune response	biological_process	1	69	131	12654	0.159987	0.188241	1.39993	XR_001463493.2
GO:0005901	caveola	cellular_component	1	69	131	12654	0.159987	0.188241	1.39993	TCONS_00006481
GO:0016323	basolateral plasma membrane	cellular_component	1	69	131	12654	0.159987	0.188241	1.39993	TCONS_00026106
GO:0007162	negative regulation of cell adhesion	biological_process	1	69	132	12654	0.161905	0.190062	1.38933	TCONS_00006481
GO:0005201	extracellular matrix structural constituent	molecular_function	1	69	133	12654	0.163827	0.19188	1.37888	XR_001464039.2
GO:0001077	proximal promoter DNA-binding transcription activator activity, RNA polymerase II-specific	molecular_function	2	69	259	12654	0.167576	0.195823	1.41615	XR_003075507.1; XR_003075975.1
GO:0005769	early endosome	cellular_component	1	69	137	12654	0.171558	0.199687	1.33862	TCONS_00024299
GO:0000978	RNA polymerase II proximal promoter sequence-specific DNA binding	molecular_function	3	69	398	12654	0.171745	0.199687	1.38235	XR_003075507.1; XR_003075975.1; ENSGALT00000055619
GO:0003700	DNA-binding transcription factor activity	molecular_function	4	69	541	12654	0.17205	0.199687	1.35594	XR_003074392.1; XR_003075507.1; XR_001470345.2; ENSGALT00000101315
GO:0014069	postsynaptic density	cellular_component	2	69	266	12654	0.176975	0.204939	1.37888	XR_001469291.2; XR_003072542.1
GO:0007043	cell-cell junction assembly	biological_process	1	69	143	12654	0.183267	0.211747	1.28246	TCONS_00006481
GO:0031965	nuclear membrane	cellular_component	1	69	145	12654	0.187197	0.215802	1.26477	ENSGALT00000090649
GO:0098978	glutamatergic synapse	cellular_component	3	69	414	12654	0.189114	0.216612	1.32892	XR_001469291.2; XR_003071710.1; TCONS_00002874
GO:0016342	catenin complex	cellular_component	1	69	146	12654	0.189166	0.216612	1.2561	TCONS_00006481
GO:0044331	cell-cell adhesion mediated by cadherin	biological_process	1	69	146	12654	0.189166	0.216612	1.2561	TCONS_00006481
GO:0016339	calcium-dependent cell-cell adhesion via plasma membrane cell adhesion molecules	biological_process	1	69	147	12654	0.191138	0.218383	1.24756	TCONS_00006481
GO:0006886	intracellular protein transport	biological_process	1	69	152	12654	0.201042	0.229188	1.20652	TCONS_00024299
GO:0008083	growth factor activity	molecular_function	1	69	153	12654	0.20303	0.230103	1.19864	XR_003071967.1
GO:0008283	cell proliferation	biological_process	1	69	153	12654	0.20303	0.230103	1.19864	ENSGALT00000046583
GO:0008284	positive regulation of cell proliferation	biological_process	2	69	285	12654	0.203191	0.230103	1.28696	XR_003073701.1; TCONS_00031536
GO:0043065	positive regulation of apoptotic process	biological_process	1	69	157	12654	0.211006	0.238428	1.1681	XR_003072304.1
GO:0070062	extracellular exosome	cellular_component	4	69	583	12654	0.211724	0.238713	1.25826	XR_001464039.2; XR_003075649.1; XR_001463882.2; TCONS_00026106
GO:0008017	microtubule binding	molecular_function	1	69	160	12654	0.21701	0.243961	1.1462	TCONS_00031536
GO:0042802	identical protein binding	molecular_function	3	69	439	12654	0.21733	0.243961	1.25324	ENSGALT00000102492; ENSGALT00000094761; ENSGALT00000090649
GO:0034332	adherens junction organization	biological_process	1	69	161	12654	0.219015	0.244781	1.13908	TCONS_00006481
GO:0007049	cell cycle	biological_process	1	69	161	12654	0.219015	0.244781	1.13908	TCONS_00031536
GO:0045893	positive regulation of transcription, DNA-templated	biological_process	3	69	441	12654	0.219638	0.244944	1.24756	XR_003074392.1; XR_003075975.1; ENSGALT00000101315
GO:0031225	anchored component of membrane	cellular_component	1	69	166	12654	0.229064	0.254902	1.10477	TCONS_00006481
GO:0046872	metal ion binding	molecular_function	11	69	1737	12654	0.231914	0.257515	1.16137	XR_003074258.1; XR_001463493.2; XR_003075975.1; XR_003071967.1; XR_001463882.2; ENSGALT00000091953; ENSGALT00000093041; ENSGALT00000092481; ENSGALT00000096200; ENSGALT00000101473; TCONS_00022562
GO:0007156	homophilic cell adhesion via plasma membrane adhesion molecules	biological_process	2	69	306	12654	0.233157	0.258336	1.19864	XR_003074965.1; TCONS_00006481
GO:0030198	extracellular matrix organization	biological_process	1	69	180	12654	0.257349	0.284526	1.01884	XR_001464039.2
GO:0007186	G protein-coupled receptor signaling pathway	biological_process	1	69	186	12654	0.269505	0.29702	0.985975	XR_003072304.1
GO:0000977	RNA polymerase II regulatory region sequence-specific DNA binding	molecular_function	2	69	331	12654	0.269807	0.29702	1.1081	XR_003074258.1; XR_003075649.1
GO:0003723	RNA binding	molecular_function	3	69	487	12654	0.274365	0.30139	1.12972	XR_001468173.2; ENSGALT00000092481; TCONS_00025642
GO:0005874	microtubule	cellular_component	1	69	191	12654	0.279635	0.306523	0.960164	TCONS_00031536
GO:0005913	cell-cell adherens junction	cellular_component	1	69	196	12654	0.289759	0.316943	0.93567	TCONS_00006481
GO:0003779	actin binding	molecular_function	1	69	197	12654	0.291782	0.318477	0.93092	ENSGALT00000094761
GO:0004725	protein tyrosine phosphatase activity	molecular_function	1	69	201	12654	0.299868	0.326608	0.912395	XR_003075561.1
GO:0005783	endoplasmic reticulum	cellular_component	3	69	515	12654	0.308813	0.335637	1.0683	XR_001464039.2; XR_003074903.1; XR_003072304.1
GO:0005096	GTPase activator activity	molecular_function	1	69	209	12654	0.315997	0.34272	0.87747	XR_003072542.1
GO:0098609	cell-cell adhesion	biological_process	1	69	210	12654	0.318009	0.344174	0.873292	TCONS_00006481
GO:0005768	endosome	cellular_component	1	69	212	12654	0.322027	0.347789	0.865053	XR_003074903.1
GO:0046982	protein heterodimerization activity	molecular_function	2	69	369	12654	0.326612	0.352	0.993991	XR_003075649.1; ENSGALT00000105897
GO:0045296	cadherin binding	molecular_function	1	69	218	12654	0.33405	0.358509	0.841245	TCONS_00006481
GO:0005813	centrosome	cellular_component	1	69	218	12654	0.33405	0.358509	0.841245	TCONS_00031536
GO:0015031	protein transport	biological_process	1	69	227	12654	0.351972	0.376955	0.807891	XR_001463882.2
GO:0051301	cell division	biological_process	1	69	228	12654	0.353954	0.378288	0.804348	TCONS_00031536
GO:0045211	postsynaptic membrane	cellular_component	1	69	229	12654	0.355934	0.379613	0.800835	XR_001469291.2
GO:0031012	extracellular matrix	cellular_component	1	69	233	12654	0.363833	0.387233	0.787087	TCONS_00022515
GO:0007420	brain development	biological_process	1	69	240	12654	0.377572	0.401023	0.76413	XR_003075649.1
GO:0030424	axon	cellular_component	1	69	242	12654	0.381476	0.404333	0.757815	TCONS_00002874
GO:0005887	integral component of plasma membrane	cellular_component	5	69	924	12654	0.390937	0.413507	0.992377	ENSGALT00000093041; ENSGALT00000092040; ENSGALT00000107427; TCONS_00002874; TCONS_00026106
GO:0005829	cytosol	cellular_component	13	69	2378	12654	0.422434	0.445902	1.00256	XR_003074392.1; XR_003071710.1; XR_003071912.1; XR_001470345.2; XR_001463882.2; XR_003072304.1; ENSGALT00000094761; ENSGALT00000080848; ENSGALT00000101315; ENSGALT00000046583; ENSGALT00000105745; TCONS_00024299; TCONS_00025642
GO:0007283	spermatogenesis	biological_process	1	69	268	12654	0.431243	0.454266	0.684296	XR_001469291.2
GO:0007155	cell adhesion	biological_process	2	69	440	12654	0.432196	0.454337	0.833597	XR_001464039.2; TCONS_00022515
GO:0005794	Golgi apparatus	cellular_component	2	69	442	12654	0.435107	0.456461	0.829825	XR_003077816.1; XR_003074903.1
GO:0000981	DNA-binding transcription factor activity, RNA polymerase II-specific	molecular_function	3	69	628	12654	0.449533	0.470634	0.876073	XR_003074392.1; XR_003075507.1; ENSGALT00000101315
GO:0045202	synapse	cellular_component	1	69	282	12654	0.457183	0.477668	0.650324	XR_001469291.2
GO:0030036	actin cytoskeleton organization	biological_process	1	69	299	12654	0.487774	0.508594	0.613349	XR_003071912.1
GO:0005516	calmodulin binding	molecular_function	1	69	300	12654	0.489541	0.509401	0.611304	XR_003072304.1
GO:0003677	DNA binding	molecular_function	4	69	851	12654	0.498772	0.517955	0.862004	XR_003075507.1; XR_003075649.1; ENSGALT00000096200; TCONS_00021660
GO:0045944	positive regulation of transcription by RNA polymerase II	biological_process	4	69	870	12654	0.518719	0.537581	0.843178	XR_003075507.1; XR_003075975.1; XR_001470345.2; TCONS_00006481
GO:0008285	negative regulation of cell proliferation	biological_process	1	69	320	12654	0.524086	0.542049	0.573098	TCONS_00006481
GO:0006357	regulation of transcription by RNA polymerase II	biological_process	1	69	323	12654	0.529135	0.546169	0.567775	ENSGALT00000090649
GO:0005576	extracellular region	cellular_component	3	69	700	12654	0.535166	0.551285	0.785963	XR_001464039.2; XR_003074903.1; TCONS_00002874
GO:0008270	zinc ion binding	molecular_function	2	69	515	12654	0.537006	0.551444	0.712199	XR_001470345.2; TCONS_00021660
GO:0006355	regulation of transcription, DNA-templated	biological_process	1	69	328	12654	0.53747	0.551444	0.55912	ENSGALT00000096200
GO:0005509	calcium ion binding	molecular_function	3	69	731	12654	0.570071	0.583725	0.752632	XR_003074965.1; ENSGALT00000090649; TCONS_00006481
GO:0043005	neuron projection	cellular_component	1	69	351	12654	0.574523	0.587112	0.522482	TCONS_00006481
GO:0005654	nucleoplasm	cellular_component	7	69	1492	12654	0.576068	0.587521	0.860415	XR_003074258.1; XR_003075649.1; XR_003075561.1; XR_001468173.2; XR_001470345.2; ENSGALT00000096200; TCONS_00031536
GO:0043066	negative regulation of apoptotic process	biological_process	1	69	360	12654	0.588437	0.598945	0.50942	XR_003071967.1
GO:0005737	cytoplasm	cellular_component	15	69	3036	12654	0.608481	0.618121	0.906084	XR_003074650.1; XR_003074258.1; XR_003074392.1; XR_003075561.1; XR_003071207.1; XR_003071710.1; XR_003072542.1; ENSGALT00000102492; ENSGALT00000094761; ENSGALT00000090649; ENSGALT00000101315; ENSGALT00000105745; ENSGALT00000101473; TCONS_00006481; TCONS_00031536
GO:0007165	signal transduction	biological_process	2	69	582	12654	0.62104	0.629632	0.630211	XR_003072542.1; TCONS_00024299
GO:0005886	plasma membrane	cellular_component	13	69	2750	12654	0.660812	0.668633	0.866941	XR_003074965.1; XR_003074903.1; XR_003071912.1; XR_003071967.1; XR_003072304.1; XR_003072542.1; ENSGALT00000094761; ENSGALT00000093041; ENSGALT00000105897; ENSGALT00000090649; ENSGALT00000092040; ENSGALT00000107427; TCONS_00006481
GO:0005634	nucleus	cellular_component	16	69	3344	12654	0.676357	0.683014	0.87747	XR_003074258.1; XR_003074392.1; XR_001463493.2; XR_003075507.1; XR_003075561.1; XR_003075975.1; XR_003071967.1; XR_001470345.2; ENSGALT00000102492; ENSGALT00000090649; ENSGALT00000055619; ENSGALT00000101315; ENSGALT00000046583; ENSGALT00000105745; ENSGALT00000092481; TCONS_00031536
GO:0042803	protein homodimerization activity	molecular_function	2	69	671	12654	0.716086	0.721714	0.546621	TCONS_00006481; TCONS_00031536
GO:0043565	sequence-specific DNA binding	molecular_function	1	69	537	12654	0.797181	0.800301	0.341511	XR_003075507.1
GO:0030054	cell junction	cellular_component	1	69	537	12654	0.797181	0.800301	0.341511	XR_001469291.2
GO:0005739	mitochondrion	cellular_component	1	69	539	12654	0.798896	0.800456	0.340244	XR_003071710.1
GO:0005524	ATP binding	molecular_function	2	69	1077	12654	0.940607	0.940607	0.34056	ENSGALT00000101473; TCONS_00031536
