# Supplementary material for: Long noncoding RNA profiling reveals that LncRNA BTN3A2 inhibits the host inflammatory response to Eimeria tenella infection in chickens
Source: Front Immunol. 2022 Aug 25;13:891001. doi: 10.3389/fimmu.2022.891001 (PMC9452752; doi:10.3389/fimmu.2022.891001)
Supplement: Supplementary file 1 [file DataSheet_1.zip › Supplementary Table 3.xlsx]

## Sheet: enrichment-kegg-JS-vs-JC-Total
id	Term	ListHits	ListTotal	PopHits	PopTotal	pValue	qValue	Enrichment_score	Gene
ko04672	Intestinal immune network for IgA production	8	90	48	4931	1.40337e-07	1.23496e-05	9.13148	XR_001470238.2; TCONS_00025075; TCONS_00025083; TCONS_00025084; TCONS_00025085; TCONS_00025088; TCONS_00025102; TCONS_00025106
ko04666	Fc gamma R-mediated phagocytosis	10	90	107	4931	2.97563e-06	8.84616e-05	5.12046	XR_001469048.1; XR_001469047.2; XR_001469050.2; TCONS_00025075; TCONS_00025083; TCONS_00025084; TCONS_00025085; TCONS_00025088; TCONS_00025102; TCONS_00025106
ko04640	Hematopoietic cell lineage	7	90	51	4931	3.01574e-06	8.84616e-05	7.52004	TCONS_00025075; TCONS_00025083; TCONS_00025084; TCONS_00025085; TCONS_00025088; TCONS_00025102; TCONS_00025106
ko04064	NF-kappa B signaling pathway	7	90	59	4931	9.32169e-06	0.000205077	6.50038	TCONS_00025075; TCONS_00025083; TCONS_00025084; TCONS_00025085; TCONS_00025088; TCONS_00025102; TCONS_00025106
ko04151	PI3K-Akt signaling pathway	18	90	361	4931	1.90983e-05	0.00033613	2.73186	XR_003073701.1; XR_003073697.1; XR_001464039.2; XR_003073891.1; XR_001465522.2; XR_001465870.2; XR_003074886.1; XR_003071975.1; XR_003071978.1; ENSGALT00000101805; ENSGALT00000091552; TCONS_00025075; TCONS_00025083; TCONS_00025084; TCONS_00025085; TCONS_00025088; TCONS_00025102; TCONS_00025106
ko04630	Jak-STAT signaling pathway	9	90	117	4931	4.4512e-05	0.000652842	4.21453	XR_003073701.1; XR_003073697.1; XR_001465522.2; XR_001470238.2; XR_003071975.1; XR_003071978.1; XR_001463887.2; XR_003072568.1; ENSGALT00000103194
ko04662	B cell receptor signaling pathway	7	90	85	4931	0.000137354	0.00169282	4.51203	TCONS_00025075; TCONS_00025083; TCONS_00025084; TCONS_00025085; TCONS_00025088; TCONS_00025102; TCONS_00025106
ko04650	Natural killer cell mediated cytotoxicity	8	90	110	4931	0.000153892	0.00169282	3.98465	XR_003078003.1; TCONS_00025075; TCONS_00025083; TCONS_00025084; TCONS_00025085; TCONS_00025088; TCONS_00025102; TCONS_00025106
ko04145	Phagosome	8	90	116	4931	0.000231012	0.00210659	3.77854	XR_003078003.1; TCONS_00025075; TCONS_00025083; TCONS_00025084; TCONS_00025085; TCONS_00025088; TCONS_00025102; TCONS_00025106
ko04664	Fc epsilon RI signaling pathway	7	90	92	4931	0.000239385	0.00210659	4.16872	TCONS_00025075; TCONS_00025083; TCONS_00025084; TCONS_00025085; TCONS_00025088; TCONS_00025102; TCONS_00025106
ko04112	Cell cycle - Caulobacter	1	90	2	4931	0.000329496	0.00263597	27.3944	TCONS_00024660
ko00062	Fatty acid elongation	3	90	22	4931	0.000590359	0.0043293	7.47121	XR_003072298.1; TCONS_00024542; TCONS_00024543
ko04724	Glutamatergic synapse	8	90	133	4931	0.00063975	0.00433061	3.29557	XR_001464687.2; XR_001464692.1; XR_003072307.1; XR_001464670.2; ENSGALT00000104340; ENSGALT00000096131; ENSGALT00000093041; ENSGALT00000097704
ko04120	Ubiquitin mediated proteolysis	6	90	89	4931	0.00109127	0.00673667	3.69363	XR_003077657.1; XR_003072113.1; XR_001463887.2; XR_003072568.1; TCONS_00004072; TCONS_00036375
ko00670	One carbon pool by folate	2	90	12	4931	0.0011483	0.00673667	9.13148	XR_003077123.1; ENSGALT00000101473
ko04974	Protein digestion and absorption	7	90	118	4931	0.00127828	0.00703056	3.25019	XR_001464687.2; XR_001464692.1; XR_003072307.1; XR_001464670.2; ENSGALT00000104340; ENSGALT00000096131; ENSGALT00000093041
ko01212	Fatty acid metabolism	3	90	28	4931	0.00151991	0.00786778	5.87024	XR_003072298.1; TCONS_00024542; TCONS_00024543
ko04960	Aldosterone-regulated sodium reabsorption	4	90	60	4931	0.00448996	0.0219509	3.65259	XR_001465870.2; XR_003072113.1; ENSGALT00000101805; TCONS_00036375
ko01040	Biosynthesis of unsaturated fatty acids	2	90	20	4931	0.00535383	0.0247967	5.47889	TCONS_00024542; TCONS_00024543
ko04072	Phospholipase D signaling pathway	8	90	183	4931	0.00579455	0.025496	2.39514	XR_003074886.1; TCONS_00025075; TCONS_00025083; TCONS_00025084; TCONS_00025085; TCONS_00025088; TCONS_00025102; TCONS_00025106
ko00260	Glycine, serine and threonine metabolism	1	90	8	4931	0.00858845	0.0359897	6.84861	XR_001471019.2
ko04740	Olfactory transduction	4	90	72	4931	0.00969741	0.0387897	3.04383	TCONS_00010546; TCONS_00010576; TCONS_00010796; TCONS_00010799
ko04144	Endocytosis	10	90	283	4931	0.0132225	0.0483515	1.936	XR_001469048.1; XR_001469047.2; XR_001469050.2; XR_003078003.1; XR_003072113.1; TCONS_00004072; TCONS_00008002; TCONS_00009847; TCONS_00020044; TCONS_00036375
ko00071	Fatty acid degradation	1	90	10	4931	0.0134791	0.0483515	5.47889	XR_003072298.1
ko04390	Hippo signaling pathway	8	90	210	4931	0.0137362	0.0483515	2.0872	XR_001465522.2; XR_003074394.1; XR_003074397.1; XR_003074392.1; XR_003074393.1; XR_003077657.1; TCONS_00022515; TCONS_00026435
ko00270	Cysteine and methionine metabolism	1	90	13	4931	0.0225495	0.0763215	4.21453	XR_001471019.2
ko04350	TGF-beta signaling pathway	5	90	134	4931	0.0348451	0.113569	2.04436	XR_001465522.2; XR_003074394.1; XR_003074397.1; XR_003074392.1; XR_003074393.1
ko04060	Cytokine-cytokine receptor interaction	7	90	213	4931	0.0395147	0.122339	1.80057	XR_003073701.1; XR_003073697.1; XR_003074886.1; XR_001470238.2; XR_003071975.1; XR_003071978.1; ENSGALT00000097414
ko00280	Valine, leucine and isoleucine degradation	1	90	18	4931	0.0417065	0.122339	3.04383	XR_003072298.1
ko03410	Base excision repair	1	90	18	4931	0.0417065	0.122339	3.04383	TCONS_00026162
ko04140	Regulation of autophagy	1	90	21	4931	0.0552716	0.1569	2.60899	ENSGALT00000090662
ko01230	Biosynthesis of amino acids	1	90	26	4931	0.0807113	0.2089	2.10726	XR_001471019.2
ko04612	Antigen processing and presentation	1	90	26	4931	0.0807113	0.2089	2.10726	XR_003078003.1
ko00052	Galactose metabolism	1	90	26	4931	0.0807113	0.2089	2.10726	ENSGALT00000100291
ko04113	Meiosis - yeast	1	90	27	4931	0.0861657	0.211319	2.02922	XR_003072630.1
ko04917	Prolactin signaling pathway	3	90	92	4931	0.0864488	0.211319	1.78659	XR_003073701.1; XR_003073697.1; ENSGALT00000103194
ko03430	Mismatch repair	1	90	30	4931	0.103155	0.245343	1.8263	XR_003071296.1
ko04110	Cell cycle	3	90	101	4931	0.112	0.25937	1.62739	XR_001465522.2; XR_003072630.1; ENSGALT00000091552
ko04512	ECM-receptor interaction	2	90	68	4931	0.126772	0.286049	1.61144	XR_001464039.2; XR_003073891.1
ko04710	Circadian rhythm	1	90	35	4931	0.133239	0.293127	1.5654	XR_003077657.1
ko04068	FoxO signaling pathway	4	90	150	4931	0.13797	0.29613	1.46104	XR_001465870.2; XR_001470238.2; ENSGALT00000101805; ENSGALT00000091552
ko04392	Hippo signaling pathway -multiple species	1	90	38	4931	0.152136	0.318761	1.44181	XR_003074972.1
ko04111	Cell cycle - yeast	1	90	39	4931	0.158549	0.324473	1.40484	XR_003072630.1
ko04910	Insulin signaling pathway	3	90	119	4931	0.171628	0.325159	1.38123	ENSGALT00000103194; TCONS_00004072; TCONS_00032217
ko04020	Calcium signaling pathway	8	90	343	4931	0.171748	0.325159	1.27787	XR_001463661.2; TCONS_00025075; TCONS_00025083; TCONS_00025084; TCONS_00025085; TCONS_00025088; TCONS_00025102; TCONS_00025106
ko04530	Tight junction	4	90	164	4931	0.179093	0.325159	1.33631	XR_003072778.1; XR_211919.3; XR_003077485.1; XR_003077486.1
ko04142	Lysosome	1	90	43	4931	0.184668	0.325159	1.27416	XR_001466260.2
ko03040	Spliceosome	1	90	43	4931	0.184668	0.325159	1.27416	XR_003072117.1
ko03030	DNA replication	1	90	44	4931	0.191295	0.325159	1.2452	XR_003071296.1
ko03420	Nucleotide excision repair	1	90	44	4931	0.191295	0.325159	1.2452	XR_003071296.1
ko04510	Focal adhesion	4	90	168	4931	0.191629	0.325159	1.3045	XR_001464039.2; XR_003073891.1; XR_003074886.1; ENSGALT00000094761
ko04550	Signaling pathways regulating pluripotency of stem cells	5	90	213	4931	0.192139	0.325159	1.28612	XR_001465522.2; XR_003074394.1; XR_003074397.1; XR_003074392.1; XR_003074393.1
ko04721	Synaptic vesicle cycle	1	90	45	4931	0.197955	0.328679	1.21753	TCONS_00005942
ko04341	Hedgehog signaling pathway - fly	1	90	46	4931	0.204643	0.333492	1.19106	XR_003077657.1
ko04012	ErbB signaling pathway	3	90	135	4931	0.232029	0.371247	1.21753	XR_001465522.2; ENSGALT00000091552; TCONS_00004072
ko03320	PPAR signaling pathway	1	90	51	4931	0.238404	0.374634	1.07429	XR_003071417.1
ko04340	Hedgehog signaling pathway	1	90	54	4931	0.258814	0.399573	1.01461	XR_003077657.1
ko04660	T cell receptor signaling pathway	2	90	99	4931	0.270158	0.402859	1.10685	XR_001470238.2; TCONS_00004072
ko00500	Starch and sucrose metabolism	1	90	56	4931	0.272442	0.402859	0.978373	ENSGALT00000100291
ko04973	Carbohydrate digestion and absorption	1	90	57	4931	0.279255	0.402859	0.961209	ENSGALT00000100291
ko04212	Longevity regulating pathway - worm	1	90	57	4931	0.279255	0.402859	0.961209	TCONS_00024660
ko04114	Oocyte meiosis	2	90	111	4931	0.33042	0.468983	0.987187	XR_003077657.1; XR_003072630.1
ko04391	Hippo signaling pathway - fly	2	90	114	4931	0.345542	0.481639	0.961209	XR_001465522.2; XR_003074972.1
ko04514	Cell adhesion molecules (CAMs)	3	90	165	4931	0.355329	0.481639	0.996162	XR_003078003.1; ENSGALT00000100347; ENSGALT00000092932
ko04810	Regulation of actin cytoskeleton	4	90	215	4931	0.355756	0.481639	1.01933	XR_003074886.1; XR_001469048.1; XR_001469047.2; XR_001469050.2
ko04925	Aldosterone synthesis and secretion	1	90	73	4931	0.386511	0.515347	0.750533	TCONS_00030640
ko00230	Purine metabolism	2	90	124	4931	0.395662	0.519676	0.883692	XR_003074672.1; ENSGALT00000093114
ko04150	mTOR signaling pathway	2	90	127	4931	0.410536	0.525925	0.862817	XR_001465870.2; ENSGALT00000101805
ko00564	Glycerophospholipid metabolism	1	90	77	4931	0.412373	0.525925	0.711544	XR_001465787.2
ko04920	Adipocytokine signaling pathway	1	90	83	4931	0.450147	0.5659	0.660107	XR_003071417.1
ko04066	HIF-1 signaling pathway	1	90	88	4931	0.480581	0.594667	0.622601	ENSGALT00000091552
ko04380	Osteoclast differentiation	1	90	89	4931	0.486546	0.594667	0.615605	XR_003073315.1
ko04540	Gap junction	1	90	93	4931	0.509983	0.614774	0.589128	XR_003074886.1
ko04210	Apoptosis	1	90	95	4931	0.521441	0.620092	0.576725	XR_001466260.2
ko04922	Glucagon signaling pathway	1	90	106	4931	0.581247	0.661589	0.516876	XR_003071417.1
ko04015	Rap1 signaling pathway	4	90	280	4931	0.585979	0.661589	0.782698	XR_003074886.1; XR_003077485.1; XR_003077486.1; TCONS_00030640
ko04080	Neuroactive ligand-receptor interaction	5	90	337	4931	0.586257	0.661589	0.812892	XR_003073701.1; XR_003073697.1; XR_003071975.1; XR_003071978.1; ENSGALT00000092529
ko04062	Chemokine signaling pathway	1	90	107	4931	0.586409	0.661589	0.512046	ENSGALT00000097414
ko04919	Thyroid hormone signaling pathway	1	90	120	4931	0.649292	0.723262	0.456574	XR_001465522.2
ko04310	Wnt signaling pathway	2	90	192	4931	0.688001	0.756801	0.570718	XR_001465522.2; XR_003077657.1
ko04010	MAPK signaling pathway	3	90	263	4931	0.715773	0.77763	0.624968	XR_001465522.2; XR_003072304.1; ENSGALT00000094761
ko04013	MAPK signaling pathway - fly	1	90	160	4931	0.796337	0.854605	0.342431	XR_003073747.1
ko04520	Adherens junction	1	90	168	4931	0.818302	0.867597	0.326124	XR_001466621.2
ko04014	Ras signaling pathway	2	90	250	4931	0.843062	0.883208	0.438311	XR_003074886.1; XR_003072304.1
ko04024	cAMP signaling pathway	2	90	267	4931	0.87376	0.89147	0.410404	XR_003071417.1; XR_003072639.1
ko04360	Axon guidance	2	90	269	4931	0.877004	0.89147	0.407352	XR_001470121.2; TCONS_00000221
ko00562	Inositol phosphate metabolism	1	90	197	4931	0.881339	0.89147	0.278116	XR_001463661.2
ko04070	Phosphatidylinositol signaling system	1	90	230	4931	0.928396	0.928396	0.238213	XR_001463661.2

## Sheet: enrichment-kegg-JR-vs-JS-Total
id	Term	ListHits	ListTotal	PopHits	PopTotal	pValue	qValue	Enrichment_score	Gene
ko04672	Intestinal immune network for IgA production	8	67	48	4931	1.00289e-08	7.3997e-07	12.2662	XR_001468933.2; TCONS_00025075; TCONS_00025083; TCONS_00025084; TCONS_00025085; TCONS_00025088; TCONS_00025102; TCONS_00025106
ko04640	Hematopoietic cell lineage	8	67	51	4931	1.76183e-08	7.3997e-07	11.5446	XR_001468933.2; TCONS_00025075; TCONS_00025083; TCONS_00025084; TCONS_00025085; TCONS_00025088; TCONS_00025102; TCONS_00025106
ko04064	NF-kappa B signaling pathway	7	67	59	4931	9.71173e-07	2.71928e-05	8.73185	TCONS_00025075; TCONS_00025083; TCONS_00025084; TCONS_00025085; TCONS_00025088; TCONS_00025102; TCONS_00025106
ko04664	Fc epsilon RI signaling pathway	8	67	92	4931	3.24334e-06	6.81101e-05	6.39974	XR_001468933.2; TCONS_00025075; TCONS_00025083; TCONS_00025084; TCONS_00025085; TCONS_00025088; TCONS_00025102; TCONS_00025106
ko04666	Fc gamma R-mediated phagocytosis	8	67	107	4931	1.13964e-05	0.00019146	5.50258	XR_001469048.1; TCONS_00025075; TCONS_00025083; TCONS_00025084; TCONS_00025085; TCONS_00025088; TCONS_00025102; TCONS_00025106
ko04662	B cell receptor signaling pathway	7	67	85	4931	1.59433e-05	0.000223206	6.06093	TCONS_00025075; TCONS_00025083; TCONS_00025084; TCONS_00025085; TCONS_00025088; TCONS_00025102; TCONS_00025106
ko04650	Natural killer cell mediated cytotoxicity	7	67	110	4931	0.000103765	0.00124518	4.68345	TCONS_00025075; TCONS_00025083; TCONS_00025084; TCONS_00025085; TCONS_00025088; TCONS_00025102; TCONS_00025106
ko04145	Phagosome	7	67	116	4931	0.000150855	0.00158398	4.4412	TCONS_00025075; TCONS_00025083; TCONS_00025084; TCONS_00025085; TCONS_00025088; TCONS_00025102; TCONS_00025106
ko01230	Biosynthesis of amino acids	3	67	26	4931	0.000371692	0.00346912	8.49196	XR_001471019.2; XR_003071320.1; ENSGALT00000092535
ko00290	Valine, leucine and isoleucine biosynthesis	1	67	3	4931	0.000540908	0.00454362	24.5323	ENSGALT00000092535
ko00270	Cysteine and methionine metabolism	2	67	13	4931	0.000622221	0.0047515	11.3226	XR_001471019.2; ENSGALT00000092535
ko04120	Ubiquitin mediated proteolysis	5	67	89	4931	0.00120416	0.00842913	4.13466	XR_001467050.2; XR_001468938.2; XR_003072568.1; ENSGALT00000071131; TCONS_00036375
ko04610	Complement and coagulation cascades	3	67	37	4931	0.00146769	0.00948352	5.96733	XR_001463493.2; XR_001466365.2; XR_001466896.2
ko00280	Valine, leucine and isoleucine degradation	2	67	18	4931	0.001691	0.00992044	8.17745	XR_003072298.1; ENSGALT00000092535
ko00220	Arginine biosynthesis	1	67	5	4931	0.00177151	0.00992044	14.7194	XR_003071320.1
ko00980	Metabolism of xenobiotics by cytochrome P450	1	67	6	4931	0.00263397	0.0138283	12.2662	TCONS_00024978
ko04151	PI3K-Akt signaling pathway	11	67	361	4931	0.00298175	0.0144092	2.24257	XR_003073702.1; XR_003073709.1; XR_003073697.1; XR_001464040.2; TCONS_00025075; TCONS_00025083; TCONS_00025084; TCONS_00025085; TCONS_00025088; TCONS_00025102; TCONS_00025106
ko04072	Phospholipase D signaling pathway	7	67	183	4931	0.00308768	0.0144092	2.81519	TCONS_00025075; TCONS_00025083; TCONS_00025084; TCONS_00025085; TCONS_00025088; TCONS_00025102; TCONS_00025106
ko01210	2-Oxocarboxylic acid metabolism	1	67	7	4931	0.00365526	0.0161601	10.5139	ENSGALT00000092535
ko04630	Jak-STAT signaling pathway	5	67	117	4931	0.00481756	0.0193242	3.14517	XR_003073702.1; XR_003073709.1; XR_003073697.1; XR_001468933.2; XR_003072568.1
ko00260	Glycine, serine and threonine metabolism	1	67	8	4931	0.00483104	0.0193242	9.19963	XR_001471019.2
ko00534	Glycosaminoglycan biosynthesis - heparan sulfate / heparin	3	67	54	4931	0.00591311	0.0224866	4.08872	XR_001469301.2; XR_001469310.2; XR_001469302.2
ko03022	Basal transcription factors	1	67	9	4931	0.00615704	0.0224866	8.17745	TCONS_00002824
ko04961	Endocrine and other factor-regulated calcium reabsorption	2	67	30	4931	0.00749046	0.0256338	4.90647	XR_001464970.2; XR_001466896.2
ko00071	Fatty acid degradation	1	67	10	4931	0.0076291	0.0256338	7.3597	XR_003072298.1
ko00250	Alanine, aspartate and glutamate metabolism	1	67	13	4931	0.012881	0.0416157	5.66131	XR_003071320.1
ko04144	Endocytosis	8	67	283	4931	0.0134984	0.0419949	2.08048	XR_001469048.1; XR_003071910.1; ENSGALT00000095488; ENSGALT00000105766; TCONS_00008002; TCONS_00016396; TCONS_00020044; TCONS_00036375
ko04111	Cell cycle - yeast	2	67	39	4931	0.0154613	0.0447292	3.77421	XR_001468938.2; XR_003072630.1
ko04020	Calcium signaling pathway	9	67	343	4931	0.016387	0.0447292	1.93112	XR_001463661.2; XR_001466896.2; TCONS_00025075; TCONS_00025083; TCONS_00025084; TCONS_00025085; TCONS_00025088; TCONS_00025102; TCONS_00025106
ko00770	Pantothenate and CoA biosynthesis	1	67	15	4931	0.0170397	0.0447292	4.90647	ENSGALT00000092535
ko00040	Pentose and glucuronate interconversions	1	67	15	4931	0.0170397	0.0447292	4.90647	TCONS_00024978
ko00760	Nicotinate and nicotinamide metabolism	1	67	15	4931	0.0170397	0.0447292	4.90647	TCONS_00035794
ko03410	Base excision repair	1	67	18	4931	0.0241889	0.0615718	4.08872	TCONS_00026164
ko00062	Fatty acid elongation	1	67	22	4931	0.0352745	0.085538	3.34532	XR_003072298.1
ko04917	Prolactin signaling pathway	3	67	92	4931	0.0356408	0.085538	2.3999	XR_003073702.1; XR_003073709.1; XR_003073697.1
ko04976	Bile secretion	2	67	61	4931	0.0493588	0.115171	2.41302	XR_003076804.1; ENSGALT00000105897
ko04113	Meiosis - yeast	1	67	27	4931	0.0513333	0.11654	2.72582	XR_003072630.1
ko01212	Fatty acid metabolism	1	67	28	4931	0.054808	0.121155	2.62846	XR_003072298.1
ko00600	Sphingolipid metabolism	1	67	29	4931	0.0583637	0.125706	2.53783	TCONS_00006180
ko00190	Oxidative phosphorylation	2	67	69	4931	0.0666222	0.138977	2.13325	XR_003072477.1; XR_003072476.1
ko04060	Cytokine-cytokine receptor interaction	5	67	213	4931	0.0679223	0.138977	1.72763	XR_003073702.1; XR_003073709.1; XR_003073697.1; XR_001468933.2; ENSGALT00000097414
ko03460	Fanconi anemia pathway	1	67	32	4931	0.0694887	0.138977	2.29991	XR_003077743.1
ko04710	Circadian rhythm	1	67	35	4931	0.081246	0.158713	2.10277	XR_001468938.2
ko04392	Hippo signaling pathway -multiple species	1	67	38	4931	0.0935683	0.17863	1.93676	XR_003074972.1
ko03420	Nucleotide excision repair	1	67	44	4931	0.11966	0.223366	1.67266	XR_003077743.1
ko04341	Hedgehog signaling pathway - fly	1	67	46	4931	0.128724	0.235062	1.59994	XR_001468938.2
ko04110	Cell cycle	2	67	101	4931	0.157219	0.280987	1.45737	XR_001468938.2; XR_003072630.1
ko03010	Ribosome	1	67	55	4931	0.171249	0.299685	1.33813	XR_003074276.1
ko03013	RNA transport	1	67	58	4931	0.185913	0.318707	1.26891	ENSGALT00000098547
ko04114	Oocyte meiosis	2	67	111	4931	0.190888	0.320692	1.32607	XR_001468938.2; XR_003072630.1
ko04960	Aldosterone-regulated sodium reabsorption	1	67	60	4931	0.195789	0.322475	1.22662	TCONS_00036375
ko04146	Peroxisome	1	67	63	4931	0.210725	0.340401	1.16821	TCONS_00016697
ko04974	Protein digestion and absorption	2	67	118	4931	0.215478	0.341513	1.24741	XR_001464670.2; ENSGALT00000096131
ko04512	ECM-receptor interaction	1	67	68	4931	0.235858	0.36689	1.08231	XR_001464040.2
ko04740	Olfactory transduction	1	67	72	4931	0.256095	0.391127	1.02218	TCONS_00010576
ko04724	Glutamatergic synapse	2	67	133	4931	0.270148	0.405221	1.10672	XR_001464670.2; ENSGALT00000096131
ko00564	Glycerophospholipid metabolism	1	67	77	4931	0.281445	0.414761	0.955805	XR_003074651.1
ko04080	Neuroactive ligand-receptor interaction	5	67	337	4931	0.30733	0.445098	1.09194	XR_001464970.2; XR_003073702.1; XR_003073709.1; XR_003073697.1; XR_001466896.2
ko04530	Tight junction	2	67	164	4931	0.386257	0.534351	0.897525	XR_003077495.1; XR_003077485.1
ko04514	Cell adhesion molecules (CAMs)	2	67	165	4931	0.38998	0.534351	0.892085	ENSGALT00000100347; ENSGALT00000092932
ko04660	T cell receptor signaling pathway	1	67	99	4931	0.391101	0.534351	0.743404	XR_001468933.2
ko04750	Inflammatory mediator regulation of TRP channels	1	67	100	4931	0.395941	0.534351	0.73597	XR_001466896.2
ko04071	Sphingolipid signaling pathway	1	67	101	4931	0.400763	0.534351	0.728683	XR_001466896.2
ko04062	Chemokine signaling pathway	1	67	107	4931	0.429321	0.563484	0.687823	ENSGALT00000097414
ko04391	Hippo signaling pathway - fly	1	67	114	4931	0.461742	0.596713	0.645588	XR_003074972.1
ko04916	Melanogenesis	1	67	117	4931	0.475316	0.603673	0.629034	ENSGALT00000094989
ko04310	Wnt signaling pathway	2	67	192	4931	0.487803	0.603673	0.766636	XR_001468938.2; ENSGALT00000094989
ko04919	Thyroid hormone signaling pathway	1	67	120	4931	0.488688	0.603673	0.613308	TCONS_00010024
ko00230	Purine metabolism	1	67	124	4931	0.506191	0.607429	0.593524	XR_003074672.1
ko04141	Protein processing in endoplasmic reticulum	1	67	124	4931	0.506191	0.607429	0.593524	XR_001468938.2
ko04150	mTOR signaling pathway	1	67	127	4931	0.519069	0.61411	0.579504	ENSGALT00000094989
ko04350	TGF-beta signaling pathway	1	67	134	4931	0.54826	0.639636	0.549231	XR_001468938.2
ko04810	Regulation of actin cytoskeleton	2	67	215	4931	0.56509	0.650241	0.684623	XR_001466896.2; XR_001469048.1
ko04013	MAPK signaling pathway - fly	1	67	160	4931	0.64579	0.733059	0.459981	ENSGALT00000080848
ko04510	Focal adhesion	1	67	168	4931	0.672325	0.743096	0.438077	XR_001464040.2
ko04520	Adherens junction	1	67	168	4931	0.672325	0.743096	0.438077	ENSGALT00000099801
ko04015	Rap1 signaling pathway	2	67	280	4931	0.742264	0.809742	0.525693	XR_003077495.1; XR_003077485.1
ko00562	Inositol phosphate metabolism	1	67	197	4931	0.755437	0.813548	0.373589	XR_001463661.2
ko04390	Hippo signaling pathway	1	67	210	4931	0.786503	0.824809	0.350462	ENSGALT00000094989
ko04550	Signaling pathways regulating pluripotency of stem cells	1	67	213	4931	0.79317	0.824809	0.345526	ENSGALT00000094989
ko04022	cGMP-PKG signaling pathway	1	67	214	4931	0.795352	0.824809	0.343911	XR_001466896.2
ko04070	Phosphatidylinositol signaling system	1	67	230	4931	0.827638	0.847824	0.319987	XR_001463661.2
ko04010	MAPK signaling pathway	1	67	263	4931	0.880352	0.888198	0.279837	XR_003075561.1
ko04360	Axon guidance	1	67	269	4931	0.888198	0.888198	0.273595	TCONS_00000221

## Sheet: enrichment-kegg-JR-vs-JC-Total
id	Term	ListHits	ListTotal	PopHits	PopTotal	pValue	qValue	Enrichment_score	Gene
ko04976	Bile secretion	3	31	61	4931	0.000519605	0.0176666	7.82285	XR_003076804.1; XR_003076801.1; ENSGALT00000105897
ko00670	One carbon pool by folate	1	31	12	4931	0.00242775	0.0412717	13.2554	ENSGALT00000101473
ko03410	Base excision repair	1	31	18	4931	0.00549736	0.049087	8.83692	TCONS_00026164
ko04630	Jak-STAT signaling pathway	3	31	117	4931	0.00577494	0.049087	4.07858	XR_003073701.1; XR_003071967.1; ENSGALT00000103194
ko00190	Oxidative phosphorylation	2	31	69	4931	0.00890728	0.0567305	4.61057	XR_003072475.1; XR_003072476.1
ko04740	Olfactory transduction	2	31	72	4931	0.0100113	0.0567305	4.41846	TCONS_00010546; TCONS_00010798
ko04917	Prolactin signaling pathway	2	31	92	4931	0.0193727	0.088272	3.45792	XR_003073701.1; ENSGALT00000103194
ko04610	Complement and coagulation cascades	1	31	37	4931	0.0222224	0.088272	4.29904	XR_001463493.2
ko04392	Hippo signaling pathway -multiple species	1	31	38	4931	0.0233661	0.088272	4.18591	XR_003074965.1
ko04910	Insulin signaling pathway	2	31	119	4931	0.037706	0.118854	2.67335	ENSGALT00000103194; TCONS_00032217
ko04390	Hippo signaling pathway	3	31	210	4931	0.0408642	0.118854	2.27235	XR_003074392.1; ENSGALT00000101315; TCONS_00022515
ko00500	Starch and sucrose metabolism	1	31	56	4931	0.0477437	0.118854	2.84044	ENSGALT00000091953
ko04973	Carbohydrate digestion and absorption	1	31	57	4931	0.0492896	0.118854	2.79061	ENSGALT00000091953
ko04350	TGF-beta signaling pathway	2	31	134	4931	0.0507022	0.118854	2.3741	XR_003074392.1; ENSGALT00000101315
ko04064	NF-kappa B signaling pathway	1	31	59	4931	0.0524356	0.118854	2.69601	TCONS_00003074
ko04512	ECM-receptor interaction	1	31	68	4931	0.0674385	0.134877	2.33918	XR_001464039.2
ko04620	Toll-like receptor signaling pathway	1	31	68	4931	0.0674385	0.134877	2.33918	TCONS_00003074
ko04010	MAPK signaling pathway	3	31	263	4931	0.0803291	0.148079	1.81442	XR_003075561.1; XR_003072304.1; ENSGALT00000094761
ko00564	Glycerophospholipid metabolism	1	31	77	4931	0.0836874	0.148079	2.06577	XR_003074650.1
ko04510	Focal adhesion	2	31	168	4931	0.0871053	0.148079	1.89363	XR_001464039.2; ENSGALT00000094761
ko04380	Osteoclast differentiation	1	31	89	4931	0.106993	0.173226	1.78724	XR_003073315.1
ko04722	Neurotrophin signaling pathway	1	31	108	4931	0.146901	0.209577	1.47282	TCONS_00003074
ko04060	Cytokine-cytokine receptor interaction	2	31	213	4931	0.147937	0.209577	1.49356	XR_003073701.1; XR_003071967.1
ko04550	Signaling pathways regulating pluripotency of stem cells	2	31	213	4931	0.147937	0.209577	1.49356	XR_003074392.1; ENSGALT00000101315
ko04391	Hippo signaling pathway - fly	1	31	114	4931	0.160096	0.21773	1.3953	XR_003074965.1
ko04974	Protein digestion and absorption	1	31	118	4931	0.169018	0.221023	1.348	ENSGALT00000093041
ko04141	Protein processing in endoplasmic reticulum	1	31	124	4931	0.182563	0.228469	1.28278	XR_001463882.2
ko04151	PI3K-Akt signaling pathway	3	31	361	4931	0.188151	0.228469	1.32187	XR_003073701.1; XR_001464039.2; XR_003071967.1
ko04724	Glutamatergic synapse	1	31	133	4931	0.203186	0.238218	1.19597	ENSGALT00000093041
ko04013	MAPK signaling pathway - fly	1	31	160	4931	0.266375	0.301892	0.994153	ENSGALT00000080848
ko04080	Neuroactive ligand-receptor interaction	2	31	337	4931	0.356489	0.390988	0.944003	XR_003073701.1; XR_003071967.1
ko04014	Ras signaling pathway	1	31	250	4931	0.471279	0.500734	0.636258	XR_003072304.1
ko04360	Axon guidance	1	31	269	4931	0.510687	0.526162	0.591318	TCONS_00002874
ko04144	Endocytosis	1	31	283	4931	0.538555	0.538555	0.562065	XR_003071912.1
