# Supplementary material for: Long noncoding RNA profiling reveals that LncRNA BTN3A2 inhibits the host inflammatory response to Eimeria tenella infection in chickens
Source: Front Immunol. 2022 Aug 25;13:891001. doi: 10.3389/fimmu.2022.891001 (PMC9452752; doi:10.3389/fimmu.2022.891001)
Supplement: Supplementary file 1 [file DataSheet_1.zip › Supplementary Table 4.xlsx]

## Sheet: coexpression-JS-vs-JC
gene_id	type	lnc_id	type	CorrelationCoefficient	class
HINTW	gene	XR_001469131.2	lncRNA	-0.999641	-1
CCNH	gene	XR_003072122.1	lncRNA	-0.999565	-1
LOC769704	gene	TCONS_00024956	lncRNA	-0.999361	-1
ATP5A1W	gene	XR_001469131.2	lncRNA	-0.99926	-1
HLA-F10AL1	gene	XR_003072794.1	lncRNA	-0.999227	-1
PHAX	gene	ENSGALT00000101776	lncRNA	-0.999147	-1
SMAD7B	gene	XR_001469131.2	lncRNA	-0.999125	-1
UBE2R2L	gene	XR_001469131.2	lncRNA	-0.998854	-1
RPTC15L	gene	XR_001469131.2	lncRNA	-0.998837	-1
TERAL2	gene	XR_001469131.2	lncRNA	-0.998831	-1
LOC107049174	gene	XR_001469131.2	lncRNA	-0.998674	-1
SRP19	gene	ENSGALT00000094946	lncRNA	-0.998673	-1
LOC107049046	gene	XR_001469131.2	lncRNA	-0.998666	-1
WDR36	gene	XR_001463661.2	lncRNA	-0.998574	-1
PHAX	gene	XR_003072307.1	lncRNA	-0.998433	-1
ELOVL7	gene	ENSGALT00000093252	lncRNA	-0.998424	-1
SMC2	gene	ENSGALT00000094946	lncRNA	-0.998327	-1
PHAX	gene	XR_003072385.1	lncRNA	-0.99826	-1
ERAP1	gene	XR_003072384.1	lncRNA	-0.997884	-1
TRIM36	gene	XR_001464675.2	lncRNA	-0.997798	-1
NUP155	gene	XR_001461985.2	lncRNA	-0.997788	-1
CZH5ORF51	gene	XR_001466218.2	lncRNA	-0.997722	-1
LRRC19	gene	TCONS_00025088	lncRNA	-0.996613	-1
F2RL1	gene	TCONS_00025088	lncRNA	-0.988261	-1
F2RL1	gene	TCONS_00036436	lncRNA	-0.983159	-1
LRRC19	gene	TCONS_00036436	lncRNA	-0.973672	-1
BTN3A2	gene	TCONS_00009847	lncRNA	-0.964984	-1
F2RL2	gene	TCONS_00036436	lncRNA	-0.880367	-1
FABP1	gene	TCONS_00025088	lncRNA	-0.854045	-1
BTN3A3	gene	TCONS_00036436	lncRNA	-0.837704	-1
DTX1	gene	TCONS_00009847	lncRNA	0.832175	1
SPP1	gene	TCONS_00025088	lncRNA	0.849251	1
CSF3R	gene	TCONS_00025088	lncRNA	0.872623	1
CD101	gene	TCONS_00036436	lncRNA	0.884715	1
RORC	gene	TCONS_00009847	lncRNA	0.918555	1
CD101	gene	TCONS_00009847	lncRNA	0.949563	1
DTX1	gene	TCONS_00025088	lncRNA	0.981238	1
SPP1	gene	TCONS_00009847	lncRNA	0.992882	1
DTX1	gene	TCONS_00036436	lncRNA	0.994	1
LOC100859602	gene	XR_001464641.2	lncRNA	0.997674	1
LOC100858742	gene	XR_001466260.2	lncRNA	0.997694	1
LOC107049046	gene	XR_001466260.2	lncRNA	0.997699	1
LOC107049467	gene	ENSGALT00000092932	lncRNA	0.997753	1
EDCH1	gene	TCONS_00026162	lncRNA	0.997771	1
LOC101747868	gene	XR_001465787.2	lncRNA	0.997786	1
GPR157	gene	XR_003072113.1	lncRNA	0.997833	1
LOC107049482	gene	ENSGALT00000101776	lncRNA	0.997853	1
LOC107049482	gene	XR_003072307.1	lncRNA	0.997925	1
LOC100859467	gene	XR_003072122.1	lncRNA	0.997944	1
LOC107055431	gene	XR_003072384.1	lncRNA	0.99797	1
LOC107055431	gene	XR_003075622.1	lncRNA	0.998019	1
UBE2R2L	gene	XR_001464670.2	lncRNA	0.998023	1
LOC100858742	gene	ENSGALT00000096131	lncRNA	0.99806	1
GSTA3	gene	XR_001467461.2	lncRNA	0.998112	1
HINTW	gene	ENSGALT00000093646	lncRNA	0.998118	1
LOC100859467	gene	XR_003072385.1	lncRNA	0.998156	1
SPIN1W	gene	XR_003072385.1	lncRNA	0.998289	1
CHDB1	gene	XR_001464640.2	lncRNA	0.998327	1
SPIN1W	gene	XR_003072122.1	lncRNA	0.998346	1
HINTW	gene	XR_003072122.1	lncRNA	0.998356	1
LOC107055431	gene	XR_003072383.1	lncRNA	0.998375	1
LOC107052719	gene	TCONS_00033853	lncRNA	0.998389	1
LOC100859602	gene	XR_003072384.1	lncRNA	0.998393	1
DMBT1L	gene	XR_003074397.1	lncRNA	0.998404	1
RPTC15L	gene	XR_001464670.2	lncRNA	0.998412	1
LOC100859467	gene	XR_001464641.2	lncRNA	0.998417	1
LOC107049174	gene	XR_001464670.2	lncRNA	0.998435	1
PLTGP6L1	gene	XR_003072365.1	lncRNA	0.998483	1
HNRNPKL	gene	XR_003072122.1	lncRNA	0.9985	1
LOC107049046	gene	ENSGALT00000093646	lncRNA	0.998531	1
LOC101752211	gene	XR_003074972.1	lncRNA	0.998557	1
TERAL2	gene	XR_001464670.2	lncRNA	0.998574	1
SMAD7B	gene	XR_001464643.1	lncRNA	0.998594	1
SLC9A5	gene	ENSGALT00000093252	lncRNA	0.998697	1
LOC112530485	gene	XR_003072384.1	lncRNA	0.998766	1
CHRDL2	gene	TCONS_00024542	lncRNA	0.998768	1
LOC112530485	gene	XR_001464641.2	lncRNA	0.998775	1
ATP5A1W	gene	XR_001464643.1	lncRNA	0.998803	1
LOC107052719	gene	TCONS_00016692	lncRNA	0.998805	1
SMAD7B	gene	XR_001464670.2	lncRNA	0.998856	1
LOC112530485	gene	XR_003072117.1	lncRNA	0.998862	1
LOC425347	gene	XR_001464644.1	lncRNA	0.99887	1
LOC107055431	gene	XR_003072385.1	lncRNA	0.998898	1
LOC431003	gene	XR_003072122.1	lncRNA	0.998904	1
UBE2R2L	gene	XR_003072122.1	lncRNA	0.99892	1
LOC107055431	gene	XR_001464641.2	lncRNA	0.998924	1
LOC112531107	gene	XR_003072117.1	lncRNA	0.998963	1
SMAD2W	gene	XR_003072117.1	lncRNA	0.998977	1
LOC107049482	gene	XR_003072385.1	lncRNA	0.99898	1
LOC107052718	gene	TCONS_00016692	lncRNA	0.999041	1
LOC107050277	gene	XR_003071417.1	lncRNA	0.999081	1
ATP5A1W	gene	XR_003072122.1	lncRNA	0.999133	1
TERAL2	gene	XR_003072122.1	lncRNA	0.999242	1
LOC112531107	gene	XR_003072383.1	lncRNA	0.999271	1
LOC107049174	gene	XR_003072122.1	lncRNA	0.999286	1
SMAD7B	gene	ENSGALT00000096131	lncRNA	0.999297	1
RPTC15L	gene	XR_003072122.1	lncRNA	0.999302	1
LOC107049866	gene	XR_003072386.1	lncRNA	0.9994	1
HINTW	gene	XR_001464643.1	lncRNA	0.99941	1
LOC107050223	gene	TCONS_00032470	lncRNA	0.999431	1
LOC769899	gene	TCONS_00032470	lncRNA	0.999431	1
LOC107049866	gene	XR_001464640.2	lncRNA	0.999433	1
CHDB1	gene	XR_003072117.1	lncRNA	0.999475	1
LOC112530489	gene	ENSGALT00000100153	lncRNA	0.999506	1
LOC100859602	gene	XR_003072386.1	lncRNA	0.999515	1
ATP5A1W	gene	XR_001464670.2	lncRNA	0.999525	1
LOC100859602	gene	XR_003072117.1	lncRNA	0.999592	1
LOC107049866	gene	ENSGALT00000100225	lncRNA	0.999595	1
LOC101752211	gene	ENSGALT00000090691	lncRNA	0.999614	1
ST8SIA3W	gene	TCONS_00036494	lncRNA	0.999674	1
LOC100859602	gene	XR_001464640.2	lncRNA	0.999735	1
LOC112531107	gene	XR_003072384.1	lncRNA	0.999783	1
SMAD7B	gene	ENSGALT00000093646	lncRNA	0.999816	1
HINTW	gene	XR_001464670.2	lncRNA	0.99987	1
LOC107049046	gene	ENSGALT00000096131	lncRNA	0.999888	1
EDCH1	gene	TCONS_00006770	lncRNA	0.999919	1
LOC112531107	gene	XR_001464641.2	lncRNA	0.99993	1
LOC769899	gene	TCONS_00004442	lncRNA	1	1
LOC107050223	gene	TCONS_00004442	lncRNA	1	1

## Sheet: coexpression-JR-vs-JS
gene_id	type	lnc_id	type	CorrelationCoefficient	class
CHDB1	gene	ENSGALT00000096131	lncRNA	1	1
CHDB1	gene	TCONS_00024352	lncRNA	1	1
CHDB1	gene	XR_003072386.1	lncRNA	1	1
LOC100859467	gene	ENSGALT00000096131	lncRNA	1	1
LOC100859467	gene	XR_003072386.1	lncRNA	1	1
LOC107049046	gene	ENSGALT00000096131	lncRNA	1	1
LOC107049046	gene	XR_003072386.1	lncRNA	1	1
LOC107049174	gene	ENSGALT00000096131	lncRNA	1	1
LOC107049174	gene	TCONS_00024352	lncRNA	1	1
LOC107049174	gene	XR_003072386.1	lncRNA	1	1
MIER3L	gene	TCONS_00024352	lncRNA	1	1
MIER3L	gene	XR_003072386.1	lncRNA	1	1
UBE2R2L	gene	XR_003072386.1	lncRNA	1	1
LOC100859467	gene	TCONS_00024352	lncRNA	1	1
MIER3L	gene	ENSGALT00000096131	lncRNA	1	1
UBE2R2L	gene	ENSGALT00000096131	lncRNA	1	1
LOC107049046	gene	TCONS_00024352	lncRNA	1	1
UBE2R2L	gene	TCONS_00024352	lncRNA	1	1
UBE2R2L	gene	XR_003072385.1	lncRNA	1	1
CHDB1	gene	XR_003072385.1	lncRNA	1	1
LOC100859467	gene	XR_003072385.1	lncRNA	1	1
LOC107049174	gene	XR_003072385.1	lncRNA	1	1
MIER3L	gene	XR_003072385.1	lncRNA	1	1
LOC107049046	gene	XR_003072385.1	lncRNA	1	1
CHDB1	gene	XR_001464670.2	lncRNA	1	1
LOC100859467	gene	XR_001464670.2	lncRNA	1	1
LOC107049046	gene	XR_001464670.2	lncRNA	1	1
LOC107049174	gene	XR_001464670.2	lncRNA	1	1
MIER3L	gene	XR_001464670.2	lncRNA	1	1
UBE2R2L	gene	XR_001464670.2	lncRNA	1	1
SMAD2W	gene	XR_003072385.1	lncRNA	0.999997	1
SPIN1W	gene	XR_003072385.1	lncRNA	0.999997	1
NIPBLL	gene	ENSGALT00000096131	lncRNA	0.999997	1
NIPBLL	gene	TCONS_00024352	lncRNA	0.999997	1
NIPBLL	gene	XR_003072386.1	lncRNA	0.999997	1
NIPBLL	gene	XR_003072385.1	lncRNA	0.999997	1
SMAD2W	gene	XR_003072386.1	lncRNA	0.999997	1
SMAD2W	gene	ENSGALT00000096131	lncRNA	0.999997	1
SMAD2W	gene	TCONS_00024352	lncRNA	0.999997	1
SPIN1W	gene	XR_003072386.1	lncRNA	0.999997	1
SPIN1W	gene	ENSGALT00000096131	lncRNA	0.999997	1
SPIN1W	gene	TCONS_00024352	lncRNA	0.999997	1
NIPBLL	gene	XR_001464670.2	lncRNA	0.999996	1
ZFRL1	gene	ENSGALT00000096131	lncRNA	0.999996	1
ZFRL1	gene	TCONS_00024352	lncRNA	0.999996	1
ZFRL1	gene	XR_003072386.1	lncRNA	0.999996	1
SMAD2W	gene	XR_001464670.2	lncRNA	0.999996	1
ZFRL1	gene	XR_003072385.1	lncRNA	0.999996	1
SPIN1W	gene	XR_001464670.2	lncRNA	0.999996	1
HNRNPKL	gene	XR_001464670.2	lncRNA	0.999996	1
HNRNPKL	gene	XR_003072385.1	lncRNA	0.999995	1
HNRNPKL	gene	XR_003072386.1	lncRNA	0.999995	1
HNRNPKL	gene	TCONS_00024352	lncRNA	0.999995	1
HNRNPKL	gene	ENSGALT00000096131	lncRNA	0.999995	1
ZFRL1	gene	XR_001464670.2	lncRNA	0.999995	1
UBAP2	gene	ENSGALT00000096131	lncRNA	0.999992	1
UBAP2	gene	TCONS_00024352	lncRNA	0.999992	1
UBAP2	gene	XR_003072386.1	lncRNA	0.999992	1
UBAP2	gene	XR_003072385.1	lncRNA	0.999992	1
UBAP2	gene	XR_001464670.2	lncRNA	0.999991	1
HINTW	gene	XR_001464670.2	lncRNA	0.99999	1
HINTW	gene	TCONS_00024352	lncRNA	0.999988	1
HINTW	gene	ENSGALT00000096131	lncRNA	0.999988	1
HINTW	gene	XR_003072386.1	lncRNA	0.999988	1
HINTW	gene	XR_003072385.1	lncRNA	0.999988	1
TERAL2	gene	XR_001464670.2	lncRNA	0.999985	1
TERAL2	gene	ENSGALT00000096131	lncRNA	0.999984	1
TERAL2	gene	TCONS_00024352	lncRNA	0.999984	1
TERAL2	gene	XR_003072386.1	lncRNA	0.999984	1
TERAL2	gene	XR_003072385.1	lncRNA	0.999984	1
ATP5A1W	gene	XR_003072385.1	lncRNA	0.999982	1
ATP5A1W	gene	XR_003072386.1	lncRNA	0.999981	1
ATP5A1W	gene	TCONS_00024352	lncRNA	0.999981	1
ATP5A1W	gene	ENSGALT00000096131	lncRNA	0.999981	1
ATP5A1W	gene	XR_001464670.2	lncRNA	0.999976	1
CSMD1	gene	TCONS_00016692	lncRNA	0.999899	1
LOC112530940	gene	XR_003075733.1	lncRNA	0.999844	1
EDCH1	gene	XR_001468933.2	lncRNA	0.99975	1
CSMD1	gene	ENSGALT00000055619	lncRNA	0.999387	1
CSMD1	gene	TCONS_00016687	lncRNA	0.99936	1
LOC107052719	gene	ENSGALT00000106031	lncRNA	0.998811	1
ATP5A1W	gene	XR_003072122.1	lncRNA	0.998797	1
SPIN1W	gene	XR_003072122.1	lncRNA	0.998731	1
SMAD2W	gene	XR_003072122.1	lncRNA	0.99873	1
LOC107052718	gene	TCONS_00016692	lncRNA	0.998715	1
HNRNPKL	gene	XR_003072122.1	lncRNA	0.998664	1
LOC107049174	gene	XR_003072122.1	lncRNA	0.998606	1
LOC100859467	gene	XR_003072122.1	lncRNA	0.998606	1
UBE2R2L	gene	XR_003072122.1	lncRNA	0.998606	1
LOC107049046	gene	XR_003072122.1	lncRNA	0.998606	1
MIER3L	gene	XR_003072122.1	lncRNA	0.998606	1
CHDB1	gene	XR_003072122.1	lncRNA	0.998606	1
NIPBLL	gene	XR_003072122.1	lncRNA	0.998574	1
UBAP2	gene	XR_003072122.1	lncRNA	0.998548	1
ZFRL1	gene	XR_003072122.1	lncRNA	0.998543	1
HINTW	gene	XR_003072122.1	lncRNA	0.998531	1
TERAL2	gene	XR_003072122.1	lncRNA	0.998449	1
LOC101751305	gene	XR_001464045.2	lncRNA	0.998415	1
SLC22A7	gene	ENSGALT00000094989	lncRNA	0.998219	1
LOC107052718	gene	ENSGALT00000106031	lncRNA	0.998162	1
SLC22A7	gene	TCONS_00000109	lncRNA	0.998139	1
DTX1	gene	XR_003072630.1	lncRNA	0.994005	1
DTX1	gene	TCONS_00025084	lncRNA	0.985567	1
DTX1	gene	ENSGALT00000105766	lncRNA	0.959513	1
CD101	gene	TCONS_00025084	lncRNA	0.85558	1
IL8L1	gene	ENSGALT00000105766	lncRNA	-0.857424	-1
FABP1	gene	XR_003072630.1	lncRNA	-0.907873	-1
FABP1	gene	TCONS_00025084	lncRNA	-0.938809	-1
EREG	gene	XR_003072630.1	lncRNA	-0.939555	-1
EREG	gene	TCONS_00025084	lncRNA	-0.975086	-1
DTX1	gene	XR_001469131.2	lncRNA	-0.975897	-1
CD101	gene	TCONS_00024137	lncRNA	-0.977582	-1
EREG	gene	TCONS_00016396	lncRNA	-0.978163	-1
FABP1	gene	ENSGALT00000105766	lncRNA	-0.981222	-1
EREG	gene	ENSGALT00000105766	lncRNA	-0.992107	-1
LOC112531107	gene	XR_001469131.2	lncRNA	-0.999095	-1

## Sheet: coexpression-JR-vs-JC
gene_id	type	lnc_id	type	CorrelationCoefficient	class
TERAL2	gene	TCONS_00026106	lncRNA	-0.999368	-1
HINTW	gene	TCONS_00026106	lncRNA	-0.998896	-1
TERAL2	gene	XR_003072476.1	lncRNA	-0.998771	-1
RPTC15L	gene	TCONS_00026106	lncRNA	-0.997803	-1
LOC107049482	gene	XR_003072476.1	lncRNA	-0.996684	-1
LOC100859467	gene	TCONS_00026106	lncRNA	-0.996548	-1
HINTW	gene	XR_003072476.1	lncRNA	-0.995952	-1
TERAL2	gene	XR_003074392.1	lncRNA	-0.995729	-1
LOC100859467	gene	XR_003074392.1	lncRNA	-0.995341	-1
LOC107049482	gene	TCONS_00026106	lncRNA	-0.995261	-1
RPTC15L	gene	XR_003072476.1	lncRNA	-0.995016	-1
RPTC15L	gene	XR_003074392.1	lncRNA	-0.994832	-1
LOC107049482	gene	XR_003074392.1	lncRNA	-0.994505	-1
HINTW	gene	XR_003074392.1	lncRNA	-0.993969	-1
LOC100859467	gene	XR_003072476.1	lncRNA	-0.992783	-1
TERAL2	gene	XR_003071551.1	lncRNA	-0.991987	-1
HINTW	gene	XR_003071551.1	lncRNA	-0.991539	-1
LOC425347	gene	XR_003076144.1	lncRNA	-0.99068	-1
RPTC15L	gene	XR_003072769.1	lncRNA	-0.990364	-1
RPTC15L	gene	XR_003071551.1	lncRNA	-0.990267	-1
HINTW	gene	XR_003076144.1	lncRNA	-0.989791	-1
RPTC15L	gene	XR_003076144.1	lncRNA	-0.989688	-1
LOC100859467	gene	XR_003072769.1	lncRNA	-0.989447	-1
HINTW	gene	XR_003072769.1	lncRNA	-0.98936	-1
LOC100859602	gene	XR_003076144.1	lncRNA	-0.989272	-1
LOC100859467	gene	XR_003076144.1	lncRNA	-0.989227	-1
LOC100859467	gene	XR_003071551.1	lncRNA	-0.988904	-1
FREM2	gene	XR_003071089.1	lncRNA	-0.988686	-1
LOC107055431	gene	XR_003076144.1	lncRNA	-0.987641	-1
LOC107049482	gene	XR_003071551.1	lncRNA	-0.987627	-1
LOC107055431	gene	XR_003072769.1	lncRNA	-0.987603	-1
LOC100859602	gene	TCONS_00026106	lncRNA	-0.987348	-1
LOC100859602	gene	XR_003074392.1	lncRNA	-0.987184	-1
IRG1L	gene	XR_003071574.1	lncRNA	-0.986456	-1
TERAL2	gene	XR_003072769.1	lncRNA	-0.986048	-1
LOC107055431	gene	XR_003074392.1	lncRNA	-0.985957	-1
LOC107055431	gene	TCONS_00026106	lncRNA	-0.985718	-1
TERAL2	gene	XR_003076144.1	lncRNA	-0.985553	-1
LOC100859602	gene	XR_003072769.1	lncRNA	-0.985395	-1
HINTW	gene	ENSGALT00000098473	lncRNA	-0.985191	-1
TERAL2	gene	ENSGALT00000067639	lncRNA	-0.984985	-1
LOC428714	gene	XR_003071574.1	lncRNA	-0.984626	-1
LOC100858742	gene	XR_003072476.1	lncRNA	-0.984398	-1
CXCL13L3	gene	TCONS_00036331	lncRNA	-0.973085	-1
VPREB3	gene	ENSGALT00000083671	lncRNA	-0.954861	-1
IL22RA2	gene	ENSGALT00000093041	lncRNA	0.952282	1
CXCL13L3	gene	XR_003071574.1	lncRNA	0.961136	1
VPREB3	gene	XR_003073601.1	lncRNA	0.984307	1
GIF	gene	XR_003076804.1	lncRNA	0.984581	1
LOC107049114	gene	ENSGALT00000092040	lncRNA	0.984889	1
MYOT	gene	XR_003071207.1	lncRNA	0.985305	1
LOC107049467	gene	ENSGALT00000067639	lncRNA	0.985328	1
PEX11B	gene	TCONS_00010546	lncRNA	0.985422	1
LOC101752152	gene	XR_001463882.2	lncRNA	0.985425	1
SLC14A2Z	gene	XR_003074392.1	lncRNA	0.985827	1
LOC100857794	gene	TCONS_00014647	lncRNA	0.985967	1
CHIR-B6	gene	XR_003075622.1	lncRNA	0.985975	1
KHK	gene	TCONS_00010546	lncRNA	0.985977	1
SLC14A2Z	gene	XR_003072769.1	lncRNA	0.986012	1
KIF2B	gene	ENSGALT00000080848	lncRNA	0.986066	1
LOC101752152	gene	XR_003074392.1	lncRNA	0.986611	1
KIF2B	gene	TCONS_00022515	lncRNA	0.986705	1
LOC101752152	gene	XR_003072498.1	lncRNA	0.987178	1
SLC5A12	gene	ENSGALT00000067639	lncRNA	0.988269	1
LOC107049467	gene	XR_003072498.1	lncRNA	0.988933	1
TMPRSS4	gene	ENSGALT00000058098	lncRNA	0.988949	1
LOC107049467	gene	XR_003072769.1	lncRNA	0.989023	1
LOC107049467	gene	XR_003072476.1	lncRNA	0.98961	1
PLA2G4EL4	gene	XR_003071912.1	lncRNA	0.989772	1
LOC107049467	gene	XR_003074392.1	lncRNA	0.990694	1
KIF2B	gene	XR_003075694.1	lncRNA	0.990951	1
SLC14A2Z	gene	ENSGALT00000102492	lncRNA	0.990964	1
KIF2B	gene	ENSGALT00000101315	lncRNA	0.991067	1
LOC101752152	gene	XR_003072476.1	lncRNA	0.991289	1
LOC112532542	gene	XR_001470345.2	lncRNA	0.99194	1
RGS16	gene	TCONS_00012368	lncRNA	0.991944	1
LOC107049467	gene	XR_003071551.1	lncRNA	0.992115	1
UNC5A	gene	ENSGALT00000101473	lncRNA	0.992305	1
PLA2G4EL4	gene	TCONS_00021660	lncRNA	0.992319	1
LOC112530940	gene	XR_001463882.2	lncRNA	0.99251	1
NPPC	gene	TCONS_00012368	lncRNA	0.992515	1
NPPC	gene	TCONS_00012368	lncRNA	0.992515	1
KIF2B	gene	XR_001470345.2	lncRNA	0.9926	1
LOC112530940	gene	ENSGALT00000092040	lncRNA	0.99327	1
LOC101752152	gene	ENSGALT00000067639	lncRNA	0.993294	1
LOC107049467	gene	XR_003076144.1	lncRNA	0.993604	1
CYP2C45	gene	XR_003071710.1	lncRNA	0.994296	1
SLC5A12	gene	ENSGALT00000092040	lncRNA	0.994981	1
IRG1L	gene	XR_003075622.1	lncRNA	0.995459	1
SLC5A12	gene	XR_001463882.2	lncRNA	0.995789	1
TMPRSS4	gene	XR_003076454.1	lncRNA	0.996019	1
LOC107049114	gene	XR_003074650.1	lncRNA	0.996019	1
LOC101752152	gene	TCONS_00026106	lncRNA	0.9962	1
LOC101752152	gene	XR_003071551.1	lncRNA	0.996693	1
PLA2G4EL4	gene	XR_003074258.1	lncRNA	0.996748	1
LOC107049114	gene	ENSGALT00000107427	lncRNA	0.996855	1
LOC107049114	gene	ENSGALT00000104193	lncRNA	0.996956	1
SLC5A12	gene	ENSGALT00000104193	lncRNA	0.997579	1
SLC5A12	gene	XR_003074650.1	lncRNA	0.997724	1
LOC107049467	gene	TCONS_00026106	lncRNA	0.997734	1
SLC14A2Z	gene	ENSGALT00000098473	lncRNA	0.998117	1
AvBD3	gene	XR_003074965.1	lncRNA	0.998387	1
SLC5A12	gene	ENSGALT00000107427	lncRNA	0.998561	1
LOC112530940	gene	XR_003074650.1	lncRNA	0.999221	1
LOC112530940	gene	ENSGALT00000104193	lncRNA	0.999242	1
LOC112530940	gene	ENSGALT00000107427	lncRNA	0.999401	1
