# Supplementary material for: Long noncoding RNA profiling reveals that LncRNA BTN3A2 inhibits the host inflammatory response to Eimeria tenella infection in chickens
Source: Front Immunol. 2022 Aug 25;13:891001. doi: 10.3389/fimmu.2022.891001 (PMC9452752; doi:10.3389/fimmu.2022.891001)
Supplement: Supplementary file 1 [file DataSheet_1.zip › Supplementary Table 5.xlsx]

## Sheet: trans_JS-vs-JC-top_200
source_name	type	ncrna_start	ncrna_end	target_name	type	gene_start	gene_end	strand	free_energy
ENSGALT00000088455	lncRNA	115	1499	LOC107049201	gene	324	1712	-	-3017.5
ENSGALT00000088455	lncRNA	115	1499	LOC107049201	gene	663	2051	-	-3017.5
ENSGALT00000083943	lncRNA	328	1702	LOC107049201	gene	1	1373	-	-3002.45
ENSGALT00000083943	lncRNA	346	1702	LOC107049201	gene	358	1712	-	-2947.81
ENSGALT00000083943	lncRNA	346	1702	LOC107049201	gene	697	2051	-	-2947.81
ENSGALT00000088455	lncRNA	144	1499	LOC107049201	gene	20	1373	-	-2945.5
ENSGALT00000088455	lncRNA	115	1286	LOC107049201	gene	1002	2178	-	-2574.86
ENSGALT00000083943	lncRNA	346	1489	LOC107049201	gene	1036	2178	-	-2505.17
ENSGALT00000083943	lncRNA	686	1702	LOC107049201	gene	20	1034	-	-2193.3
ENSGALT00000088455	lncRNA	483	1499	LOC107049201	gene	20	1034	-	-2193.3
ENSGALT00000088455	lncRNA	115	947	LOC107049201	gene	1341	2178	-	-1822.66
ENSGALT00000083943	lncRNA	346	1150	LOC107049201	gene	1375	2178	-	-1752.97
ENSGALT00000083943	lncRNA	1025	1702	LOC107049201	gene	20	695	-	-1441.1
ENSGALT00000088455	lncRNA	822	1499	LOC107049201	gene	20	695	-	-1441.1
TCONS_00010899	lncRNA	45	541	HLA-F10AL1	gene	1083	1575	-	-1085.69
ENSGALT00000088455	lncRNA	115	608	LOC107049201	gene	1680	2178	-	-1070.46
ENSGALT00000083943	lncRNA	346	811	LOC107049201	gene	1714	2178	-	-1000.77
ENSGALT00000083943	lncRNA	1364	1702	LOC107049201	gene	20	356	-	-688.9
ENSGALT00000088455	lncRNA	1161	1499	LOC107049201	gene	20	356	-	-688.9
TCONS_00000036	lncRNA	462	782	LOC770705	gene	597	916	-	-642.32
TCONS_00000036	lncRNA	462	782	LOC107052718	gene	3678	3997	-	-641.12
TCONS_00000036	lncRNA	79	387	LOC107052718	gene	2220	2533	-	-616.14
TCONS_00010899	lncRNA	505	744	HLA-F10AL1	gene	1539	1778	-	-519.31
XR_003072808.1	lncRNA	829	1053	LOC112531135	gene	1782	2006	-	-512.66
TCONS_00006768	lncRNA	2	188	LOC101747680	gene	667	862	-	-449.01
TCONS_00006770	lncRNA	2	188	LOC101747680	gene	667	862	-	-449.01
TCONS_00010899	lncRNA	772	989	HLA-F10AL1	gene	1806	2023	-	-448.91
TCONS_00006770	lncRNA	1	183	LOC107049164	gene	694	876	-	-441.36
TCONS_00006768	lncRNA	1	183	LOC415662	gene	669	850	-	-438.16
TCONS_00006770	lncRNA	1	183	LOC415662	gene	669	850	-	-438.16
XR_001470511.2	lncRNA	5672	5895	ZFRL1	gene	146	382	+	-431.99
ENSGALT00000093252	lncRNA	378	568	IGSF1L8	gene	859	1049	-	-417.14
TCONS_00006768	lncRNA	19	188	LOC107080643	gene	709	878	-	-401.81
ENSGALT00000083943	lncRNA	1108	1282	LOC107049201	gene	2137	2310	-	-371.71
ENSGALT00000083943	lncRNA	1447	1621	LOC107049201	gene	2137	2310	-	-371.71
ENSGALT00000083943	lncRNA	430	604	LOC107049201	gene	2137	2310	-	-371.71
ENSGALT00000083943	lncRNA	769	943	LOC107049201	gene	2137	2310	-	-371.71
ENSGALT00000088455	lncRNA	1244	1418	LOC107049201	gene	2137	2310	-	-371.71
ENSGALT00000088455	lncRNA	227	401	LOC107049201	gene	2137	2310	-	-371.71
ENSGALT00000088455	lncRNA	566	740	LOC107049201	gene	2137	2310	-	-371.71
ENSGALT00000088455	lncRNA	905	1079	LOC107049201	gene	2137	2310	-	-371.71
XR_003075694.1	lncRNA	3568	3736	LOC107050073	gene	326	494	-	-371.71
XR_003075697.1	lncRNA	3568	3736	LOC107050073	gene	326	494	-	-371.71
ENSGALT00000093252	lncRNA	250	410	LOC107049866	gene	959	1119	-	-367.29
ENSGALT00000093252	lncRNA	402	568	LOC426070	gene	898	1061	-	-355.6
TCONS_00036422	lncRNA	1	157	LOC112530482	gene	30	186	-	-342.76
TCONS_00000036	lncRNA	196	376	LOC770705	gene	296	472	-	-340.58
XR_003075694.1	lncRNA	4047	4202	LOC107050073	gene	805	960	-	-333.51
XR_003075697.1	lncRNA	4028	4183	LOC107050073	gene	805	960	-	-333.51
ENSGALT00000088455	lncRNA	115	269	LOC107049201	gene	2019	2178	-	-318.26
XR_003075694.1	lncRNA	3297	3437	LOC107050073	gene	193	345	-	-317.46
XR_003075697.1	lncRNA	3297	3437	LOC107050073	gene	193	345	-	-317.46
XR_003075694.1	lncRNA	3700	3844	LOC107050073	gene	458	602	-	-316.76
ENSGALT00000093252	lncRNA	284	410	IGSF1L8	gene	765	891	-	-287.29
XR_003072808.1	lncRNA	264	395	LOC112531135	gene	1217	1348	-	-286.29
XR_003072787.1	lncRNA	54	182	LOC107049370	gene	827	955	-	-278.31
ENSGALT00000093252	lncRNA	284	405	LOC107055386	gene	1065	1186	-	-271.22
XR_003075694.1	lncRNA	3960	4083	LOC107050073	gene	718	841	-	-268.71
XR_003075697.1	lncRNA	3941	4064	LOC107050073	gene	718	841	-	-268.71
TCONS_00025088	lncRNA	6	134	VH26L10	gene	474	601	-	-267.66
TCONS_00025085	lncRNA	1	116	VH26L10	gene	486	601	-	-264.06
TCONS_00036422	lncRNA	121	243	LOC112530482	gene	150	270	-	-263.03
TCONS_00025075	lncRNA	201	323	VH26L10	gene	477	599	-	-254.06
TCONS_00000036	lncRNA	353	496	LOC107052718	gene	3549	3691	-	-252.59
XR_003072808.1	lncRNA	175	293	LOC112531135	gene	1125	1246	-	-252.17
TCONS_00000036	lncRNA	353	494	LOC770705	gene	468	604	-	-251.95
XR_003072808.1	lncRNA	706	829	LOC112531135	gene	1659	1782	-	-250.56
ENSGALT00000093252	lncRNA	289	407	LOC426070	gene	785	903	-	-250.01
ENSGALT00000083943	lncRNA	346	472	LOC107049201	gene	2053	2178	-	-248.57
XR_001462737.2	lncRNA	2167	2293	LOC112530482	gene	4665	4791	-	-246.94
XR_003072787.1	lncRNA	68	195	LOC107050454	gene	698	825	-	-244.81
TCONS_00006768	lncRNA	16	130	LOC415661	gene	727	842	-	-242.21
TCONS_00006770	lncRNA	16	130	LOC415661	gene	727	842	-	-242.21
TCONS_00025102	lncRNA	1	106	VH26L10	gene	496	601	-	-238.36
TCONS_00000036	lncRNA	1	115	LOC107052718	gene	2142	2256	-	-237.16
XR_003072808.1	lncRNA	200	300	LOC107050748	gene	933	1033	-	-235.31
TCONS_00036422	lncRNA	356	487	LOC112530482	gene	383	516	-	-228.86
ENSGALT00000093252	lncRNA	386	493	LOC100859680	gene	1024	1131	-	-222.51
XR_003072787.1	lncRNA	266	386	LOC107050454	gene	896	1016	-	-220.59
XR_003075694.1	lncRNA	3866	3974	LOC107050073	gene	624	732	-	-217.86
XR_003075697.1	lncRNA	3847	3955	LOC107050073	gene	624	732	-	-217.86
XR_003072787.1	lncRNA	411	524	LOC107049370	gene	1185	1298	-	-217.76
ENSGALT00000093252	lncRNA	298	409	LOC100859680	gene	940	1047	-	-213.18
XR_003072787.1	lncRNA	186	302	LOC107050454	gene	816	932	-	-209.11
TCONS_00025075	lncRNA	1	97	VH26L10	gene	276	373	-	-207.33
XR_003075694.1	lncRNA	3122	3241	LOC107050073	gene	16	132	-	-202.69
XR_003075697.1	lncRNA	3122	3241	LOC107050073	gene	16	132	-	-202.69
XR_003075622.1	lncRNA	1132	1246	LOC107050073	gene	310	418	-	-200.88
XR_003072787.1	lncRNA	1	90	LOC107049370	gene	774	863	-	-200.01
ENSGALT00000093252	lncRNA	192	296	LOC426070	gene	688	792	-	-195.31
XR_003072808.1	lncRNA	361	469	LOC107050748	gene	1094	1201	-	-191.89
TCONS_00036422	lncRNA	245	354	LOC112530482	gene	272	381	-	-191.61
TCONS_00036422	lncRNA	518	609	LOC112530482	gene	547	638	-	-184.81
XR_003072808.1	lncRNA	143	236	LOC107050748	gene	878	969	-	-184.68
XR_003072787.1	lncRNA	209	302	LOC107049370	gene	982	1075	-	-183.21
XR_003075694.1	lncRNA	3808	3902	LOC107050073	gene	566	660	-	-182.81
XR_003075697.1	lncRNA	3789	3883	LOC107050073	gene	566	660	-	-182.81
XR_003072808.1	lncRNA	1305	1407	LOC112531135	gene	2257	2362	-	-177.48
XR_001470554.2	lncRNA	1349	1442	LOC112532872	gene	997	1090	+	-176.81
TCONS_00010899	lncRNA	708	808	HLA-F10AL1	gene	1742	1842	-	-176.66
ENSGALT00000093252	lncRNA	192	286	IGSF1L8	gene	673	767	-	-176.26
XR_001470511.2	lncRNA	7875	7968	LOC112532872	gene	94	186	+	-175.41
TCONS_00025075	lncRNA	25	97	VH26L10	gene	1	73	-	-175.31
ENSGALT00000093252	lncRNA	192	286	LOC107055386	gene	973	1067	-	-174.16
XR_003072808.1	lncRNA	264	336	LOC107050748	gene	997	1069	-	-170.51
XR_003072787.1	lncRNA	385	483	LOC107050454	gene	1015	1114	-	-170.06
ENSGALT00000093252	lncRNA	457	543	LOC100859680	gene	1095	1181	-	-168.99
XR_003072808.1	lncRNA	519	614	LOC112531135	gene	1469	1566	-	-168.03
XR_001470511.2	lncRNA	3706	3795	ZFRL1	gene	3129	3218	-	-164.86
ENSGALT00000093252	lncRNA	139	216	IGSF1L8	gene	620	697	-	-164.74
ENSGALT00000093252	lncRNA	139	216	LOC107055386	gene	920	997	-	-164.74
XR_001470511.2	lncRNA	4648	4737	LOC100858742	gene	3298	3387	-	-164.26
ENSGALT00000093252	lncRNA	199	285	LOC101750289	gene	534	620	-	-162.91
XR_003072808.1	lncRNA	436	534	LOC107050748	gene	1169	1263	-	-161.26
XR_003072808.1	lncRNA	423	506	LOC112531135	gene	1376	1459	-	-160.61
XR_003072808.1	lncRNA	380	459	LOC112531135	gene	1333	1412	-	-160.56
TCONS_00001439	lncRNA	237	322	LOC112530489	gene	560	645	-	-159.89
ENSGALT00000093252	lncRNA	139	216	LOC426070	gene	635	712	-	-156.16
ENSGALT00000092040	lncRNA	51	128	LOC107049375	gene	1	78	-	-155.21
XR_001470511.2	lncRNA	7875	7963	LOC112532872	gene	1267	1354	+	-154.66
ENSGALT00000104314	lncRNA	142	225	LOC101752152	gene	230	314	-	-152.12
TCONS_00025088	lncRNA	1	86	VH26L10	gene	168	259	-	-150.71
XR_003075697.1	lncRNA	3700	3777	LOC107050073	gene	458	539	-	-149.51
ENSGALT00000096258	lncRNA	111	204	LOC112530488	gene	2052	2143	-	-149.41
ENSGALT00000096258	lncRNA	111	204	LOC112530489	gene	2145	2236	-	-149.41
XR_003072808.1	lncRNA	793	865	LOC112531135	gene	1746	1818	-	-148.76
XR_003072808.1	lncRNA	1168	1258	LOC112531135	gene	2121	2210	-	-148.34
TCONS_00006770	lncRNA	152	222	LOC107049164	gene	845	915	-	-147.86
TCONS_00006768	lncRNA	152	219	LOC101747680	gene	826	893	-	-147.81
TCONS_00006770	lncRNA	152	219	LOC101747680	gene	826	893	-	-147.81
XR_001470511.2	lncRNA	6135	6226	LOC112530488	gene	2052	2141	-	-147.61
XR_001470511.2	lncRNA	6135	6226	LOC112530489	gene	2145	2234	-	-147.61
TCONS_00036422	lncRNA	573	644	LOC112530482	gene	602	673	-	-147.49
XR_003072808.1	lncRNA	608	689	LOC112531135	gene	1560	1641	-	-147.26
XR_003072808.1	lncRNA	1037	1125	LOC112531135	gene	1990	2078	-	-147.16
TCONS_00001439	lncRNA	1	77	LOC112530489	gene	324	400	-	-147.11
XR_003075697.1	lncRNA	3749	3825	LOC107050073	gene	525	602	-	-146.54
ENSGALT00000093252	lncRNA	250	320	IGSF1L8	gene	731	801	-	-145.86
ENSGALT00000093252	lncRNA	250	320	LOC107055386	gene	1031	1101	-	-143.76
TCONS_00025075	lncRNA	201	277	VH26L10	gene	177	259	-	-143.6
XR_003072122.1	lncRNA	251	337	HINT1Z	gene	244	334	-	-142.54
XR_003072808.1	lncRNA	1093	1181	LOC112531135	gene	2046	2134	-	-140.69
XR_001470511.2	lncRNA	8316	8400	LOC112530482	gene	4939	5022	-	-140.04
TCONS_00036422	lncRNA	473	549	LOC112530482	gene	500	578	-	-139.46
XR_003072808.1	lncRNA	1	73	LOC107050748	gene	831	908	-	-139.36
XR_003072808.1	lncRNA	300	369	LOC107050748	gene	1033	1102	-	-138.91
XR_003072787.1	lncRNA	291	373	LOC107049370	gene	1064	1146	-	-138.86
ENSGALT00000093710	lncRNA	550	627	LOC107049375	gene	3626	3701	-	-138.13
XR_001470511.2	lncRNA	3640	3716	ZFRL1	gene	3066	3139	-	-137.99
XR_003072808.1	lncRNA	1	73	LOC112531135	gene	681	758	-	-137.36
XR_001470554.2	lncRNA	1188	1271	LOC112532872	gene	4	83	+	-136.64
XR_003072787.1	lncRNA	10	79	LOC107050454	gene	640	709	-	-136.16
XR_001470511.2	lncRNA	7933	8018	CD69L	gene	1251	1336	-	-133
XR_001470511.2	lncRNA	7933	8018	CD69L	gene	3512	3597	-	-133
ENSGALT00000093252	lncRNA	399	458	LOC107049866	gene	1108	1167	-	-131.81
ENSGALT00000093252	lncRNA	399	458	LOC107055386	gene	1180	1239	-	-130.91
XR_003072787.1	lncRNA	344	422	LOC107050277	gene	948	1024	-	-130.77
TCONS_00025075	lncRNA	61	124	VH26L10	gene	37	100	-	-129.64
TCONS_00025085	lncRNA	2	68	VH26L10	gene	187	259	-	-129.32
ENSGALT00000093252	lncRNA	532	595	LOC426070	gene	1025	1088	-	-129.01
XR_001470511.2	lncRNA	8139	8213	LOC112532872	gene	1015	1091	+	-128.1
XR_001470511.2	lncRNA	5000	5076	LOC100858742	gene	3673	3749	-	-128.05
XR_001462737.2	lncRNA	1105	1172	LOC107049866	gene	64	131	-	-125.99
XR_001470511.2	lncRNA	3782	3855	ZFRL1	gene	3205	3277	-	-125.46
XR_001470511.2	lncRNA	8136	8213	CD69L	gene	3715	3796	-	-124.85
XR_001466260.2	lncRNA	3473	3551	COL24A1	gene	4788	4863	-	-124.42
TCONS_00001439	lncRNA	122	194	LOC112530489	gene	445	517	-	-124.29
ENSGALT00000093252	lncRNA	375	435	LOC107049866	gene	1084	1144	-	-123.99
XR_003072808.1	lncRNA	1223	1309	LOC112531135	gene	2176	2261	-	-123.2
TCONS_00036422	lncRNA	210	281	LOC112530482	gene	239	308	-	-122.68
XR_003077140.1	lncRNA	1	92	LOC101752211	gene	5	90	-	-121.51
XR_001470511.2	lncRNA	7885	7960	LOC100858742	gene	146	222	+	-120.98
TCONS_00025075	lncRNA	62	119	VH26L10	gene	338	395	-	-119.94
XR_001470511.2	lncRNA	3584	3656	LOC107049046	gene	329	400	-	-119.91
ENSGALT00000093252	lncRNA	216	286	LOC100859680	gene	415	485	-	-119.86
XR_003072787.1	lncRNA	146	210	LOC107049370	gene	919	983	-	-119.74
XR_003075694.1	lncRNA	3229	3302	LOC107050073	gene	156	230	-	-119.27
XR_003075697.1	lncRNA	3229	3302	LOC107050073	gene	156	230	-	-119.27
XR_001470511.2	lncRNA	7322	7397	LOC112532872	gene	2869	2944	+	-119.19
XR_001462737.2	lncRNA	152	227	LOC112530482	gene	4665	4740	-	-118.89
XR_003072778.1	lncRNA	20790	20870	LOC101752211	gene	3	86	+	-118.44
ENSGALT00000093252	lncRNA	222	286	LOC107049866	gene	931	995	-	-117.71
ENSGALT00000093710	lncRNA	567	638	LOC107049375	gene	881	953	-	-117.64
XR_001470511.2	lncRNA	8054	8126	CD69L	gene	3633	3705	-	-117.31
TCONS_00025102	lncRNA	1	58	VH26L10	gene	196	259	-	-117.02
XR_001470511.2	lncRNA	4300	4377	LOC100858742	gene	2961	3038	-	-116.94
ENSGALT00000093252	lncRNA	140	201	LOC107049866	gene	852	913	-	-116.82
TCONS_00025084	lncRNA	11	67	VH26L10	gene	545	601	-	-115.96
XR_003072787.1	lncRNA	179	245	LOC107049370	gene	952	1018	-	-115.84
ENSGALT00000093252	lncRNA	180	252	LOC100859680	gene	379	451	-	-115.78
XR_001470511.2	lncRNA	3596	3675	LOC100858742	gene	2233	2312	-	-115.54
XR_003074972.1	lncRNA	123	203	LOC107055431	gene	542	622	+	-113.9
XR_003072787.1	lncRNA	1	63	LOC107050277	gene	903	968	-	-113.43
XR_003075694.1	lncRNA	3938	3996	LOC107050073	gene	696	754	-	-113.36
XR_003075697.1	lncRNA	3919	3977	LOC107050073	gene	696	754	-	-113.36
ENSGALT00000090483	lncRNA	145	205	LOC112531135	gene	579	640	-	-112.79
XR_003072787.1	lncRNA	353	421	LOC107050454	gene	983	1052	-	-112.74
XR_003072808.1	lncRNA	583	644	LOC112531135	gene	1533	1596	-	-112.68
XR_003075622.1	lncRNA	904	959	LOC107050073	gene	210	265	-	-112.39
XR_001462737.2	lncRNA	1210	1266	LOC107049866	gene	167	223	-	-112.33

## Sheet: trans_JR-vs-JS-top_200
source_name	type	ncrna_start	ncrna_end	target_name	type	gene_start	gene_end	strand	free_energy
TCONS_00010899	lncRNA	45	541	HLA-F10AL1	gene	1083	1575	-	-1085.69
TCONS_00000036	lncRNA	462	782	LOC770705	gene	597	916	-	-642.32
TCONS_00000036	lncRNA	462	782	LOC107052718	gene	3678	3997	-	-641.12
TCONS_00000036	lncRNA	79	387	LOC107052718	gene	2220	2533	-	-616.14
TCONS_00010899	lncRNA	505	744	HLA-F10AL1	gene	1539	1778	-	-519.31
TCONS_00006768	lncRNA	2	188	LOC101747680	gene	667	862	-	-449.01
TCONS_00010899	lncRNA	772	989	HLA-F10AL1	gene	1806	2023	-	-448.91
TCONS_00006768	lncRNA	1	183	LOC415662	gene	669	850	-	-438.16
TCONS_00002706	lncRNA	22	166	LOC770705	gene	74	218	-	-345.36
TCONS_00000036	lncRNA	196	376	LOC770705	gene	296	472	-	-340.58
TCONS_00000036	lncRNA	353	496	LOC107052718	gene	3549	3691	-	-252.59
TCONS_00000036	lncRNA	353	494	LOC770705	gene	468	604	-	-251.95
XR_003072787.1	lncRNA	390	524	LOC107050390	gene	671	806	-	-250.01
TCONS_00006768	lncRNA	16	130	LOC415661	gene	727	842	-	-242.21
TCONS_00000036	lncRNA	1	115	LOC107052718	gene	2142	2256	-	-237.16
XR_003077816.1	lncRNA	8067	8197	GPRC6A	gene	3282	3411	+	-226.01
XR_003074335.1	lncRNA	5716	5834	GPRC6A	gene	3296	3414	-	-204.09
TCONS_00010899	lncRNA	708	808	HLA-F10AL1	gene	1742	1842	-	-176.66
TCONS_00006768	lncRNA	152	219	LOC101747680	gene	826	893	-	-147.81
XR_003071910.1	lncRNA	4503	4583	LOC101748913	gene	2774	2854	-	-131.71
XR_001468173.2	lncRNA	6132	6214	NOXRED1	gene	535	619	-	-126.26
XR_003072787.1	lncRNA	38	107	CHIR2D-956	gene	555	623	-	-122.24
TCONS_00002706	lncRNA	130	186	LOC770705	gene	182	238	-	-118.16
XR_003074335.1	lncRNA	5669	5732	GPRC6A	gene	3249	3312	-	-116.69
TCONS_00002706	lncRNA	1	58	LOC770705	gene	52	110	-	-111.95
XR_003074672.1	lncRNA	4348	4413	XKR9	gene	3303	3372	-	-111.86
XR_003076129.1	lncRNA	4914	4973	HS3ST3B1	gene	2711	2775	+	-111.49
XR_001468173.2	lncRNA	6146	6215	LOC107049046	gene	333	402	+	-108.11
XR_003074461.1	lncRNA	3729	3781	ART7C	gene	2300	2353	-	-107.51
XR_003074260.1	lncRNA	4210	4298	PAX3	gene	549	631	+	-106.89
XR_003074261.1	lncRNA	7438	7526	PAX3	gene	549	631	+	-106.89
XR_003072787.1	lncRNA	353	422	LOC107050390	gene	634	704	-	-106.81
TCONS_00002706	lncRNA	179	246	LOC770705	gene	230	294	-	-106.01
XR_003074260.1	lncRNA	4205	4294	PAX3	gene	554	631	+	-105.84
XR_003074261.1	lncRNA	7433	7522	PAX3	gene	554	631	+	-105.84
XR_003073717.1	lncRNA	25071	25147	PAX3	gene	555	631	+	-105.45
XR_003073717.1	lncRNA	25066	25147	PAX3	gene	555	631	+	-104.94
XR_003074260.1	lncRNA	4172	4240	PAX3	gene	1	67	+	-104.86
XR_003074260.1	lncRNA	4172	4240	PAX3	gene	563	629	+	-104.86
XR_003074261.1	lncRNA	7400	7468	PAX3	gene	1	67	+	-104.86
XR_003074261.1	lncRNA	7400	7468	PAX3	gene	563	629	+	-104.86
TCONS_00006768	lncRNA	94	145	LOC415661	gene	806	857	-	-104.71
XR_003074335.1	lncRNA	5696	5752	GPRC6A	gene	3276	3332	-	-104.41
XR_003074260.1	lncRNA	4200	4284	PAX3	gene	555	631	+	-103.74
XR_003074261.1	lncRNA	7428	7512	PAX3	gene	555	631	+	-103.74
XR_003073717.1	lncRNA	25046	25116	PAX3	gene	1	69	+	-103.72
XR_003073717.1	lncRNA	25046	25116	PAX3	gene	563	631	+	-103.72
XR_003073717.1	lncRNA	25051	25121	PAX3	gene	1	69	+	-103.72
XR_003073717.1	lncRNA	25051	25121	PAX3	gene	563	631	+	-103.72
XR_003073717.1	lncRNA	25056	25126	PAX3	gene	1	69	+	-103.72
XR_003073717.1	lncRNA	25056	25126	PAX3	gene	563	631	+	-103.72
XR_003073717.1	lncRNA	25061	25131	PAX3	gene	1	69	+	-103.72
XR_003073717.1	lncRNA	25061	25131	PAX3	gene	563	631	+	-103.72
XR_003073717.1	lncRNA	25066	25136	PAX3	gene	1	69	+	-103.72
XR_003073717.1	lncRNA	25071	25141	PAX3	gene	1	69	+	-103.72
XR_003074260.1	lncRNA	4195	4265	PAX3	gene	1	69	+	-103.72
XR_003074260.1	lncRNA	4195	4265	PAX3	gene	563	631	+	-103.72
XR_003074260.1	lncRNA	4200	4270	PAX3	gene	1	69	+	-103.72
XR_003074260.1	lncRNA	4205	4275	PAX3	gene	1	69	+	-103.72
XR_003074261.1	lncRNA	7423	7493	PAX3	gene	1	69	+	-103.72
XR_003074261.1	lncRNA	7423	7493	PAX3	gene	563	631	+	-103.72
XR_003074261.1	lncRNA	7428	7498	PAX3	gene	1	69	+	-103.72
XR_003074261.1	lncRNA	7433	7503	PAX3	gene	1	69	+	-103.72
XR_003074260.1	lncRNA	4182	4245	PAX3	gene	1	62	+	-102.95
XR_003074260.1	lncRNA	4182	4245	PAX3	gene	563	624	+	-102.95
XR_003074261.1	lncRNA	7410	7473	PAX3	gene	1	62	+	-102.95
XR_003074261.1	lncRNA	7410	7473	PAX3	gene	563	624	+	-102.95
XR_003074335.1	lncRNA	4	54	CELSR2	gene	253	303	-	-102.89
XR_003074260.1	lncRNA	4182	4250	PAX3	gene	1	69	+	-102.79
XR_003074260.1	lncRNA	4182	4250	PAX3	gene	563	631	+	-102.79
XR_003074261.1	lncRNA	7410	7478	PAX3	gene	1	69	+	-102.79
XR_003074261.1	lncRNA	7410	7478	PAX3	gene	563	631	+	-102.79
XR_003074260.1	lncRNA	4187	4255	PAX3	gene	1	69	+	-102.68
XR_003074260.1	lncRNA	4187	4255	PAX3	gene	563	631	+	-102.68
XR_003074261.1	lncRNA	7415	7483	PAX3	gene	1	69	+	-102.68
XR_003074261.1	lncRNA	7415	7483	PAX3	gene	563	631	+	-102.68
XR_001465299.2	lncRNA	4000	4062	CD101	gene	7902	7964	-	-102.46
XR_003073717.1	lncRNA	25046	25111	PAX3	gene	1	62	+	-102.15
XR_003073717.1	lncRNA	25046	25111	PAX3	gene	563	624	+	-102.15
XR_003074260.1	lncRNA	4195	4260	PAX3	gene	1	62	+	-102.15
XR_003074260.1	lncRNA	4195	4260	PAX3	gene	563	624	+	-102.15
XR_003074261.1	lncRNA	7423	7488	PAX3	gene	1	62	+	-102.15
XR_003074261.1	lncRNA	7423	7488	PAX3	gene	563	624	+	-102.15
XR_003073717.1	lncRNA	25041	25106	PAX3	gene	1	62	+	-102.05
XR_003073717.1	lncRNA	25041	25106	PAX3	gene	563	624	+	-102.05
TCONS_00006768	lncRNA	152	204	LOC415662	gene	820	871	-	-101.91
XR_003074260.1	lncRNA	4215	4298	PAX3	gene	552	631	+	-101.77
XR_003074261.1	lncRNA	7443	7526	PAX3	gene	552	631	+	-101.77
XR_001467151.2	lncRNA	2841	2905	LOC101748913	gene	2845	2909	+	-101.61
XR_001467155.2	lncRNA	2841	2905	LOC101748913	gene	2845	2909	+	-101.61
XR_001470554.2	lncRNA	657	715	LOC101750188	gene	1842	1900	+	-101.43
XR_003074260.1	lncRNA	4210	4279	PAX3	gene	2	69	+	-101.17
XR_003074261.1	lncRNA	7438	7507	PAX3	gene	2	69	+	-101.17
XR_003073717.1	lncRNA	17613	17667	CD101	gene	7932	7986	+	-100.91
XR_001465299.2	lncRNA	4026	4078	CD101	gene	7928	7980	-	-100.76
XR_001463469.2	lncRNA	4161	4219	CD101	gene	3914	3972	-	-99.64
XR_003073717.1	lncRNA	25041	25101	PAX3	gene	1	62	+	-99.26
XR_003073717.1	lncRNA	25041	25101	PAX3	gene	563	624	+	-99.26
XR_003073717.1	lncRNA	25036	25096	PAX3	gene	1	61	+	-99.06
XR_003073717.1	lncRNA	25036	25096	PAX3	gene	563	623	+	-99.06
XR_001467151.2	lncRNA	2869	2927	LOC101748913	gene	2822	2881	+	-98.16
XR_001467155.2	lncRNA	2869	2927	LOC101748913	gene	2822	2881	+	-98.16
XR_003074335.1	lncRNA	5	52	DTX1	gene	1	47	+	-97.71
XR_003072787.1	lncRNA	4	56	LOC107050390	gene	560	619	-	-97.7
XR_003074276.1	lncRNA	1422	1477	CD101	gene	7929	7984	+	-97.31
XR_003074335.1	lncRNA	18	64	SPTBN2	gene	4460	4506	-	-97.24
XR_003074335.1	lncRNA	2	52	HS3ST3B1	gene	294	350	-	-97.04
TCONS_00016396	lncRNA	474	527	LOC101748581	gene	1735	1790	-	-96.86
XR_003074461.1	lncRNA	3746	3795	ART7C	gene	2317	2364	-	-96.6
XR_001468173.2	lncRNA	6117	6182	LOC107049046	gene	366	431	+	-96.56
XR_003073717.1	lncRNA	25076	25146	PAX3	gene	1	69	+	-96.22
XR_003073717.1	lncRNA	25076	25146	PAX3	gene	563	631	+	-96.22
XR_003072787.1	lncRNA	1	59	CHIR-AB-600	gene	919	978	-	-96.04
XR_001465299.2	lncRNA	1703	1765	CD101	gene	3894	3956	-	-95.81
XR_001469399.2	lncRNA	4659	4706	CD101	gene	7938	7986	-	-95.66
XR_003074320.1	lncRNA	3572	3633	CD101	gene	7906	7967	-	-95.47
XR_003074260.1	lncRNA	4215	4287	PAX3	gene	1	69	+	-95.36
XR_003074261.1	lncRNA	7443	7515	PAX3	gene	1	69	+	-95.36
XR_001465299.2	lncRNA	34	83	CD101	gene	7861	7916	+	-94.64
ENSGALT00000093241	lncRNA	1481	1529	MGAT5B	gene	5066	5112	+	-93.9
XR_003074335.1	lncRNA	2	53	H1F0	gene	3607	3660	-	-93.88
XR_003073717.1	lncRNA	17604	17670	CDH18	gene	6528	6593	+	-93.5
XR_003074365.1	lncRNA	8575	8632	HS3ST3B1	gene	2729	2784	-	-93.49
TCONS_00006768	lncRNA	168	229	LOC415662	gene	835	896	-	-93.39
XR_001463469.2	lncRNA	3879	3936	CD101	gene	7873	7930	-	-93.36
XR_001463469.2	lncRNA	4139	4197	CD101	gene	3892	3950	-	-93.27
XR_003074335.1	lncRNA	113	160	ZBTB32	gene	49	105	-	-93.18
TCONS_00016396	lncRNA	406	458	LOC101748581	gene	1735	1789	-	-92.81
XR_003073717.1	lncRNA	17609	17664	LOC107049096	gene	2238	2292	+	-92.79
XR_003072630.1	lncRNA	2740	2805	SPTBN2	gene	5093	5158	-	-92.76
XR_003074260.1	lncRNA	4172	4235	PAX3	gene	1	64	+	-92.7
XR_003074260.1	lncRNA	4172	4235	PAX3	gene	563	626	+	-92.7
XR_003074261.1	lncRNA	7400	7463	PAX3	gene	1	64	+	-92.7
XR_003074261.1	lncRNA	7400	7463	PAX3	gene	563	626	+	-92.7
XR_003074335.1	lncRNA	2	53	H1F0	gene	3607	3656	-	-92.33
XR_003074260.1	lncRNA	4220	4298	PAX3	gene	562	631	+	-91.91
XR_003074261.1	lncRNA	7448	7526	PAX3	gene	562	631	+	-91.91
XR_003074335.1	lncRNA	5	53	HS3ST3B1	gene	292	345	-	-91.9
XR_003074335.1	lncRNA	114	164	PAX3	gene	2658	2708	-	-91.75
XR_003074335.1	lncRNA	3	52	CELSR2	gene	245	292	-	-91.62
ENSGALT00000093241	lncRNA	1480	1527	INTS5	gene	1225	1274	-	-91.59
TCONS_00016396	lncRNA	457	509	LOC101748581	gene	1735	1789	-	-91.51
TCONS_00016396	lncRNA	423	475	LOC101748581	gene	1735	1789	-	-91.21
ENSGALT00000093241	lncRNA	1475	1527	INTS5	gene	1214	1267	-	-91.17
XR_001463469.2	lncRNA	3865	3915	CD101	gene	7859	7909	-	-91.11
XR_003074335.1	lncRNA	2	53	H1F0	gene	3607	3664	-	-91.1
XR_003074335.1	lncRNA	2	54	H1F0	gene	3607	3665	-	-91.09
XR_003074335.1	lncRNA	2	52	ZBTB32	gene	58	106	-	-90.98
XR_003074335.1	lncRNA	4	50	HS3ST3B1	gene	300	348	-	-90.94
XR_003074335.1	lncRNA	2	48	ZBTB32	gene	58	104	-	-90.84
XR_003074335.1	lncRNA	118	162	CELSR2	gene	715	765	+	-90.69
XR_003074816.1	lncRNA	1	62	LOC101748689	gene	1763	1820	-	-90.66
XR_003074335.1	lncRNA	2	52	CELSR2	gene	246	292	-	-90.59
XR_003074335.1	lncRNA	100	159	NXPH4	gene	319	377	-	-90.56
XR_003074461.1	lncRNA	14302	14359	HS3ST3B1	gene	2729	2784	-	-90.47
XR_001467151.2	lncRNA	2892	2946	LOC101748913	gene	2803	2858	+	-90.46
XR_001467155.2	lncRNA	2892	2946	LOC101748913	gene	2803	2858	+	-90.46
XR_003074335.1	lncRNA	4	53	INTS5	gene	644	694	-	-90.44
XR_003074260.1	lncRNA	4225	4298	PAX3	gene	562	631	+	-90.06
XR_003074261.1	lncRNA	7453	7526	PAX3	gene	562	631	+	-90.06
XR_001470036.1	lncRNA	2	59	LOC101748689	gene	1767	1824	-	-90.02
XR_001465299.2	lncRNA	4028	4078	LOC107049096	gene	2233	2282	-	-89.76
XR_003074461.1	lncRNA	3778	3829	ODF2L	gene	17492	17546	+	-89.74
XR_003074461.1	lncRNA	3778	3829	ODF2L	gene	6866	6920	+	-89.74
XR_001463469.2	lncRNA	871	935	LOC101748913	gene	2770	2832	-	-89.66
XR_003074461.1	lncRNA	3767	3817	ART7C	gene	2338	2386	-	-89.6
XR_003074335.1	lncRNA	2	50	CELSR2	gene	246	300	-	-89.57
TCONS_00016396	lncRNA	441	492	LOC101748581	gene	1736	1789	-	-89.56
XR_003074335.1	lncRNA	4	52	CELSR2	gene	716	765	+	-89.23
XR_003073717.1	lncRNA	25034	25091	PAX3	gene	1	61	+	-89.14
XR_003073717.1	lncRNA	25034	25091	PAX3	gene	563	623	+	-89.14
ENSGALT00000093241	lncRNA	1485	1528	TMIGD2	gene	795	846	+	-89.1
XR_003074335.1	lncRNA	113	164	PAX3	gene	2757	2809	+	-88.93
XR_003074260.1	lncRNA	4220	4296	PAX3	gene	1	69	+	-88.71
XR_003074261.1	lncRNA	7448	7524	PAX3	gene	1	69	+	-88.71
ENSGALT00000093241	lncRNA	1590	1648	LOC107052005	gene	466	520	-	-88.68
ENSGALT00000093241	lncRNA	1461	1514	CELSR2	gene	6928	6985	-	-88.51
TCONS_00016396	lncRNA	389	441	LOC101748581	gene	1735	1789	-	-88.16
XR_003074335.1	lncRNA	4	50	DTX1	gene	3	45	+	-87.7
XR_003076129.1	lncRNA	4920	4973	ODF2L	gene	17513	17565	+	-87.62
XR_003076129.1	lncRNA	4920	4973	ODF2L	gene	6887	6939	+	-87.62
XR_003076804.1	lncRNA	289	349	CD101	gene	3925	3987	-	-87.62
XR_003074335.1	lncRNA	116	161	ZBTB32	gene	58	106	-	-87.54
ENSGALT00000093241	lncRNA	1578	1625	INTS5	gene	1243	1289	-	-87.53
XR_003073717.1	lncRNA	25081	25148	PAX3	gene	567	631	+	-87.51
XR_003073717.1	lncRNA	25081	25148	PAX3	gene	5	69	+	-87.51
XR_003073717.1	lncRNA	17120	17184	ODF2L	gene	17471	17535	-	-87.5
XR_003073717.1	lncRNA	17120	17184	ODF2L	gene	6845	6909	-	-87.5
XR_003074260.1	lncRNA	4181	4230	PAX3	gene	1	52	+	-87.46
XR_003074260.1	lncRNA	4181	4230	PAX3	gene	563	614	+	-87.46
XR_003074261.1	lncRNA	7409	7458	PAX3	gene	1	52	+	-87.46
XR_003074261.1	lncRNA	7409	7458	PAX3	gene	563	614	+	-87.46
XR_003077147.1	lncRNA	587	642	CELSR2	gene	258	308	-	-87.18
XR_003074335.1	lncRNA	123	169	NR4A2	gene	179	236	+	-87.13
XR_003074461.1	lncRNA	3747	3801	HS3ST3B1	gene	2721	2772	+	-87.13
ENSGALT00000093241	lncRNA	1481	1530	MGAT5B	gene	5058	5107	+	-86.93
XR_003077147.1	lncRNA	594	638	ADAMTS1	gene	451	498	+	-86.93
XR_001465299.2	lncRNA	4048	4105	CD101	gene	7950	8000	-	-86.84
XR_003074260.1	lncRNA	4225	4297	PAX3	gene	1	69	+	-86.66
XR_003074261.1	lncRNA	7453	7525	PAX3	gene	1	69	+	-86.66

## Sheet: trans_JR-vs-JC-top_200
source_name	type	ncrna_start	ncrna_end	target_name	type	gene_start	gene_end	strand	free_energy
ENSGALT00000092330	lncRNA	326	1918	LOC107049467	gene	10427	12018	-	-3216.18
ENSGALT00000091332	lncRNA	775	918	CHIR-B6	gene	745	889	-	-332.56
ENSGALT00000091332	lncRNA	558	711	LOC112529946	gene	579	732	-	-325.46
ENSGALT00000091332	lncRNA	798	920	LOC112529946	gene	819	942	-	-279.79
TCONS_00036331	lncRNA	1	128	LOC112530482	gene	2202	2329	-	-268.41
XR_003072804.1	lncRNA	42	157	LOC107050438	gene	49	167	-	-249.25
XR_003072804.1	lncRNA	40	143	LOC112532910	gene	1	105	-	-236.1
XR_003072804.1	lncRNA	60	173	LOC112529946	gene	18	132	-	-228.57
XR_003072804.1	lncRNA	33	134	LOC107049368	gene	41	143	-	-226.44
XR_003072804.1	lncRNA	66	168	CHIR-B6	gene	55	157	-	-225.11
ENSGALT00000091332	lncRNA	61	153	LOC100857615	gene	124	216	-	-219.41
ENSGALT00000091332	lncRNA	61	153	LOC107050438	gene	46	138	-	-213.61
XR_003072804.1	lncRNA	40	130	LOC112531106	gene	1	92	-	-209.54
XR_003072804.1	lncRNA	42	143	LOC100857615	gene	127	231	-	-202.7
ENSGALT00000091332	lncRNA	64	172	LOC112529924	gene	89	197	-	-202.37
ENSGALT00000091332	lncRNA	83	166	LOC112531106	gene	20	103	-	-194.26
TCONS_00002874	lncRNA	2	153	PAX5	gene	1	152	+	-186.61
TCONS_00002874	lncRNA	4	148	PAX5	gene	1	145	+	-185.31
TCONS_00002874	lncRNA	5	158	PAX5	gene	1	152	+	-184.4
TCONS_00002874	lncRNA	1	143	PAX5	gene	1	143	+	-184.31
ENSGALT00000091332	lncRNA	974	1068	LOC112529946	gene	999	1093	-	-184.14
TCONS_00002874	lncRNA	10	163	PAX5	gene	1	152	+	-181.8
TCONS_00002874	lncRNA	1	138	PAX5	gene	1	138	+	-180.51
TCONS_00002874	lncRNA	15	168	PAX5	gene	1	152	+	-179.2
TCONS_00002874	lncRNA	1	133	PAX5	gene	1	133	+	-176.81
TCONS_00002874	lncRNA	20	173	PAX5	gene	1	152	+	-176.6
ENSGALT00000091332	lncRNA	83	153	LOC112532910	gene	20	90	-	-174.66
ENSGALT00000091332	lncRNA	594	679	CHIR-B6	gene	564	649	-	-174.51
TCONS_00002874	lncRNA	25	178	PAX5	gene	1	152	+	-174
TCONS_00002874	lncRNA	30	183	PAX5	gene	1	152	+	-174
TCONS_00002874	lncRNA	1	128	PAX5	gene	1	128	+	-172.21
TCONS_00002874	lncRNA	35	188	PAX5	gene	1	152	+	-171.4
TCONS_00002874	lncRNA	40	193	PAX5	gene	1	152	+	-168.8
TCONS_00002874	lncRNA	1	123	PAX5	gene	1	123	+	-167.61
XR_003072804.1	lncRNA	94	173	LOC112531106	gene	56	135	-	-167.36
TCONS_00002874	lncRNA	45	198	PAX5	gene	1	152	+	-166.2
TCONS_00002874	lncRNA	1	118	PAX5	gene	1	118	+	-163.01
TCONS_00002874	lncRNA	50	202	PAX5	gene	2	152	+	-163
ENSGALT00000091332	lncRNA	83	153	LOC107049368	gene	67	137	-	-160.76
TCONS_00002874	lncRNA	1	113	PAX5	gene	1	113	+	-155.81
TCONS_00002874	lncRNA	55	202	PAX5	gene	7	152	+	-155.7
TCONS_00002874	lncRNA	1	108	PAX5	gene	1	108	+	-148.61
XR_003072804.1	lncRNA	40	106	PGP6L	gene	7	74	-	-148.59
ENSGALT00000091332	lncRNA	95	166	PGP6L	gene	38	109	-	-146.81
ENSGALT00000091332	lncRNA	85	153	LOC112529946	gene	18	87	-	-145.28
ENSGALT00000091332	lncRNA	526	594	LOC112529946	gene	547	615	-	-144.31
ENSGALT00000091332	lncRNA	643	709	CHIR-B6	gene	613	679	-	-144.26
ENSGALT00000091332	lncRNA	698	766	CHIR-B6	gene	668	736	-	-142.76
TCONS_00002874	lncRNA	1	103	PAX5	gene	1	103	+	-141.41
ENSGALT00000091332	lncRNA	405	475	CHIR-B6	gene	370	442	-	-141.31
ENSGALT00000091332	lncRNA	91	153	CHIR-B6	gene	55	117	-	-139.81
XR_003072804.1	lncRNA	612	683	LOC112532910	gene	545	615	-	-139.3
ENSGALT00000091332	lncRNA	353	420	CHIR-B6	gene	317	385	-	-139.21
TCONS_00002874	lncRNA	60	200	PAX5	gene	14	152	+	-139.1
TCONS_00006481	lncRNA	1	146	PAX5	gene	1	146	+	-136.56
XR_003072804.1	lncRNA	70	130	PGP6L	gene	38	98	-	-136.46
TCONS_00006481	lncRNA	1	156	PAX5	gene	1	153	+	-136.4
TCONS_00006481	lncRNA	1	157	PAX5	gene	1	153	+	-136.1
TCONS_00006481	lncRNA	1	158	PAX5	gene	1	153	+	-135.8
TCONS_00006481	lncRNA	1	151	PAX5	gene	1	153	+	-135.76
ENSGALT00000091332	lncRNA	673	734	CHIR-B6	gene	643	704	-	-135.61
XR_003074965.1	lncRNA	85	168	LOC107049114	gene	1710	1796	+	-134.54
TCONS_00006481	lncRNA	1	161	PAX5	gene	1	153	+	-134.4
TCONS_00002874	lncRNA	1	98	PAX5	gene	1	98	+	-134.21
TCONS_00006481	lncRNA	1	162	PAX5	gene	1	153	+	-134.2
XR_003072804.1	lncRNA	98	157	LOC107049368	gene	107	166	-	-131.91
TCONS_00002874	lncRNA	65	200	PAX5	gene	19	152	+	-131.8
XR_003071912.1	lncRNA	5652	5732	LOC101748913	gene	2774	2854	-	-131.71
TCONS_00032217	lncRNA	38	190	PAX5	gene	1	152	+	-131.26
ENSGALT00000091332	lncRNA	443	512	CHIR-B6	gene	409	480	-	-130.37
TCONS_00032217	lncRNA	26	177	PAX5	gene	3	151	+	-130.05
XR_003072804.1	lncRNA	609	684	LOC112531106	gene	543	617	-	-130
TCONS_00032217	lncRNA	41	195	PAX5	gene	1	156	+	-129.71
TCONS_00006481	lncRNA	15	166	PAX5	gene	1	152	+	-129.61
TCONS_00006481	lncRNA	20	171	PAX5	gene	1	152	+	-129.61
TCONS_00006481	lncRNA	51	202	PAX5	gene	1	152	+	-129.61
TCONS_00006481	lncRNA	53	204	PAX5	gene	1	152	+	-129.61
TCONS_00036331	lncRNA	131	210	LOC112530482	gene	2332	2408	-	-129.56
TCONS_00006481	lncRNA	14	165	PAX5	gene	1	152	+	-129.51
TCONS_00006481	lncRNA	22	173	PAX5	gene	1	152	+	-129.51
TCONS_00032217	lncRNA	41	196	PAX5	gene	2	156	+	-129.46
TCONS_00006481	lncRNA	16	167	PAX5	gene	1	152	+	-129.31
TCONS_00006481	lncRNA	20	170	PAX5	gene	1	152	+	-129.31
TCONS_00006481	lncRNA	2	141	PAX5	gene	1	140	+	-129.26
TCONS_00006481	lncRNA	22	172	PAX5	gene	1	152	+	-129.21
TCONS_00032217	lncRNA	26	177	PAX5	gene	2	151	+	-129.19
TCONS_00006481	lncRNA	23	174	PAX5	gene	1	152	+	-129.06
TCONS_00006481	lncRNA	18	169	PAX5	gene	1	152	+	-128.81
TCONS_00032217	lncRNA	26	177	PAX5	gene	1	151	+	-128.79
TCONS_00006481	lncRNA	22	175	PAX5	gene	1	152	+	-128.65
TCONS_00032217	lncRNA	41	196	PAX5	gene	2	156	+	-128.65
TCONS_00006481	lncRNA	18	168	PAX5	gene	1	152	+	-128.26
TCONS_00006481	lncRNA	22	176	PAX5	gene	1	152	+	-128.25
TCONS_00032217	lncRNA	41	195	PAX5	gene	1	156	+	-128.06
TCONS_00006481	lncRNA	22	177	PAX5	gene	1	152	+	-127.85
TCONS_00032217	lncRNA	26	176	PAX5	gene	1	151	+	-127.49
TCONS_00006481	lncRNA	22	178	PAX5	gene	1	152	+	-127.45
TCONS_00032217	lncRNA	26	177	PAX5	gene	4	151	+	-127.25
TCONS_00006481	lncRNA	56	204	PAX5	gene	4	152	+	-127.11
TCONS_00032217	lncRNA	26	182	PAX5	gene	1	151	+	-127.1
TCONS_00006481	lncRNA	22	179	PAX5	gene	1	152	+	-127.05
TCONS_00002874	lncRNA	1	93	PAX5	gene	1	93	+	-127.01
TCONS_00006481	lncRNA	29	180	PAX5	gene	1	152	+	-127.01
TCONS_00006481	lncRNA	30	181	PAX5	gene	1	152	+	-127.01
TCONS_00006481	lncRNA	31	182	PAX5	gene	1	152	+	-127.01
TCONS_00006481	lncRNA	32	183	PAX5	gene	1	152	+	-127.01
TCONS_00006481	lncRNA	33	184	PAX5	gene	1	152	+	-127.01
TCONS_00006481	lncRNA	34	185	PAX5	gene	1	152	+	-127.01
TCONS_00006481	lncRNA	35	186	PAX5	gene	1	152	+	-127.01
TCONS_00006481	lncRNA	36	187	PAX5	gene	1	152	+	-127.01
TCONS_00006481	lncRNA	37	188	PAX5	gene	1	152	+	-127.01
TCONS_00006481	lncRNA	38	189	PAX5	gene	1	152	+	-127.01
TCONS_00006481	lncRNA	39	190	PAX5	gene	1	152	+	-127.01
TCONS_00006481	lncRNA	40	191	PAX5	gene	1	152	+	-127.01
TCONS_00006481	lncRNA	41	192	PAX5	gene	1	152	+	-127.01
TCONS_00006481	lncRNA	42	193	PAX5	gene	1	152	+	-127.01
TCONS_00006481	lncRNA	43	194	PAX5	gene	1	152	+	-127.01
TCONS_00006481	lncRNA	44	195	PAX5	gene	1	152	+	-127.01
TCONS_00006481	lncRNA	45	196	PAX5	gene	1	152	+	-127.01
TCONS_00006481	lncRNA	46	197	PAX5	gene	1	152	+	-127.01
TCONS_00006481	lncRNA	47	198	PAX5	gene	1	152	+	-127.01
TCONS_00006481	lncRNA	48	199	PAX5	gene	1	152	+	-127.01
TCONS_00006481	lncRNA	49	200	PAX5	gene	1	152	+	-127.01
TCONS_00032217	lncRNA	26	182	PAX5	gene	1	151	+	-126.88
TCONS_00032217	lncRNA	26	170	PAX5	gene	1	145	+	-126.86
TCONS_00032217	lncRNA	27	190	PAX5	gene	1	156	+	-126.42
TCONS_00006481	lncRNA	50	200	PAX5	gene	2	152	+	-126.41
TCONS_00032217	lncRNA	27	187	PAX5	gene	1	156	+	-126.37
ENSGALT00000091332	lncRNA	443	512	LOC112529946	gene	460	531	-	-126.21
TCONS_00032217	lncRNA	28	192	PAX5	gene	1	156	+	-126.02
TCONS_00032217	lncRNA	27	187	PAX5	gene	1	156	+	-125.88
TCONS_00032217	lncRNA	26	172	PAX5	gene	1	145	+	-125.86
TCONS_00032217	lncRNA	27	190	PAX5	gene	1	156	+	-125.85
TCONS_00032217	lncRNA	27	185	PAX5	gene	1	156	+	-125.78
TCONS_00032217	lncRNA	26	171	PAX5	gene	1	145	+	-125.66
TCONS_00032217	lncRNA	41	195	PAX5	gene	3	156	+	-125.64
TCONS_00032217	lncRNA	26	185	PAX5	gene	1	151	+	-125.5
TCONS_00006481	lncRNA	2	136	PAX5	gene	1	135	+	-125.46
TCONS_00032217	lncRNA	41	195	PAX5	gene	1	156	+	-125.41
TCONS_00032217	lncRNA	35	192	PAX5	gene	1	151	+	-125.2
TCONS_00032217	lncRNA	26	185	PAX5	gene	1	151	+	-125.05
TCONS_00032217	lncRNA	41	196	PAX5	gene	5	156	+	-125
TCONS_00006481	lncRNA	58	204	PAX5	gene	6	152	+	-124.91
TCONS_00032217	lncRNA	41	196	PAX5	gene	5	156	+	-124.55
TCONS_00006481	lncRNA	52	200	PAX5	gene	4	152	+	-124.51
TCONS_00002874	lncRNA	70	200	PAX5	gene	24	152	+	-124.5
TCONS_00032217	lncRNA	26	173	PAX5	gene	1	145	+	-124.46
TCONS_00032217	lncRNA	26	174	PAX5	gene	1	145	+	-124.46
TCONS_00006481	lncRNA	18	164	PAX5	gene	1	152	+	-124.16
TCONS_00032217	lncRNA	26	175	PAX5	gene	1	145	+	-124.06
TCONS_00006481	lncRNA	10	160	PAX5	gene	1	152	+	-123.66
TCONS_00006481	lncRNA	54	204	PAX5	gene	1	152	+	-123.46
XR_001468173.2	lncRNA	6469	6551	LOC107055431	gene	134	216	+	-123.26
TCONS_00006481	lncRNA	6	155	PAX5	gene	1	151	+	-123.16
TCONS_00032217	lncRNA	41	196	PAX5	gene	7	156	+	-122.7
ENSGALT00000091332	lncRNA	382	441	CHIR-B6	gene	346	407	-	-122.51
TCONS_00006481	lncRNA	18	163	PAX5	gene	1	152	+	-122.46
TCONS_00006481	lncRNA	55	204	PAX5	gene	1	152	+	-122.46
TCONS_00006481	lncRNA	7	150	PAX5	gene	1	145	+	-122.46
TCONS_00006481	lncRNA	61	204	PAX5	gene	9	152	+	-122.41
TCONS_00006481	lncRNA	7	159	PAX5	gene	1	152	+	-122.41
TCONS_00032217	lncRNA	27	169	PAX5	gene	1	144	+	-122.15
TCONS_00032217	lncRNA	41	196	PAX5	gene	7	156	+	-121.95
TCONS_00006481	lncRNA	8	153	PAX5	gene	1	145	+	-121.51
TCONS_00006481	lncRNA	9	154	PAX5	gene	1	145	+	-121.51
XR_003072804.1	lncRNA	94	152	PGP6L	gene	62	120	-	-121.34
TCONS_00006481	lncRNA	57	204	PAX5	gene	4	152	+	-121.26
TCONS_00006481	lncRNA	7	149	PAX5	gene	1	145	+	-121.16
ENSGALT00000092330	lncRNA	1	62	LOC107049467	gene	10012	10065	-	-121.11
TCONS_00006481	lncRNA	7	152	PAX5	gene	1	145	+	-121.11
TCONS_00006481	lncRNA	5	148	PAX5	gene	1	143	+	-120.51
XR_003072804.1	lncRNA	799	865	LOC107049368	gene	675	741	-	-120.26
TCONS_00006481	lncRNA	63	204	PAX5	gene	11	152	+	-120.21
TCONS_00006481	lncRNA	6	145	PAX5	gene	1	141	+	-119.96
TCONS_00002874	lncRNA	1	88	PAX5	gene	1	88	+	-119.81
TCONS_00006481	lncRNA	5	147	PAX5	gene	1	142	+	-119.51
TCONS_00032217	lncRNA	28	168	PAX5	gene	1	143	+	-119.4
TCONS_00012368	lncRNA	167	232	LOC430700	gene	366	431	-	-119.2
TCONS_00032217	lncRNA	41	195	PAX5	gene	8	156	+	-118.94
ENSGALT00000091332	lncRNA	881	934	CHIR-B6	gene	851	905	-	-118.91
TCONS_00006481	lncRNA	59	204	PAX5	gene	6	152	+	-118.76
TCONS_00032217	lncRNA	41	196	PAX5	gene	10	156	+	-118.3
ENSGALT00000091332	lncRNA	775	834	LOC112529946	gene	796	855	-	-117.91
TCONS_00006481	lncRNA	60	204	PAX5	gene	6	152	+	-117.76
TCONS_00006481	lncRNA	66	204	PAX5	gene	14	152	+	-117.71
ENSGALT00000091332	lncRNA	354	420	LOC112529946	gene	370	436	-	-117.7
TCONS_00032217	lncRNA	27	165	PAX5	gene	1	137	+	-117.61
ENSGALT00000091332	lncRNA	83	131	PGP6L	gene	26	74	-	-117.56
TCONS_00006481	lncRNA	3	131	PAX5	gene	1	129	+	-117.56
TCONS_00006481	lncRNA	7	144	PAX5	gene	1	140	+	-117.36
TCONS_00032217	lncRNA	42	196	PAX5	gene	10	155	+	-117.35
TCONS_00032217	lncRNA	27	166	PAX5	gene	1	141	+	-117.23
TCONS_00002874	lncRNA	75	200	PAX5	gene	29	152	+	-117.2
TCONS_00032217	lncRNA	27	167	PAX5	gene	1	141	+	-117.2
ENSGALT00000091332	lncRNA	923	980	CHIR-B6	gene	894	954	-	-117.14
TCONS_00006481	lncRNA	5	143	PAX5	gene	1	138	+	-116.61
TCONS_00006481	lncRNA	62	204	PAX5	gene	9	152	+	-116.56
TCONS_00006481	lncRNA	5	142	PAX5	gene	1	138	+	-115.61
TCONS_00006481	lncRNA	68	204	PAX5	gene	16	152	+	-115.51
TCONS_00032217	lncRNA	27	164	PAX5	gene	1	137	+	-115.45
