# Supplementary material for: Long noncoding RNA profiling reveals that LncRNA BTN3A2 inhibits the host inflammatory response to Eimeria tenella infection in chickens
Source: Front Immunol. 2022 Aug 25;13:891001. doi: 10.3389/fimmu.2022.891001 (PMC9452752; doi:10.3389/fimmu.2022.891001)
Supplement: Supplementary file 1 [file DataSheet_1.zip › Text S1.txt]

LncRNA name: ENSGALT00000093710 (LncRNA BTN3A2)
Length: 1397bp
Species: Chicken (Gallus gallus)
Full-length: 
>ENSGALT00000093710
TGCTAGAGGCACGGGTAGGAGTTGCCAGTGGGCTGTGGCCTGGGACCTGTGTTTCTTGGGCCTGACTTGTTGTCTTCTTT
TGTGGTGGCTGTGGTGACTGTGCAGAGGAGCTCCGTGCCAAGTATGGTGAGTTGCTGTGCTTGCCCACAGGCATTCCCGA
TGGGGGTAAGGCCTTGGGGATGGTGAGGAGGGCTATTCCAGCCATGACAGGTGTTCCAAGTCAGCCTTTTGAGTATGCCT
GCATGTTATTGCCTCTTCTGTCTTTCTGAGTGCTGGTCCGGAGGAGATGTTGTGTCCCTACACTCCTGGTCTCCCATGAG
GACTGTGGGATTAGGGCCGTTGCAGTGCCATGTCACTGAGACAGGAAGAGCAGCGTGAAGGGCCATGGGGCTGGCCTGCA
CTGCAGCTGTGTGCTGCAGTGCTCAGAGCCCAAGGACCCCTTTTCCCCTCTATGGACATCGCAACCTGCCTGAAAAATAT
CCTGATGTCTCTTCCTTCTTCCCACGCCTCTTTTTCAGAGGAGCTCCAGGCACGAGGAAGATTAAGGGTGGATGCAGAGA
TAGAGGAGCTCCGTGCCAAGTCTGTGATTCTGGAGAAGGAGAATGAGGAGCTCCGTGCCATGTCTGGTGAGTCCTTGTGC
TTGCCCACAAGTGTTCCTGATGGGGATAAGGCCTTGGGGATGGTGAGGAGGGCTATTCCAGCCATACTAAGTGTTCCCCG
ACAGTTTCATGTGCAAGCCTGCCGCTTCTCCATTCTCTGTGTTCCTGCTCCAATGCCTCTTTGCATGTGTATTTTTCAGT
ATAATGAAGGTGTTGGTGTAGTGTGAGTGGGCCTTTATGAAGGCATCCCACACTTTTTTCCAACTCTATATGGAGGATGT
GTTATTCAGCAAGGTTTCCTTCCTTTCCTCCTTTCTTTTTGCAGGGACCCTGAAGAATGAGATTGGTGAGTGAAGCTGTT
CTACTGTTGGCCAACCATGTCACCAGTTGGCAGGTTATTGGGTCATGATGTTGTGTTTGAGGAGGTGTTGTGTGGAGGAG
TCTTTGGAGCACATGAGGGTGCAGAGGGGGCTGTAGTGGGAAGGCTGAGGCTGAGGCACCTCCAGAATCCTATGCTGATC
ATCGATGGGTTGGAATGTCCAAGCCTGAATGTCCTTGAATGCCCATGGTGAGAAGTCTGTCTGAGGAAGAACTGTGTGAA
GGATTTGCTTCTTGTGCTTTCCTGCACCGTACTCTCCCACATTTTCTATTTGCAGAACTGCTGGCATGTGTTCTTAACAA
GTATATCAGAGGAGCTCCAGGCACAAGGCAGTGCAAGGAGACCTACAAACATTTTCTACAGGGGAAAATGCTTTAGAGAT
GCTGAGGAGGGCTATTCCAGCAATGCCAGTTTCCTTC
